# Supplementary material for: The crystal structures of iron and cobalt pyridine (py)–sulfates, [Fe(SO4)(py)4]n and [Co3(SO4)3(py)11]n
Source: Acta Crystallogr E Crystallogr Commun. 2018 May 31;74(Pt 6):857–61. doi: 10.1107/S2056989018007557 (PMC6002833; doi:10.1107/S2056989018007557)
Supplement: Supplementary file 1 [file e-74-00857-sup1.cif]

##############################################################################
#                                                                            #
# This CIF contains the data in a paper accepted for publication in          #
# Acta Crystallographica Section E. It conforms to the requirements of       #
# Notes for Authors for Acta Crystallographica Section E, and has been       #
# peer reviewed under the auspices of the IUCr Commission on Journals.       #
#                                                                            #
# Full details of the Crystallographic Information File format               #
# are given in the paper "The Crystallographic Information File (CIF):       #
# a New Standard Archive File for Crystallography" by S. R. Hall, F. H.      #
# Allen and I. D. Brown [Acta Cryst. (1991), A47, 655-685].                  #
#                                                                            #
# The current version of the core CIF dictionary is obtainable from          #
# ftp://ftp.iucr.org/pub/cif_core.dic.                                       #
#                                                                            #
# Software is freely available for graphical display of the structure(s)     #
# in this CIF. For information consult the CIF software page                 #
# http://www.iucr.org/resources/cif/software.                                #
#                                                                            #
# This file may be used for bona fide research purposes within the           #
# scientific community so long as proper attribution is given to the journal # 
# article from which it was obtained.                                        #
#                                                                            #
##############################################################################
data_1
_audit_creation_method
;
Olex2 1.2
(compiled 2018.04.18 svn.r3501 for OlexSys, GUI svn.r5488)
;
_journal_data_validation_number     ?
_journal_date_recd_electronic     2018-05-16
_journal_date_accepted     2018-05-18
_journal_name_full     'Acta Crystallographica, Section E'
_journal_year     2018
_journal_volume     74
_journal_issue      6
_journal_page_first     857
_journal_page_last     861
_journal_paper_category     GM
_journal_paper_doi     10.1107/S2056989018007557
_journal_coeditor_code     SJ5556
_publ_contact_author_name     'David R. Manke'
_publ_contact_author_address
;
Department of Chemistry and Biochemistry
University of Massachusetts Dartmouth
285 Old Westport Road
North Dartmouth, MA 02747,
USA
;
_publ_contact_author_email     'dmanke@umassd.edu'
_publ_contact_author_fax     '(508)999-9167'
_publ_contact_author_phone     '(508)910-6554'
_publ_section_title
;
The crystal structures of iron and cobalt pyridine (py)--sulfates,
[Fe(SO~4~)(py)~4~]<i>~n~</i> and [Co~3~(SO~4~)~3~(py)~11~]<i>~n~</i>
;
_publ_section_title_footnote     .
loop_
    _publ_author_name
    _publ_author_footnote
    _publ_author_address
    'Pham, Duyen N. K.' .
;
Department of Chemistry and Biochemistry
University of Massachusetts Dartmouth
285 Old Westport Road
North Dartmouth, MA 02747,
USA
;
    'Roy, Mrittika' .
;
Department of Chemistry and Biochemistry
University of Massachusetts Dartmouth
285 Old Westport Road
North Dartmouth, MA 02747,
USA
;
    'Kreider-Mueller, Ava' .
;
Department of Chemistry and Biochemistry
University of Massachusetts Dartmouth
285 Old Westport Road
North Dartmouth, MA 02747,
USA
;
    'Golen, James A.' .
;
Department of Chemistry and Biochemistry
University of Massachusetts Dartmouth
285 Old Westport Road
North Dartmouth, MA 02747,
USA
;
    'Manke, David R.' .
;
Department of Chemistry and Biochemistry
University of Massachusetts Dartmouth
285 Old Westport Road
North Dartmouth, MA 02747,
USA
;
_publ_section_synopsis
;
The crystal structures of two first-row transition metal (Fe and Co)
pyridine--sulfate complexes are presented. The compounds demonstrate infinite
chains of metal pyridine units connected by bridging sulfate anions.
;
_database_code_depnum_ccdc_archive     'CCDC 1844142'
_chemical_name_systematic
;\
<i>catena</i>-Poly[[tetrakis(pyridine-\k<i>N</i>)iron(II)]-\m-sulfato-\
\k^2^<i>O</i>:<i>O</i>']
;
_chemical_name_common     ?
_chemical_formula_moiety     '0.5(C40 H40 Fe2 N8 O8 S2)'
_chemical_formula_sum     'C20 H20 Fe N4 O4 S'
_chemical_formula_iupac     '[Fe (S O4) (C5 H5 N)4]'
_chemical_formula_weight     468.31
_chemical_melting_point     ?
_shelx_space_group_comment
;
The symmetry employed for this shelxl refinement is uniquely defined
by the following loop, which should always be used as a source of
symmetry information in preference to the above space-group names.
They are only intended as comments.
;
_space_group_crystal_system     monoclinic
_space_group_name_H-M_alt     'I 1 2/a 1'
_space_group_name_Hall     '-I 2ya'
loop_
    _space_group_symop_operation_xyz
    'x, y, z'
    '-x+1/2, y, -z'
    'x+1/2, y+1/2, z+1/2'
    '-x+1, y+1/2, -z+1/2'
    '-x, -y, -z'
    'x-1/2, -y, z'
    '-x+1/2, -y+1/2, -z+1/2'
    'x, -y+1/2, z+1/2'
_cell_length_a     11.8259(10)
_cell_length_b     10.0847(9)
_cell_length_c     17.264(2)
_cell_angle_alpha     90
_cell_angle_beta     102.569(2)
_cell_angle_gamma     90
_cell_volume     2009.6(3)
_cell_formula_units_Z     4
_cell_measurement_reflns_used     9914
_cell_measurement_theta_min     3.34
_cell_measurement_theta_max     25.72
_cell_measurement_temperature     200(2)
_exptl_crystal_description     'block'
_exptl_crystal_colour     yellow
_exptl_crystal_size_max     0.28
_exptl_crystal_size_mid     0.20
_exptl_crystal_size_min     0.20
_exptl_crystal_density_diffrn     1.548
_exptl_crystal_density_meas     ?
_exptl_crystal_density_method     ?
_exptl_crystal_F_000     968
_exptl_absorpt_coefficient_mu     0.890
_exptl_absorpt_correction_type     multi-scan
_exptl_absorpt_process_details
;
(SADABS; Bruker, 2016)
;
_shelx_estimated_absorpt_T_min     0.789
_shelx_estimated_absorpt_T_max     0.842
_exptl_absorpt_correction_T_min     0.3965
_exptl_absorpt_correction_T_max     0.4291
_diffrn_ambient_temperature     200.0
_diffrn_radiation_type     MoK\a
_diffrn_radiation_wavelength     0.71073
_diffrn_measurement_device_type     'Bruker D8 Venture CMOS'
_diffrn_measurement_method     '\f and \w scans'
_diffrn_detector_area_resol_mean     ?
_diffrn_reflns_number     25476
_diffrn_reflns_av_R_equivalents     0.0293
_diffrn_reflns_theta_min     3.345
_diffrn_reflns_theta_max     25.764
_diffrn_reflns_theta_full     25.250
_diffrn_measured_fraction_theta_max     0.996
_diffrn_measured_fraction_theta_full     0.998
_diffrn_reflns_limit_h_min     -14
_diffrn_reflns_limit_h_max     14
_diffrn_reflns_limit_k_min     -12
_diffrn_reflns_limit_k_max     12
_diffrn_reflns_limit_l_min     -21
_diffrn_reflns_limit_l_max     21
_diffrn_standards_number     0
_refine_special_details     ?
_reflns_number_total     1917
_reflns_number_gt     1760
_reflns_threshold_expression     'I > 2\s(I)'
_refine_ls_structure_factor_coef     Fsqd
_refine_ls_matrix_type     full
_refine_ls_R_factor_all     0.0244
_refine_ls_R_factor_gt     0.0209
_refine_ls_wR_factor_gt     0.0543
_refine_ls_wR_factor_ref     0.0573
_refine_ls_goodness_of_fit_ref     1.075
_refine_ls_restrained_S_all     1.075
_refine_ls_number_reflns     1917
_refine_ls_number_parameters     139
_refine_ls_number_restraints     0
_refine_ls_hydrogen_treatment     constr
_refine_ls_weighting_scheme     calc
_refine_ls_weighting_details
              'w=1/[\s^2^(Fo^2^)+(0.0262P)^2^+2.2440P] where P=(Fo^2^+2Fc^2^)/3'
_atom_sites_solution_hydrogens     geom
_atom_sites_solution_primary     ?
_atom_sites_solution_secondary     ?
_refine_ls_shift/su_max     0.000
_refine_ls_shift/su_mean     0.000
_refine_diff_density_max     0.297
_refine_diff_density_min     -0.340
_refine_ls_extinction_method     SHELXL
_refine_ls_extinction_coef     0.0097(5)
_refine_ls_extinction_expression
                                  'Fc^*^=kFc[1+0.001xFc^2^\l^3^/sin(2\q)]^-1/4^'
loop_
    _atom_type_symbol
    _atom_type_description
    _atom_type_scat_dispersion_real
    _atom_type_scat_dispersion_imag
    _atom_type_scat_source
    'C' 'C' 0.0033 0.0016
                         'International Tables Vol C Tables 4.2.6.8 and 6.1.1.4'
    'H' 'H' 0.0000 0.0000
                         'International Tables Vol C Tables 4.2.6.8 and 6.1.1.4'
    'Fe' 'Fe' 0.3463 0.8444
                         'International Tables Vol C Tables 4.2.6.8 and 6.1.1.4'
    'N' 'N' 0.0061 0.0033
                         'International Tables Vol C Tables 4.2.6.8 and 6.1.1.4'
    'O' 'O' 0.0106 0.0060
                         'International Tables Vol C Tables 4.2.6.8 and 6.1.1.4'
    'S' 'S' 0.1246 0.1234
                         'International Tables Vol C Tables 4.2.6.8 and 6.1.1.4'
_computing_data_collection
;
APEX3 (Bruker 2016)
;
_computing_cell_refinement
;
SAINT (Bruker 2016)
;
_computing_data_reduction
;
SAINT (Bruker 2016)
;
_computing_structure_solution
;
SHELXS97 (Sheldrick 2008)
;
_computing_structure_refinement
;
SHELXL2014 (Sheldrick, 2015)
;
_computing_molecular_graphics
;
<i>OLEX2</i> (Dolomanov <i>et al.</i> 2009)
;
_computing_publication_material
;
<i>OLEX2</i> (Dolomanov <i>et al.</i> 2009) and publCIF (Westrip
2010).
;
loop_
    _atom_site_type_symbol
    _atom_site_label
    _atom_site_fract_x
    _atom_site_fract_y
    _atom_site_fract_z
    _atom_site_U_iso_or_equiv
    _atom_site_adp_type
    _atom_site_calc_flag
    _atom_site_occupancy
    _atom_site_disorder_assembly
    _atom_site_disorder_group
    Fe Fe1 0.0000 0.0000 0.0000 0.01564(11) Uani d 1 . .
    S S1 -0.2500 0.18552(4) 0.0000 0.01372(13) Uani d 1 . .
    O O1 -0.15276(9) 0.09746(12) -0.00709(6) 0.0304(3) Uani d 1 . .
    O O2 -0.21834(10) 0.26521(11) 0.07151(6) 0.0312(3) Uani d 1 . .
    N N1 0.09921(11) 0.18297(13) 0.04513(7) 0.0243(3) Uani d 1 . .
    N N2 -0.01093(10) 0.05257(12) -0.12846(7) 0.0199(3) Uani d 1 . .
    C C1 0.07094(15) 0.30220(16) 0.01393(10) 0.0325(4) Uani d 1 . .
    H H1 0.0058 0.3090 -0.0292 0.039 Uiso calc 1 . .
    C C2 0.13082(16) 0.41650(18) 0.04065(12) 0.0402(4) Uani d 1 . .
    H H2 0.1083 0.4992 0.0157 0.048 Uiso calc 1 . .
    C C3 0.22374(16) 0.40865(19) 0.10405(12) 0.0420(5) Uani d 1 . .
    H H3 0.2659 0.4859 0.1244 0.050 Uiso calc 1 . .
    C C4 0.25409(16) 0.2869(2) 0.13723(12) 0.0475(5) Uani d 1 . .
    H H4 0.3179 0.2783 0.1811 0.057 Uiso calc 1 . .
    C C5 0.19076(15) 0.17686(19) 0.10608(11) 0.0379(4) Uani d 1 . .
    H H5 0.2133 0.0927 0.1291 0.045 Uiso calc 1 . .
    C C6 0.05695(14) -0.00921(16) -0.16947(9) 0.0275(3) Uani d 1 . .
    H H6 0.1106 -0.0731 -0.1428 0.033 Uiso calc 1 . .
    C C7 0.05294(16) 0.01520(18) -0.24882(10) 0.0345(4) Uani d 1 . .
    H H7 0.1040 -0.0299 -0.2754 0.041 Uiso calc 1 . .
    C C8 -0.02595(14) 0.10558(17) -0.28899(9) 0.0294(4) Uani d 1 . .
    H H8 -0.0300 0.1247 -0.3434 0.035 Uiso calc 1 . .
    C C9 -0.09860(13) 0.16721(16) -0.24801(9) 0.0272(3) Uani d 1 . .
    H H9 -0.1554 0.2283 -0.2742 0.033 Uiso calc 1 . .
    C C10 -0.08829(13) 0.13950(16) -0.16846(9) 0.0246(3) Uani d 1 . .
    H H10 -0.1382 0.1840 -0.1407 0.030 Uiso calc 1 . .
loop_
    _atom_site_aniso_label
    _atom_site_aniso_U_11
    _atom_site_aniso_U_22
    _atom_site_aniso_U_33
    _atom_site_aniso_U_12
    _atom_site_aniso_U_13
    _atom_site_aniso_U_23
    Fe1 0.01379(16) 0.01886(17) 0.01416(16) 0.00346(10) 0.00276(10) 0.00193(10)
    S1 0.0124(2) 0.0146(2) 0.0134(2) 0.000 0.00103(16) 0.000
    O1 0.0231(5) 0.0433(7) 0.0258(6) 0.0165(5) 0.0076(4) 0.0056(5)
    O2 0.0420(7) 0.0278(6) 0.0226(6) -0.0088(5) 0.0044(5) -0.0103(5)
    N1 0.0237(6) 0.0255(7) 0.0239(6) -0.0013(5) 0.0055(5) -0.0004(5)
    N2 0.0197(6) 0.0235(6) 0.0161(6) 0.0005(5) 0.0028(5) 0.0025(5)
    C1 0.0359(9) 0.0277(8) 0.0322(9) 0.0002(7) 0.0041(7) 0.0004(7)
    C2 0.0438(10) 0.0269(9) 0.0521(11) -0.0027(8) 0.0153(9) -0.0021(8)
    C3 0.0366(10) 0.0388(10) 0.0535(11) -0.0148(8) 0.0160(9) -0.0156(9)
    C4 0.0338(9) 0.0563(12) 0.0461(11) -0.0157(9) -0.0049(8) -0.0033(10)
    C5 0.0300(9) 0.0379(10) 0.0405(10) -0.0064(7) -0.0036(7) 0.0059(8)
    C6 0.0299(8) 0.0322(9) 0.0206(8) 0.0098(6) 0.0058(6) 0.0053(6)
    C7 0.0424(10) 0.0416(10) 0.0228(8) 0.0132(8) 0.0142(7) 0.0034(7)
    C8 0.0350(8) 0.0367(9) 0.0161(7) 0.0005(7) 0.0049(6) 0.0061(6)
    C9 0.0251(7) 0.0326(8) 0.0221(8) 0.0038(6) 0.0013(6) 0.0087(6)
    C10 0.0231(7) 0.0298(8) 0.0213(7) 0.0042(6) 0.0057(6) 0.0038(6)
_geom_special_details
;
 All esds (except the esd in the dihedral angle between two l.s. planes)
 are estimated using the full covariance matrix.  The cell esds are taken
 into account individually in the estimation of esds in distances, angles
 and torsion angles; correlations between esds in cell parameters are only
 used when they are defined by crystal symmetry.  An approximate (isotropic)
 treatment of cell esds is used for estimating esds involving l.s. planes.
;
loop_
    _geom_bond_atom_site_label_1
    _geom_bond_atom_site_label_2
    _geom_bond_site_symmetry_2
    _geom_bond_distance
    _geom_bond_publ_flag
    Fe1 O1 . 2.0367(10) ?
    Fe1 O1 5 2.0367(10) ?
    Fe1 N1 . 2.2339(13) ?
    Fe1 N1 5 2.2339(13) ?
    Fe1 N2 5 2.2564(12) ?
    Fe1 N2 . 2.2563(12) ?
    S1 O1 . 1.4790(10) ?
    S1 O1 2_455 1.4790(10) ?
    S1 O2 2_455 1.4522(10) ?
    S1 O2 . 1.4522(10) ?
    N1 C1 . 1.330(2) ?
    N1 C5 . 1.337(2) ?
    N2 C6 . 1.335(2) ?
    N2 C10 . 1.3445(19) ?
    C1 H1 . 0.9500 ?
    C1 C2 . 1.379(2) ?
    C2 H2 . 0.9500 ?
    C2 C3 . 1.374(3) ?
    C3 H3 . 0.9500 ?
    C3 C4 . 1.369(3) ?
    C4 H4 . 0.9500 ?
    C4 C5 . 1.381(3) ?
    C5 H5 . 0.9500 ?
    C6 H6 . 0.9500 ?
    C6 C7 . 1.382(2) ?
    C7 H7 . 0.9500 ?
    C7 C8 . 1.379(2) ?
    C8 H8 . 0.9500 ?
    C8 C9 . 1.375(2) ?
    C9 H9 . 0.9500 ?
    C9 C10 . 1.381(2) ?
    C10 H10 . 0.9500 ?
loop_
    _geom_angle_atom_site_label_1
    _geom_angle_atom_site_label_2
    _geom_angle_atom_site_label_3
    _geom_angle_site_symmetry_1
    _geom_angle_site_symmetry_3
    _geom_angle
    _geom_angle_publ_flag
    O1 Fe1 O1 . 5 180.0 ?
    O1 Fe1 N1 . . 90.80(5) ?
    O1 Fe1 N1 . 5 89.20(5) ?
    O1 Fe1 N1 5 . 89.20(5) ?
    O1 Fe1 N1 5 5 90.80(5) ?
    O1 Fe1 N2 5 . 91.88(4) ?
    O1 Fe1 N2 5 5 88.12(4) ?
    O1 Fe1 N2 . 5 91.88(4) ?
    O1 Fe1 N2 . . 88.12(4) ?
    N1 Fe1 N1 5 . 180.0 ?
    N1 Fe1 N2 . . 93.56(4) ?
    N1 Fe1 N2 . 5 86.44(4) ?
    N1 Fe1 N2 5 5 93.56(4) ?
    N1 Fe1 N2 5 . 86.44(4) ?
    N2 Fe1 N2 . 5 180.0 ?
    O1 S1 O1 2_455 . 106.19(10) ?
    O2 S1 O1 2_455 2_455 109.96(6) ?
    O2 S1 O1 . 2_455 108.86(6) ?
    O2 S1 O1 2_455 . 108.86(6) ?
    O2 S1 O1 . . 109.96(6) ?
    O2 S1 O2 . 2_455 112.81(10) ?
    S1 O1 Fe1 . . 168.60(8) ?
    C1 N1 Fe1 . . 122.61(10) ?
    C1 N1 C5 . . 116.71(14) ?
    C5 N1 Fe1 . . 120.69(11) ?
    C6 N2 Fe1 . . 119.95(10) ?
    C6 N2 C10 . . 116.91(12) ?
    C10 N2 Fe1 . . 123.03(10) ?
    N1 C1 H1 . . 118.2 ?
    N1 C1 C2 . . 123.70(16) ?
    C2 C1 H1 . . 118.2 ?
    C1 C2 H2 . . 120.6 ?
    C3 C2 C1 . . 118.81(17) ?
    C3 C2 H2 . . 120.6 ?
    C2 C3 H3 . . 120.8 ?
    C4 C3 C2 . . 118.44(17) ?
    C4 C3 H3 . . 120.8 ?
    C3 C4 H4 . . 120.4 ?
    C3 C4 C5 . . 119.16(17) ?
    C5 C4 H4 . . 120.4 ?
    N1 C5 C4 . . 123.17(17) ?
    N1 C5 H5 . . 118.4 ?
    C4 C5 H5 . . 118.4 ?
    N2 C6 H6 . . 118.4 ?
    N2 C6 C7 . . 123.21(14) ?
    C7 C6 H6 . . 118.4 ?
    C6 C7 H7 . . 120.3 ?
    C8 C7 C6 . . 119.32(15) ?
    C8 C7 H7 . . 120.3 ?
    C7 C8 H8 . . 121.0 ?
    C9 C8 C7 . . 118.06(14) ?
    C9 C8 H8 . . 121.0 ?
    C8 C9 H9 . . 120.3 ?
    C8 C9 C10 . . 119.39(14) ?
    C10 C9 H9 . . 120.3 ?
    N2 C10 C9 . . 123.08(14) ?
    N2 C10 H10 . . 118.5 ?
    C9 C10 H10 . . 118.5 ?
loop_
    _geom_torsion_atom_site_label_1
    _geom_torsion_atom_site_label_2
    _geom_torsion_atom_site_label_3
    _geom_torsion_atom_site_label_4
    _geom_torsion_site_symmetry_1
    _geom_torsion_site_symmetry_2
    _geom_torsion_site_symmetry_3
    _geom_torsion_site_symmetry_4
    _geom_torsion
    _geom_torsion_publ_flag
    Fe1 N1 C1 C2 . . . . -179.92(13) ?
    Fe1 N1 C5 C4 . . . . -178.92(15) ?
    Fe1 N2 C6 C7 . . . . 178.23(13) ?
    Fe1 N2 C10 C9 . . . . -176.94(12) ?
    O1 S1 O1 Fe1 2_455 . . . -132.1(4) ?
    O2 S1 O1 Fe1 2_455 . . . 109.5(4) ?
    O2 S1 O1 Fe1 . . . . -14.5(4) ?
    N1 C1 C2 C3 . . . . -1.4(3) ?
    N2 C6 C7 C8 . . . . -1.3(3) ?
    C1 N1 C5 C4 . . . . 0.7(3) ?
    C1 C2 C3 C4 . . . . 1.1(3) ?
    C2 C3 C4 C5 . . . . 0.0(3) ?
    C3 C4 C5 N1 . . . . -0.9(3) ?
    C5 N1 C1 C2 . . . . 0.5(3) ?
    C6 N2 C10 C9 . . . . -0.7(2) ?
    C6 C7 C8 C9 . . . . -0.6(3) ?
    C7 C8 C9 C10 . . . . 1.7(2) ?
    C8 C9 C10 N2 . . . . -1.0(2) ?
    C10 N2 C6 C7 . . . . 1.9(2) ?
loop_
    _geom_hbond_atom_site_label_D
    _geom_hbond_atom_site_label_H
    _geom_hbond_atom_site_label_A
    _geom_hbond_site_symmetry_A
    _geom_hbond_distance_DH
    _geom_hbond_distance_HA
    _geom_hbond_distance_DA
    _geom_hbond_angle_DHA
    C6 H6 O2 5 0.95 2.49 3.4296(19) 169.2
    C10 H10 O2 2_455 0.95 2.42 3.3621(19) 171.1
_shelx_hkl_file
;
   0   0   4  449.93   11.71
   0   0   4  436.78   11.71
   0   0   4  436.32   11.70
   0   0  -4  453.26   11.71
   0   0  -4  449.32   11.70
   0   0  -4  446.82   11.71
   0   0  -6  307.82    8.28
   0   0  -6  307.24    8.20
   0   0   6  317.98    8.29
   0   0   6  306.85    8.27
   0   0   6  320.21    8.29
   0   0  -6  315.12    8.28
   0   0  -6  308.41    8.27
   0   0  -8  604.39   16.31
   0   0   8  617.40   16.32
   0   0  -8  629.39   16.30
   0   0   8  632.28   16.32
   0   0  -8  614.33   16.31
   0   0  -8  624.60   16.26
   0   0  -8  592.19   16.19
   0   0   8  629.70   16.30
   0   0 -10   75.41    2.20
   0   0 -10   75.91    2.08
   0   0  10   74.60    2.22
   0   0 -10   72.97    2.23
   0   0  10   76.96    2.22
   0   0 -10   75.39    2.16
   0   0  10   74.70    2.24
   0   0 -10   76.65    2.24
   0   0 -12  201.24    5.63
   0   0 -12  218.70    5.81
   0   0 -12  211.78    5.83
   0   0  12  203.21    5.79
   0   0 -12  209.17    5.82
   0   0  12  221.71    5.85
   0   0 -12  209.53    5.74
   0   0  12  214.29    5.84
   0   0 -14   71.96    2.12
   0   0 -14   79.22    2.27
   0   0  14   76.73    2.39
   0   0 -14   76.99    2.41
   0   0 -14   73.56    2.33
   0   0  14   76.43    2.41
   0   0 -14   73.18    2.38
   0   0  14   77.57    2.38
   0   0  16  143.99    4.19
   0   0  16  141.81    4.22
   0   0 -16  141.68    4.22
   0   0 -16  138.52    3.90
   0   0 -16  149.02    4.09
   0   0 -16  146.55    4.17
   0   0  18   68.78    2.51
   0   0  18   70.54    2.46
   0   0 -18   74.14    2.46
   0   0  18   69.50    2.47
   0   0 -18   71.62    2.04
   0   0 -18   75.04    2.44
   0   0 -18   71.03    2.27
   0   0 -18   70.26    2.45
   0   0 -20   50.03    2.11
   0   0  20   47.88    2.23
   0   0  20   54.89    2.91
   0   0  20   50.15    2.27
   0   0 -20   56.17    2.46
   0  -1  -3   75.64    2.04
   0  -1   3   76.07    2.04
   0  -1  -3   75.02    2.02
   0  -1   3   69.95    2.02
   0  -1   3   75.81    2.04
   0  -1  -3   73.99    2.04
   0  -1  -3   73.06    2.01
   0   1  -3   77.50    2.02
   0   1  -3   75.03    2.04
   0   1  -3   76.76    2.04
   0   1   3   75.50    2.04
   0   1   3   74.93    2.01
   0   1   3   75.72    2.02
   0   1   3   72.85    2.04
   0  -1  -5  241.26    6.22
   0  -1   5  228.52    6.24
   0  -1  -5  234.37    6.26
   0  -1   5  231.14    6.25
   0  -1  -5  236.81    6.24
   0  -1   5  239.81    6.26
   0  -1  -5  233.46    6.26
   0   1   5  229.07    6.24
   0   1   5  224.31    6.21
   0   1  -5  232.25    6.24
   0   1   5  242.23    6.27
   0   1  -5  234.59    6.26
   0   1  -5  235.18    6.26
   0   1   5  247.18    6.27
   0  -1   7  546.46   14.52
   0  -1   7  554.20   14.54
   0  -1  -7  557.62   14.52
   0  -1   7  550.00   14.54
   0  -1  -7  546.66   14.48
   0  -1  -7  546.81   14.54
   0  -1  -7  552.46   14.55
   0   1  -7  542.13   14.52
   0   1  -7  553.68   14.54
   0   1   7  561.37   14.52
   0   1   7  564.20   14.55
   0   1  -7  544.53   14.53
   0   1   7  540.00   14.54
   0  -1  -9   79.92    2.28
   0  -1   9   75.07    2.26
   0  -1   9   79.62    2.27
   0  -1  -9   72.44    2.16
   0  -1  -9   76.83    2.23
   0  -1  -9   77.96    2.28
   0  -1  -9   79.21    2.19
   0  -1   9   75.70    2.24
   0   1   9   78.36    2.28
   0   1  -9   79.57    2.26
   0   1   9   76.80    2.24
   0   1   9   78.87    2.27
   0   1  -9   79.46    2.27
   0   1  -9   76.53    2.26
   0   1  -9   78.17    2.08
   0  -1  11  152.71    4.17
   0  -1 -11  150.55    4.16
   0  -1 -11  148.56    4.12
   0  -1 -11  149.62    4.16
   0  -1 -11  146.90    4.02
   0  -1  11  146.02    4.13
   0  -1 -11  147.29    4.19
   0  -1  11  143.88    4.15
   0   1 -11  145.63    4.15
   0   1  11  150.26    4.23
   0   1 -11  151.69    4.16
   0   1 -11  153.11    4.14
   0   1  11  142.73    4.16
   0   1 -11  143.48    3.93
   0  -1 -13  101.94    2.84
   0  -1 -13  107.02    2.91
   0  -1  13   98.94    3.15
   0  -1 -13  104.80    3.03
   0  -1 -13   95.06    3.15
   0  -1  13   99.40    2.97
   0  -1  13  103.53    3.03
   0  -1 -13  104.22    2.98
   0   1 -13  104.25    2.93
   0   1 -13  103.13    2.73
   0   1 -13  101.00    3.12
   0   1 -13  101.98    3.01
   0   1  13   95.24    3.42
   0   1  13  100.64    3.03
   0  -1 -15   50.76    1.75
   0  -1  15   50.67    1.78
   0  -1 -15   48.91    1.82
   0  -1 -15   50.49    1.56
   0  -1  15   51.08    1.83
   0  -1 -15   52.36    1.79
   0  -1 -15   52.16    1.63
   0   1 -15   48.98    1.74
   0   1 -15   51.15    1.66
   0   1 -15   50.57    1.76
   0   1  15   50.53    1.77
   0   1  15   50.04    2.00
   0   1 -15   49.91    1.78
   0   1  15   51.82    1.80
   0  -1 -17  104.94    3.16
   0  -1 -17  102.36    2.92
   0  -1 -17  102.52    3.30
   0  -1  17  104.67    3.21
   0  -1 -17  104.92    3.21
   0  -1 -17   95.36    3.39
   0  -1  17  103.39    3.26
   0   1 -17  102.24    3.23
   0   1  17  105.14    3.23
   0   1  17   98.96    3.22
   0   1 -17  105.58    3.07
   0   1  17  102.84    3.20
   0   1 -17  103.64    3.23
   0   1 -17  102.78    3.16
   0  -1 -19   20.93    1.39
   0  -1 -19   16.31    0.94
   0  -1 -19   18.90    1.43
   0  -1  19   19.73    1.20
   0  -1  19   18.93    1.35
   0  -1 -19   19.74    0.93
   0  -1  19   19.69    1.45
   0  -1 -19   21.14    1.24
   0   1 -19   15.91    1.26
   0   1 -19   17.72    1.23
   0   1  19   19.76    1.42
   0   1 -19   19.99    1.42
   0   1  19   19.97    1.37
   0   1 -19   20.84    1.35
   0   1  19   18.13    1.21
   0  -2   0   21.18    0.64
   0  -2   0   21.46    0.62
   0  -2   0   20.96    0.63
   0   2   0   19.82    0.61
   0   2   0   21.13    0.62
   0   2   0   20.99    0.64
   0  -2   2   21.40    0.66
   0  -2  -2   20.57    0.61
   0  -2  -2   21.97    0.67
   0  -2  -2   21.72    0.66
   0  -2   2   21.66    0.66
   0  -2  -2   21.61    0.64
   0   2   2   20.50    0.66
   0   2  -2   21.51    0.66
   0   2  -2   21.48    0.64
   0   2   2   21.02    0.61
   0   2   2   21.24    0.64
   0   2   2   21.42    0.67
   0   2  -2   21.70    0.70
   0  -2  -4   60.30    1.71
   0  -2   4   62.61    1.68
   0  -2  -4   56.01    1.70
   0  -2  -4   63.19    1.68
   0  -2   4   59.49    1.70
   0  -2  -4   57.96    1.66
   0  -2   4   57.90    1.70
   0   2  -4   63.71    1.68
   0   2  -4   59.59    1.70
   0   2   4   59.80    1.71
   0   2   4   60.89    1.71
   0   2   4   62.69    1.67
   0   2  -4   58.01    1.70
   0   2   4   62.34    1.68
   0  -2  -6  144.78    3.84
   0  -2   6  139.07    3.87
   0  -2  -6  142.05    3.88
   0  -2   6  140.06    3.84
   0  -2  -6  137.80    3.81
   0  -2   6  144.11    3.87
   0  -2  -6  146.49    3.89
   0   2   6  142.99    3.85
   0   2  -6  139.69    3.86
   0   2   6  140.45    3.88
   0   2   6  144.23    3.89
   0   2   6  132.27    3.81
   0   2  -6  145.57    3.87
   0   2  -6  147.56    3.85
   0  -2  -8  132.30    3.75
   0  -2  -8  137.43    3.79
   0  -2   8  137.83    3.83
   0  -2   8  142.08    3.80
   0  -2  -8  139.28    3.84
   0  -2  -8  136.53    3.83
   0  -2   8  133.25    3.81
   0   2   8  135.92    3.75
   0   2   8  139.27    3.84
   0   2  -8  138.17    3.79
   0   2   8  143.68    3.80
   0   2  -8  142.51    3.83
   0   2  -8  135.29    3.82
   0   2   8  143.18    3.85
   0  -2  10   38.24    1.27
   0  -2  10   38.35    1.28
   0  -2  10   37.09    1.29
   0  -2 -10   38.73    1.25
   0  -2 -10   39.62    1.21
   0  -2 -10   38.93    1.31
   0  -2 -10   39.37    1.32
   0   2 -10   38.46    1.27
   0   2 -10   38.99    1.30
   0   2  10   38.47    1.32
   0   2  10   38.96    1.28
   0   2 -10   40.75    1.31
   0   2  10   37.85    1.30
   0  -2  12   20.62    0.89
   0  -2 -12   19.66    0.79
   0  -2  12   20.57    0.89
   0  -2 -12   19.22    0.77
   0  -2  12   20.69    0.94
   0  -2 -12   20.04    0.94
   0  -2 -12   20.76    1.11
   0  -2 -12   21.10    0.87
   0   2 -12   20.14    0.88
   0   2 -12   19.60    0.90
   0   2  12   20.39    0.90
   0   2  12   20.55    0.93
   0   2 -12   21.46    0.88
   0   2  12   20.42    0.93
   0  -2 -14    0.57    0.30
   0  -2  14    0.81    0.42
   0  -2 -14    0.81    0.42
   0  -2 -14    0.38    0.38
   0  -2 -14    0.86    0.25
   0  -2  14    0.05    0.37
   0  -2 -14    1.50    0.35
   0  -2  14    0.28    0.54
   0   2 -14    0.52    0.40
   0   2 -14    0.68    0.33
   0   2 -14    0.91    0.37
   0   2  14    0.91    0.44
   0   2  14    1.24    0.37
   0  -2 -16   12.05    0.81
   0  -2  16    9.87    0.91
   0  -2 -16   10.47    0.71
   0  -2  16    9.70    1.16
   0  -2 -16    9.47    0.66
   0  -2 -16   12.29    1.24
   0  -2 -16    9.94    1.00
   0   2 -16   10.15    0.86
   0   2  16   11.70    1.08
   0   2 -16    9.54    0.89
   0   2 -16    9.77    0.93
   0   2  16   10.55    0.97
   0   2  16    9.39    0.92
   0   2 -16   10.54    0.72
   0  -2 -18    8.13    1.08
   0  -2  18    6.89    0.80
   0  -2  18    9.28    1.10
   0  -2  18    9.29    0.94
   0  -2 -18    8.64    0.72
   0  -2 -18    8.99    0.98
   0  -2 -18    9.19    1.28
   0  -2 -18    8.69    0.78
   0   2  18    6.94    0.93
   0   2  18    8.51    1.19
   0   2 -18   10.00    0.92
   0   2 -18   10.65    1.11
   0   2  18    8.66    1.17
   0   2 -18   11.27    1.06
   0   2 -18   10.84    0.89
   0  -2 -20    4.10    0.79
   0  -2 -20    3.49    0.56
   0  -2 -20    2.68    0.77
   0  -2  20    4.45    0.92
   0  -2  20    2.95    0.86
   0   2 -20    4.23    0.84
   0   2 -20    4.42    1.40
   0   2  20    3.98    0.94
   0   2 -20    3.69    0.57
   0  -3  -1   26.15    0.77
   0  -3   1   25.70    0.79
   0  -3  -1   25.90    0.78
   0  -3   1   25.49    0.81
   0  -3   1   26.63    0.81
   0  -3  -1   25.06    0.81
   0  -3  -1   25.45    0.81
   0   3  -1   25.03    0.80
   0   3   1   26.15    0.82
   0   3   1   26.84    0.82
   0   3   1   26.79    0.77
   0   3  -1   25.71    0.81
   0   3  -1   25.50    0.71
   0   3   1   26.61    0.79
   0  -3  -3    0.17    0.12
   0  -3   3    0.20    0.12
   0  -3  -3    0.26    0.14
   0  -3  -3    0.28    0.11
   0  -3  -3    0.27    0.09
   0  -3   3    0.16    0.13
   0   3   3    0.24    0.09
   0   3  -3    0.38    0.14
   0   3   3    0.22    0.12
   0   3   3    0.08    0.13
   0   3  -3    0.18    0.10
   0   3   3    0.15    0.13
   0  -3  -5   46.60    1.44
   0  -3   5   47.19    1.43
   0  -3  -5   48.59    1.41
   0  -3   5   49.18    1.43
   0  -3  -5   48.78    1.45
   0  -3   5   50.44    1.41
   0   3  -5   48.25    1.43
   0   3  -5   47.31    1.43
   0   3   5   49.71    1.39
   0   3   5   48.73    1.45
   0   3   5   48.16    1.41
   0   3   5   49.68    1.46
   0   3  -5   46.58    1.39
   0   3   5   46.19    1.34
   0  -3   7   56.26    1.64
   0  -3  -7   57.18    1.64
   0  -3  -7   55.76    1.69
   0  -3   7   54.61    1.66
   0  -3   7   55.56    1.68
   0  -3  -7   57.13    1.69
   0   3   7   55.64    1.69
   0   3  -7   55.29    1.63
   0   3  -7   55.69    1.67
   0   3  -7   55.01    1.66
   0   3   7   54.38    1.64
   0   3   7   55.80    1.69
   0   3   7   56.23    1.60
   0  -3   9   24.51    0.93
   0  -3   9   25.34    0.93
   0  -3  -9   25.96    0.98
   0  -3  -9   25.50    0.90
   0  -3  -9   25.64    0.97
   0  -3   9   25.62    0.91
   0  -3  -9   24.62    0.88
   0   3  -9   24.99    0.89
   0   3   9   25.28    0.92
   0   3   9   24.25    0.86
   0   3   9   25.10    0.96
   0   3  -9   27.17    0.95
   0   3   9   26.42    0.98
   0   3  -9   25.71    0.93
   0  -3  11    9.13    0.65
   0  -3 -11    9.62    0.60
   0  -3 -11    8.99    0.67
   0  -3  11    9.88    0.60
   0  -3 -11    9.39    0.49
   0  -3  11    8.61    0.58
   0  -3 -11    8.64    0.56
   0   3  11    8.27    0.62
   0   3 -11    9.76    0.64
   0   3  11    9.14    0.60
   0   3  11    8.15    0.63
   0   3 -11    9.03    0.61
   0  -3 -13   23.28    1.13
   0  -3 -13   26.15    0.93
   0  -3  13   21.76    1.14
   0  -3 -13   24.25    0.98
   0  -3  13   24.47    1.10
   0  -3  13   25.33    1.07
   0  -3 -13   24.75    1.07
   0  -3 -13   24.55    1.09
   0   3 -13   23.58    1.07
   0   3 -13   24.64    1.04
   0   3  13   24.24    1.18
   0   3  13   25.72    1.12
   0   3 -13   24.97    1.10
   0   3  13   24.26    1.10
   0  -3 -15   31.26    1.32
   0  -3 -15   30.42    1.26
   0  -3 -15   31.82    1.14
   0  -3 -15   29.04    1.19
   0  -3 -15   30.70    1.35
   0  -3  15   29.66    1.29
   0  -3  15   29.53    1.31
   0   3 -15   30.26    1.27
   0   3  15   31.41    1.37
   0   3 -15   31.00    1.30
   0   3  15   31.68    1.43
   0   3  15   30.56    1.31
   0   3 -15   31.41    1.29
   0  -3 -17    0.90    0.48
   0  -3 -17    1.51    0.45
   0  -3  17    2.63    0.87
   0  -3 -17    1.94    0.38
   0  -3  17    0.62    0.59
   0  -3 -17    1.61    0.67
   0  -3 -17    2.03    0.53
   0  -3  17    2.92    0.66
   0   3 -17    2.89    0.72
   0   3 -17    2.23    0.57
   0   3  17    1.96    0.61
   0   3 -17    2.63    0.51
   0   3  17    1.11    0.57
   0   3  17    1.77    0.55
   0  -3 -19   -0.20    0.52
   0  -3 -19    0.27    0.64
   0  -3  19    1.98    0.76
   0  -3  19    1.10    0.77
   0  -3  19    0.09    0.73
   0  -3 -19    0.40    0.36
   0  -3 -19   -0.19    0.72
   0  -3 -19   -0.74    0.54
   0   3 -19    0.99    0.79
   0   3 -19    0.80    0.65
   0   3  19    0.28    0.77
   0   3  19    0.28    0.62
   0   3 -19    0.50    0.44
   0   3 -19   -0.54    0.61
   0   3  19   -0.06    0.71
   0  -4   0   92.31    2.44
   0  -4   0   85.75    2.33
   0  -4   0   87.46    2.46
   0  -4   0   88.44    2.47
   0   4   0   88.20    2.44
   0   4   0   89.56    2.47
   0   4   0   85.39    2.46
   0  -4   2   59.87    1.75
   0  -4  -2   60.86    1.76
   0  -4   2   60.87    1.73
   0  -4  -2   61.33    1.69
   0  -4  -2   58.53    1.74
   0  -4  -2   60.56    1.76
   0  -4   2   60.67    1.75
   0   4   2   60.06    1.76
   0   4   2   60.28    1.81
   0   4   2   63.18    1.72
   0   4  -2   59.11    1.63
   0   4   2   61.18    1.69
   0   4  -2   58.21    1.74
   0   4  -2   60.90    1.75
   0  -4   4   24.64    0.86
   0  -4   4   26.24    0.87
   0  -4  -4   24.64    0.87
   0  -4   4   25.79    0.87
   0  -4  -4   25.06    0.82
   0  -4  -4   25.11    0.87
   0  -4  -4   25.14    0.78
   0   4   4   25.94    0.87
   0   4   4   25.58    0.88
   0   4  -4   26.71    0.83
   0   4  -4   25.57    0.86
   0   4   4   25.61    0.83
   0   4   4   24.92    0.77
   0  -4  -6   13.98    0.62
   0  -4  -6   13.42    0.56
   0  -4   6   13.50    0.58
   0  -4   6   13.53    0.59
   0  -4  -6   13.72    0.61
   0  -4   6   14.01    0.57
   0   4  -6   13.55    0.59
   0   4   6   14.12    0.58
   0   4  -6   13.84    0.58
   0   4   6   13.49    0.55
   0   4   6   14.60    0.62
   0   4  -6   14.16    0.56
   0   4   6   14.00    0.48
   0   4   6   12.98    0.61
   0  -4   8   32.62    1.12
   0  -4   8   31.84    1.12
   0  -4  -8   33.01    1.16
   0  -4  -8   32.34    1.08
   0  -4   8   32.24    1.09
   0  -4  -8   33.28    1.17
   0   4  -8   32.15    1.12
   0   4   8   32.50    1.14
   0   4  -8   32.63    1.07
   0   4   8   34.76    0.98
   0   4   8   32.08    1.05
   0   4  -8   32.44    1.11
   0   4   8   32.84    1.16
   0   4   8   31.97    1.09
   0  -4  10    4.36    0.56
   0  -4 -10    4.71    0.51
   0  -4  10    4.68    0.49
   0  -4  10    3.86    0.46
   0  -4 -10    3.98    0.44
   0  -4 -10    4.21    0.49
   0   4 -10    3.11    0.37
   0   4 -10    4.14    0.53
   0   4 -10    4.78    0.43
   0   4  10    3.65    0.41
   0   4  10    3.49    0.28
   0   4  10    4.94    0.50
   0   4  10    3.52    0.44
   0   4  10    3.90    0.46
   0  -4  12   66.14    2.13
   0  -4 -12   69.23    2.17
   0  -4 -12   64.02    2.15
   0  -4  12   67.83    2.11
   0  -4  12   67.77    2.18
   0  -4 -12   66.72    2.08
   0   4  12   69.26    2.02
   0   4  12   67.38    2.10
   0   4 -12   67.37    2.08
   0   4  12   66.57    2.17
   0   4 -12   65.81    2.20
   0   4  12   71.25    2.28
   0   4 -12   68.79    2.17
   0  -4 -14   37.40    1.28
   0  -4  14   37.48    1.51
   0  -4 -14   37.25    1.40
   0  -4 -14   37.33    1.55
   0  -4  14   37.08    1.43
   0  -4 -14   40.45    1.50
   0  -4 -14   37.20    1.39
   0   4  14   38.48    1.58
   0   4  14   36.95    1.47
   0   4 -14   36.85    1.50
   0   4 -14   37.12    1.47
   0   4  14   37.41    1.43
   0  -4 -16   47.46    1.54
   0  -4  16   44.87    1.74
   0  -4 -16   46.90    1.81
   0  -4  16   43.50    1.81
   0  -4 -16   47.02    1.78
   0  -4 -16   46.35    1.69
   0  -4 -16   45.28    1.66
   0   4  16   45.17    1.81
   0   4 -16   41.48    1.72
   0   4  16   48.17    1.76
   0   4 -16   43.85    1.80
   0   4  16   44.60    1.88
   0  -4 -18    2.07    0.71
   0  -4 -18    3.05    0.63
   0  -4  18    2.25    0.69
   0  -4  18    1.15    0.70
   0  -4 -18    2.41    0.80
   0  -4 -18    1.58    0.56
   0   4  18    2.73    0.69
   0   4 -18    1.33    0.66
   0   4  18    2.64    0.80
   0   4 -18    0.34    0.58
   0   4 -18    2.06    0.63
   0  -5  -1  154.97    4.22
   0  -5   1  148.03    4.20
   0  -5  -1  153.51    4.22
   0  -5   1  154.07    4.18
   0  -5  -1  149.62    4.05
   0  -5  -1  153.70    4.16
   0  -5   1  154.84    4.21
   0   5   1  157.97    4.18
   0   5  -1  153.71    4.21
   0   5  -1  151.60    4.21
   0   5   1  150.81    4.21
   0   5   1  156.17    4.22
   0   5  -1  156.31    4.18
   0   5   1  152.99    4.17
   0  -5   3   39.24    1.24
   0  -5  -3   38.65    1.24
   0  -5  -3   37.99    1.19
   0  -5  -3   41.56    1.17
   0  -5  -3   37.43    1.24
   0  -5   3   39.41    1.23
   0  -5   3   37.40    1.22
   0   5   3   39.00    1.25
   0   5  -3   39.32    1.24
   0   5   3   37.02    1.24
   0   5  -3   37.30    1.17
   0   5  -3   38.06    1.09
   0   5   3   40.39    1.16
   0   5  -3   37.67    1.23
   0   5   3   37.56    1.19
   0  -5  -5   75.45    2.21
   0  -5   5   74.32    2.17
   0  -5   5   74.88    2.18
   0  -5  -5   72.20    2.20
   0  -5   5   73.70    2.17
   0  -5  -5   73.57    2.13
   0   5   5   78.86    2.26
   0   5  -5   74.15    2.18
   0   5   5   72.24    2.13
   0   5   5   73.83    2.07
   0   5   5   74.05    2.20
   0   5   5   74.99    2.14
   0   5  -5   74.33    2.13
   0   5  -5   73.47    2.18
   0  -5   7   10.85    0.59
   0  -5   7   10.59    0.58
   0  -5  -7   10.90    0.54
   0  -5  -7   11.16    0.66
   0  -5  -7   11.10    0.63
   0  -5   7   10.45    0.62
   0   5   7   10.67    0.57
   0   5   7   10.92    0.55
   0   5   7   11.32    0.67
   0   5  -7   10.84    0.62
   0   5  -7   11.58    0.54
   0   5  -7   10.32    0.58
   0   5   7   10.92    0.44
   0   5   7   11.25    0.62
   0  -5   9   61.67    1.90
   0  -5  -9   61.30    1.95
   0  -5  -9   59.89    1.94
   0  -5   9   61.25    1.92
   0  -5  -9   60.82    1.85
   0  -5   9   62.64    1.86
   0   5   9   60.17    1.86
   0   5   9   58.13    1.93
   0   5   9   58.98    1.81
   0   5   9   61.38    1.94
   0   5  -9   61.14    1.91
   0   5   9   60.77    1.72
   0   5  -9   59.78    1.90
   0   5  -9   61.26    1.84
   0  -5 -11   36.56    1.43
   0  -5 -11   39.24    1.42
   0  -5  11   38.34    1.42
   0  -5 -11   38.91    1.34
   0  -5  11   40.51    1.41
   0  -5  11   39.24    1.36
   0   5 -11   39.44    1.64
   0   5  11   39.02    1.29
   0   5  11   38.09    1.16
   0   5  11   38.62    1.35
   0   5 -11   40.95    1.36
   0   5  11   32.37    1.53
   0   5 -11   39.08    1.43
   0   5  11   37.40    1.47
   0  -5 -13    9.98    0.76
   0  -5 -13   10.32    0.92
   0  -5  13   10.81    0.82
   0  -5 -13   11.62    0.91
   0   5  13   10.06    0.48
   0   5  13   10.15    0.88
   0   5 -13    9.92    0.83
   0   5 -13   11.53    0.73
   0   5  13   10.67    0.72
   0   5  13   10.72    0.88
   0   5 -13   10.59    0.88
   0   5  13   11.74    0.82
   0  -5 -15    5.11    0.70
   0  -5  15    4.74    0.63
   0  -5 -15    5.94    0.84
   0  -5 -15    4.29    0.71
   0  -5 -15    6.85    0.80
   0   5  15    7.20    0.94
   0   5  15    5.65    0.78
   0   5  15    4.96    0.61
   0   5 -15    5.44    0.70
   0   5 -15    7.17    0.92
   0  -5 -17   26.59    1.46
   0  -5  17   25.40    1.48
   0  -5  17   29.01    1.47
   0  -5 -17   27.42    1.37
   0  -5 -17   26.38    1.64
   0  -5  17   29.18    1.44
   0  -5 -17   26.81    1.41
   0   5 -17   27.64    1.46
   0   5 -17   30.51    1.47
   0   5  17   28.57    1.66
   0   5  17   29.88    1.47
   0   5  17   27.20    1.41
   0   5 -17   27.31    1.50
   0  -6   0  115.75    3.36
   0  -6   0  122.73    3.43
   0  -6   0  119.20    3.42
   0   6   0  126.93    3.39
   0   6   0  120.61    3.42
   0   6   0  123.26    3.43
   0  -6  -2   16.28    0.88
   0  -6  -2   15.99    0.50
   0  -6   2   16.01    0.68
   0  -6  -2   15.80    0.73
   0  -6  -2   16.88    0.64
   0  -6   2   15.43    0.67
   0  -6   2   15.26    0.69
   0   6  -2   14.84    0.69
   0   6   2   15.75    0.69
   0   6  -2   16.23    0.68
   0   6  -2   15.62    0.48
   0   6  -2   15.70    0.72
   0   6   2   16.90    0.63
   0   6   2   15.16    0.70
   0   6   2   15.99    0.67
   0  -6   4  172.60    4.82
   0  -6  -4  181.77    4.74
   0  -6  -4  175.88    4.86
   0  -6   4  179.92    4.85
   0  -6  -4  178.67    4.78
   0  -6  -4  179.19    4.86
   0  -6   4  167.75    4.82
   0   6  -4  173.30    4.66
   0   6  -4  168.50    4.76
   0   6  -4  179.88    4.84
   0   6   4  177.37    4.86
   0   6   4  174.09    4.78
   0   6  -4  172.12    4.83
   0   6   4  175.82    4.86
   0   6   4  168.93    4.73
   0  -6  -6  104.20    3.06
   0  -6  -6  108.42    3.15
   0  -6   6  111.26    3.13
   0  -6   6  108.97    3.13
   0  -6  -6  110.47    3.15
   0  -6   6  108.13    3.13
   0   6   6  108.35    2.99
   0   6   6  107.01    3.14
   0   6   6  108.51    3.16
   0   6   6  106.34    3.06
   0   6  -6  112.65    3.13
   0   6  -6  107.91    3.13
   0   6   6  109.57    3.07
   0   6  -6  105.79    3.05
   0  -6  -8  122.14    3.50
   0  -6  -8  124.85    3.61
   0  -6  -8  124.16    3.61
   0  -6   8  120.71    3.56
   0   6   8  124.24    3.61
   0   6  -8  124.19    3.54
   0   6   8  124.15    3.51
   0   6   8  128.81    3.61
   0   6   8  122.83    3.48
   0   6   8  123.22    3.39
   0   6  -8  126.01    3.57
   0  -6 -10   13.17    0.85
   0  -6  10   12.87    0.83
   0  -6 -10   14.59    0.89
   0  -6  10   12.96    0.85
   0  -6  10   13.58    0.48
   0  -6  10   15.00    0.86
   0  -6 -10   13.08    0.74
   0   6 -10   13.24    0.80
   0   6  10   13.67    0.77
   0   6  10   13.76    0.55
   0   6 -10   11.29    0.77
   0   6 -10   14.08    0.71
   0   6  10   14.21    0.87
   0   6  10   13.30    0.86
   0   6  10   13.66    0.72
   0  -6  12  124.19    3.69
   0  -6  12  124.73    3.70
   0  -6  12  123.30    3.62
   0  -6 -12  123.95    3.74
   0  -6 -12  122.15    3.74
   0  -6 -12  125.66    3.62
   0   6  12  126.34    3.64
   0   6  12  126.56    3.57
   0   6  12  127.28    3.76
   0   6  12  123.84    3.77
   0   6 -12  125.27    3.70
   0   6 -12  121.34    3.70
   0   6  12  126.35    3.44
   0   6 -12  132.34    3.62
   0  -6 -14    0.74    0.49
   0  -6  14    0.52    0.54
   0  -6  14    1.14    0.48
   0  -6 -14    1.15    0.42
   0  -6 -14    0.32    0.52
   0  -6  14    0.78    0.52
   0   6  14    0.91    0.50
   0   6  14    1.59    0.54
   0   6  14    0.82    0.42
   0   6  14    1.33    0.62
   0   6 -14    0.51    0.52
   0   6 -14    0.51    0.37
   0   6 -14    0.75    0.56
   0  -6  16   43.26    1.76
   0  -6  16   41.28    1.82
   0  -6 -16   42.21    1.78
   0  -6  16   41.76    1.77
   0  -6 -16   40.37    1.94
   0  -6  16   40.34    1.81
   0  -6 -16   41.43    1.84
   0  -6 -16   43.39    1.69
   0   6  16   39.04    1.87
   0   6 -16   43.78    1.81
   0   6 -16   43.09    1.78
   0   6 -16   41.73    1.86
   0   6  16   41.96    1.74
   0   6  16   44.78    1.88
   0  -7  -1  124.29    3.59
   0  -7  -1  127.59    3.60
   0  -7   1  124.69    3.59
   0  -7  -1  124.54    3.51
   0  -7   1  126.96    3.60
   0  -7   1  123.26    3.53
   0   7   1  124.25    3.59
   0   7  -1  125.20    3.54
   0   7   1  125.85    3.59
   0   7   1  129.13    3.54
   0   7  -1  125.68    3.59
   0   7  -1  127.50    3.60
   0  -7   3   14.47    0.77
   0  -7   3   15.52    0.74
   0  -7  -3   14.06    0.66
   0  -7  -3   16.23    0.75
   0  -7   3   14.83    0.71
   0  -7  -3   14.32    0.75
   0  -7  -3   15.72    0.52
   0   7  -3   14.91    0.49
   0   7  -3   14.71    0.74
   0   7   3   15.93    0.78
   0   7   3   14.99    0.71
   0   7   3   14.73    0.75
   0   7  -3   15.08    0.73
   0  -7  -5   45.46    1.57
   0  -7   5   46.19    1.56
   0  -7   5   47.22    1.56
   0  -7  -5   45.54    1.48
   0  -7   5   42.69    1.66
   0  -7  -5   49.13    1.60
   0  -7  -5   48.12    1.44
   0   7   5   47.60    1.42
   0   7   5   47.14    1.50
   0   7   5   44.59    1.57
   0   7  -5   45.97    1.53
   0   7   5   47.64    1.60
   0   7  -5   45.46    1.34
   0   7  -5   44.38    1.65
   0  -7   7   14.95    0.85
   0  -7  -7   15.54    1.01
   0  -7  -7   15.70    0.78
   0  -7  -7   16.67    0.92
   0  -7   7   17.57    0.81
   0  -7   7   15.66    0.83
   0   7  -7   16.45    0.85
   0   7   7   17.03    0.90
   0   7  -7   16.14    0.75
   0   7  -7   16.85    0.67
   0   7   7   17.19    0.81
   0   7   7   17.04    0.82
   0   7   7   17.47    0.87
   0   7   7   17.45    0.66
   0   7  -7   15.90    0.83
   0  -7  -9    0.33    0.39
   0  -7  -9    0.85    0.36
   0  -7   9    0.51    0.36
   0  -7   9    0.18    0.38
   0  -7  -9    0.61    0.36
   0   7  -9    0.91    0.40
   0   7   9    0.87    0.45
   0   7   9   -0.46    0.34
   0   7   9    0.44    0.19
   0   7   9    0.51    0.35
   0   7  -9    0.77    0.37
   0   7   9    1.11    0.35
   0   7  -9    0.52    0.28
   0  -7 -11   36.64    1.39
   0  -7 -11   38.77    1.55
   0  -7  11   35.73    1.45
   0  -7  11   36.91    1.46
   0  -7 -11   37.09    1.53
   0  -7  11   36.43    1.09
   0   7 -11   38.45    1.52
   0   7 -11   39.47    1.36
   0   7 -11   37.07    1.49
   0   7  11   35.68    1.36
   0   7  11   36.57    1.52
   0   7  11   36.52    1.16
   0   7  11   36.95    1.40
   0   7  11   37.97    1.53
   0  -7  13   23.29    1.22
   0  -7 -13   23.98    1.16
   0  -7 -13   24.36    1.28
   0  -7  13   24.19    1.32
   0  -7 -13   24.65    1.42
   0   7  13   24.87    1.13
   0   7  13   25.29    1.36
   0   7  13   23.88    1.27
   0   7 -13   25.47    1.11
   0   7  13   23.74    1.20
   0   7 -13   26.15    1.34
   0  -7  15    1.40    0.65
   0  -7 -15    1.02    0.71
   0  -7 -15    1.79    0.58
   0  -7 -15    2.52    0.69
   0  -7 -15    2.39    0.72
   0  -7  15    1.14    0.65
   0  -7  15    1.28    0.57
   0   7 -15   -0.20    0.44
   0   7  15    2.28    0.73
   0   7 -15    0.67    0.67
   0   7  15    2.46    0.63
   0   7 -15    0.66    0.69
   0   7  15    1.90    0.60
   0  -8   0    0.80    0.38
   0  -8   0    0.37    0.33
   0  -8   0    0.74    0.29
   0   8   0    0.73    0.31
   0   8   0    0.32    0.34
   0   8   0    0.34    0.34
   0  -8   2    4.03    0.56
   0  -8  -2    5.04    0.59
   0  -8   2    4.63    0.57
   0  -8   2    4.87    0.57
   0  -8  -2    4.43    0.58
   0  -8  -2    4.25    0.54
   0  -8  -2    5.08    0.26
   0   8  -2    4.35    0.49
   0   8  -2    5.81    0.64
   0   8  -2    4.49    0.56
   0   8   2    5.49    0.67
   0   8   2    5.20    0.57
   0   8   2    5.03    0.57
   0  -8   4    7.29    0.63
   0  -8   4    7.20    0.63
   0  -8   4    6.40    0.68
   0  -8  -4    7.50    0.36
   0  -8  -4    7.10    0.56
   0  -8  -4    8.01    0.63
   0  -8  -4    7.30    0.74
   0   8  -4    7.37    0.69
   0   8   4    7.96    0.76
   0   8   4    7.37    0.62
   0   8  -4    7.41    0.63
   0   8  -4    7.32    0.54
   0   8   4    7.39    0.71
   0   8  -4    6.91    0.33
   0  -8  -6    8.49    0.84
   0  -8   6    8.19    0.77
   0  -8  -6    8.51    0.70
   0  -8  -6    8.52    0.64
   0  -8   6    8.33    0.77
   0   8   6    8.20    0.82
   0   8   6    8.30    0.69
   0   8  -6    8.31    0.46
   0   8  -6    8.27    0.58
   0   8  -6    8.09    0.72
   0   8  -6    7.55    0.74
   0   8   6    7.50    0.67
   0   8   6    8.24    0.52
   0  -8   8    2.88    0.51
   0  -8   8    3.38    0.50
   0  -8  -8    3.14    0.42
   0  -8  -8    2.79    0.48
   0  -8  -8    2.27    0.52
   0   8   8    3.27    0.46
   0   8  -8    2.26    0.43
   0   8   8    3.36    0.59
   0   8  -8    2.29    0.45
   0   8   8    2.75    0.45
   0   8   8    4.13    0.40
   0   8   8    3.00    0.50
   0   8  -8    2.78    0.33
   0  -8 -10    3.60    0.56
   0  -8  10    3.21    0.55
   0  -8 -10    4.10    0.53
   0  -8 -10    4.20    0.63
   0   8  10    4.35    0.55
   0   8 -10    4.03    0.60
   0   8 -10    4.50    0.50
   0   8  10    5.37    0.74
   0   8  10    3.71    0.62
   0   8  10    4.92    0.43
   0   8 -10    3.75    0.55
   0   8  10    4.23    0.63
   0  -8 -12   36.40    1.65
   0  -8 -12   37.34    1.59
   0  -8 -12   38.48    1.49
   0  -8  12   33.58    1.54
   0  -8  12   33.89    1.58
   0  -8  12   34.22    1.50
   0   8  12   32.17    2.00
   0   8 -12   38.22    1.43
   0   8  12   36.04    1.49
   0   8 -12   38.57    1.63
   0   8 -12   34.84    1.60
   0   8  12   36.78    1.75
   0  -8 -14    6.45    0.71
   0  -8  14    5.04    0.77
   0  -8  14    6.10    0.84
   0  -8 -14    7.37    1.07
   0  -8 -14    5.50    0.86
   0   8 -14    6.17    0.78
   0   8  14    6.68    0.78
   0   8  14    7.70    1.08
   0   8 -14    5.89    0.80
   0   8  14    6.79    0.68
   0   8  14    5.47    0.90
   0   8 -14    6.04    0.91
   0  -9   1   -0.04    0.48
   0  -9   1    0.46    0.38
   0  -9   1    0.30    0.38
   0  -9  -1    0.71    0.50
   0  -9  -1   -0.31    0.31
   0   9  -1    0.20    0.40
   0   9   1    0.21    0.37
   0   9  -1    0.30    0.37
   0   9   1    0.23    0.42
   0   9  -1    0.13    0.37
   0   9   1    0.39    0.36
   0  -9   3   33.84    1.32
   0  -9   3   30.74    1.31
   0  -9  -3   30.22    1.22
   0  -9  -3   33.17    1.32
   0  -9  -3   32.14    1.35
   0   9  -3   32.83    1.50
   0   9   3   33.05    1.40
   0   9  -3   32.42    1.38
   0   9   3   31.86    1.27
   0   9  -3   34.65    1.38
   0   9  -3   34.57    1.33
   0  -9  -5   44.37    1.49
   0  -9   5   44.77    1.65
   0  -9  -5   45.94    1.29
   0  -9  -5   44.54    1.72
   0  -9   5   44.95    1.66
   0  -9  -5   43.57    1.76
   0   9  -5   43.55    1.61
   0   9  -5   43.54    1.60
   0   9  -5   38.53    1.62
   0   9   5   43.94    1.67
   0   9   5   43.54    1.55
   0   9   5   42.92    1.70
   0  -9  -7   27.12    1.25
   0  -9   7   26.99    1.29
   0  -9  -7   26.56    1.14
   0  -9  -7   24.92    1.35
   0   9  -7   26.31    1.28
   0   9   7   26.08    1.20
   0   9  -7   27.20    1.16
   0   9  -7   27.96    1.23
   0   9   7   25.70    1.22
   0   9  -7   25.70    0.89
   0   9   7   26.96    1.39
   0   9   7   26.36    1.26
   0  -9  -9    3.42    0.62
   0  -9  -9    2.59    0.69
   0  -9   9    4.19    0.66
   0  -9  -9    2.71    0.49
   0  -9   9    2.98    0.58
   0   9   9    2.63    0.58
   0   9  -9    2.84    0.38
   0   9   9    1.72    0.51
   0   9  -9    1.73    0.61
   0   9  -9    1.56    0.60
   0   9   9    2.37    0.64
   0   9  -9    2.62    0.45
   0   9   9    3.10    0.56
   0  -9 -11   38.11    1.56
   0  -9 -11   36.12    1.67
   0  -9  11   36.25    1.71
   0  -9  11   38.82    1.61
   0  -9  11   36.32    1.21
   0  -9 -11   36.37    1.82
   0  -9  11   37.35    1.71
   0   9  11   36.78    1.74
   0   9  11   37.03    1.53
   0   9 -11   33.77    1.67
   0   9 -11   40.24    1.68
   0   9  11   39.14    1.76
   0   9  11   37.56    1.57
   0   9 -11   35.30    1.37
   0  -9 -13   15.54    1.61
   0  -9  13   11.42    1.31
   0  -9  13   11.74    1.36
   0  -9 -13   11.06    1.36
   0  -9  13   14.38    1.48
   0  -9 -13   12.67    1.14
   0   9  13   11.19    1.40
   0   9 -13   16.23    1.30
   0   9  13   12.04    1.16
   0   9 -13   12.31    0.95
   0   9  13   12.25    1.22
   0   9 -13   12.34    1.53
   0   9 -13   11.61    1.06
   0   9  13   14.12    1.27
   0 -10   0   98.32    3.05
   0 -10   0   97.67    2.99
   0 -10   0   99.74    3.07
   0  10   0   99.28    3.08
   0  10   0  100.63    3.07
   0  10   0   95.06    2.99
   0 -10  -2   70.99    2.46
   0 -10  -2   69.32    2.31
   0 -10   2   75.12    2.38
   0 -10  -2   74.71    2.45
   0 -10   2   73.58    2.46
   0  10   2   75.32    2.49
   0  10  -2   71.37    2.45
   0  10   2   75.25    2.35
   0  10  -2   74.17    2.38
   0  10   2   71.63    2.45
   0  10  -2   70.38    2.44
   0 -10  -4   92.93    3.03
   0 -10   4   91.92    2.96
   0 -10  -4   93.08    2.83
   0 -10   4   95.24    2.96
   0 -10  -4   96.00    3.05
   0  10   4   90.69    2.87
   0  10  -4   93.67    2.94
   0  10   4   93.80    3.01
   0  10   4   92.54    2.98
   0  10  -4   97.73    3.01
   0  10  -4   96.14    3.01
   0  10  -4   95.01    2.84
   0 -10   6   63.26    2.25
   0 -10  -6   61.88    2.26
   0 -10   6   61.69    2.22
   0 -10  -6   63.00    2.25
   0 -10   6   59.96    2.41
   0  10  -6   66.18    2.06
   0  10  -6   65.75    2.34
   0  10   6   61.74    2.11
   0  10   6   61.92    2.32
   0  10  -6   62.18    2.19
   0  10   6   62.89    2.27
   0  10  -6   61.16    2.16
   0  10   6   63.18    2.16
   0 -10   8   44.04    1.71
   0 -10   8   41.58    1.79
   0 -10  -8   41.91    1.89
   0 -10   8   39.66    1.78
   0 -10  -8   40.99    1.80
   0  10   8   40.83    1.68
   0  10  -8   42.48    1.81
   0  10   8   45.42    1.85
   0  10  -8   40.15    1.29
   0  10  -8   41.48    1.77
   0  10  -8   40.95    1.54
   0  10   8   41.10    1.90
   0  10   8   42.12    1.71
   0 -10  10   45.22    1.54
   0 -10 -10   46.98    1.93
   0 -10 -10   45.41    2.01
   0 -10  10   46.85    1.92
   0 -10 -10   47.95    1.78
   0 -10  10   44.84    2.00
   0 -10  10   47.08    2.01
   0  10  10   45.26    2.12
   0  10  10   43.99    1.82
   0  10 -10   46.10    1.93
   0  10  10   46.99    1.96
   0  10 -10   44.54    2.00
   0  10  10   47.63    1.82
   0  10 -10   44.07    1.54
   0 -10 -12   21.04    1.82
   0 -10  12   20.77    1.59
   0 -10 -12   14.32    1.61
   0  10  12   19.20    1.42
   0  10  12   20.45    1.50
   0  10  12   18.76    1.66
   0 -11   1   50.61    1.98
   0 -11   1   55.00    2.03
   0 -11  -1   54.30    1.95
   0 -11  -1   52.36    2.03
   0 -11   1   53.92    2.03
   0 -11  -1   51.30    2.22
   0  11  -1   51.00    1.96
   0  11   1   53.11    1.94
   0  11   1   56.62    2.09
   0  11  -1   54.67    2.08
   0  11   1   51.56    2.08
   0  11  -1   53.49    2.08
   0 -11  -3   63.23    2.15
   0 -11  -3   65.69    2.33
   0 -11  -3   61.97    2.37
   0 -11   3   65.31    2.46
   0 -11   3   61.04    2.32
   0 -11   3   63.66    2.27
   0  11   3   61.78    2.19
   0  11   3   60.53    2.30
   0  11   3   63.97    2.57
   0  11  -3   59.35    2.26
   0  11  -3   67.36    2.34
   0  11  -3   64.06    2.26
   0 -11  -5   36.86    1.63
   0 -11   5   37.33    1.65
   0 -11  -5   34.90    1.48
   0 -11  -5   32.72    1.78
   0 -11   5   35.50    1.62
   0 -11   5   35.10    1.67
   0  11   5   32.60    1.67
   0  11  -5   34.76    1.71
   0  11   5   35.97    1.57
   0  11   5   38.82    1.76
   0  11  -5   34.50    1.69
   0 -11  -7   22.02    1.67
   0 -11   7   23.93    1.47
   0 -11  -7   23.89    1.51
   0 -11   7   22.65    1.52
   0 -11   7   21.41    1.37
   0  11   7   20.18    1.49
   0  11   7   24.02    1.39
   0  11  -7   22.57    1.43
   0  11   7   23.47    1.44
   0  11  -7   21.65    1.39
   0  11  -7   23.41    1.36
   0  11   7   20.02    1.45
   0  11  -7   22.32    1.48
   0 -11  -9   24.89    2.28
   0 -11   9   18.69    1.54
   0 -11   9   19.93    1.12
   0 -11  -9   20.42    1.73
   0  11   9   22.20    1.40
   0  11   9   16.76    1.45
   0  11  -9   19.65    1.15
   0  11  -9   18.17    2.06
   0  11   9   21.20    1.49
   0 -12   0   37.95    2.48
   0 -12   0   33.62    1.75
   0 -12   0   31.60    1.83
   0  12   0   34.89    1.68
   0  12   0   36.39    1.93
   0 -12   2   15.54    1.35
   0 -12  -2   17.55    1.33
   0 -12   2   16.58    1.45
   0 -12  -2   15.09    1.37
   0  12  -2   19.73    1.07
   0  12   2   16.92    1.96
   0  12   2   16.18    1.50
   0  12  -2   16.38    1.39
   0  12  -2   18.47    1.35
   0 -12   4   19.06    1.47
   0 -12  -4   23.14    1.42
   0 -12  -4   20.54    1.65
   0 -12   4   20.07    1.59
   0  12  -4   20.05    1.56
   0  12  -4   22.67    1.62
   0  12   4   21.04    1.44
   0  12   4   21.38    1.62
   0  12  -4   22.88    1.17
   1   0  19   -1.13    0.56
   1   0  19   -0.56    0.66
   1   0  19   -0.36    0.71
  -1   0 -19   -0.26    0.34
  -1   0 -19   -0.64    0.55
  -1   0 -19    0.29    0.75
  -1   0 -19   -0.57    0.56
   1   0  17    0.04    0.54
  -1   0 -17   -0.28    0.32
   1   0  17    0.39    0.51
  -1   0 -17   -0.20    0.53
  -1   0 -17   -0.41    0.46
  -1   0 -17    0.07    0.45
  -1   0 -17    0.11    0.31
   1   0  17    0.41    0.52
  -1   0 -15   -0.06    0.45
  -1   0 -15   -0.21    0.40
  -1   0 -15    0.26    0.24
   1   0  15   -0.10    0.42
   1   0  15   -0.69    0.44
  -1   0 -15    0.19    0.27
  -1   0 -15    0.11    0.37
   1   0  15   -0.37    0.37
   1   0  13    0.12    0.36
  -1   0 -13    0.12    0.21
  -1   0 -13   -0.60    0.34
  -1   0 -13    0.02    0.29
   1   0  13   -0.32    0.35
  -1   0 -13   -0.14    0.28
   1   0  13    0.12    0.30
  -1   0 -13    0.14    0.20
  -1   0 -11   -0.15    0.27
  -1   0 -11    0.02    0.22
  -1   0 -11    0.02    0.16
   1   0  11   -0.21    0.26
   1   0  11   -0.10    0.22
   1   0  11    0.03    0.26
  -1   0 -11   -0.16    0.15
  -1   0 -11    0.01    0.21
  -1   0  -9   -0.16    0.16
   1   0   9    0.00    0.18
   1   0   9   -0.12    0.21
  -1   0  -9    0.06    0.21
  -1   0  -9    0.01    0.18
  -1   0  -9    0.06    0.13
   1   0   7    0.17    0.16
   1   0   7   -0.02    0.15
  -1   0  -7   -0.08    0.13
  -1   0  -7    0.07    0.15
  -1   0  -7   -0.04    0.16
  -1   0  -7    0.06    0.11
   1   0   7    0.24    0.18
  -1   0  -5    0.04    0.12
   1   0   5   -0.01    0.07
  -1   0  -5    0.06    0.11
   1   0   5    0.00    0.11
   1   0   5   -0.03    0.12
  -1   0  -5    0.04    0.13
  -1   0  -5   -0.03    0.09
   1   0   5   -0.27    0.11
  -1   0  -3    0.01    0.07
  -1   0  -3    0.06    0.08
   1   0   3   -0.06    0.08
  -1   0  -3    0.08    0.09
   1   0   3    0.10    0.09
   1   0   3    0.05    0.09
  -1   0  -3   -0.01    0.09
   1   0   3    0.03    0.07
  -1   0   3    0.25    0.06
   1   0  -3    0.16    0.07
   1   0  -3    0.16    0.07
  -1   0   3    0.19    0.07
   1   0  -3    0.23    0.07
  -1   0   3    0.26    0.05
  -1   0   3    0.23    0.08
   1   0  -3    0.21    0.07
  -1   0   5    0.00    0.11
  -1   0   5   -0.04    0.11
  -1   0   5    0.04    0.09
   1   0  -5    0.04    0.12
   1   0  -5    0.12    0.10
   1   0  -5    0.03    0.09
   1   0  -5    0.07    0.11
   1   0  -7    0.14    0.12
   1   0  -7   -0.03    0.13
  -1   0   7   -0.13    0.14
   1   0  -7   -0.07    0.13
  -1   0   7    0.12    0.15
  -1   0   7   -0.11    0.12
   1   0  -7   -0.01    0.12
   1   0  -9   -0.20    0.13
   1   0  -9    0.03    0.15
  -1   0   9   -0.09    0.18
   1   0  -9    0.18    0.16
  -1   0   9    0.00    0.16
   1   0  -9    0.06    0.19
  -1   0   9   -0.02    0.18
   1   0 -11   -0.23    0.16
   1   0 -11   -0.03    0.31
   1   0 -11   -0.07    0.20
  -1   0  11    0.01    0.20
   1   0 -11    0.04    0.23
   1   0 -11   -0.03    0.12
  -1   0  11   -0.03    0.22
  -1   0  11    0.06    0.25
  -1   0  13    0.04    0.35
   1   0 -13    0.18    0.31
   1   0 -13   -0.18    0.25
   1   0 -13   -0.04    0.15
  -1   0  13   -0.08    0.31
   1   0 -13   -0.09    0.25
  -1   0  13   -0.16    0.29
   1   0 -13   -0.13    0.26
   1   0 -15   -0.02    0.35
  -1   0  15    0.10    0.35
   1   0 -15   -0.07    0.19
   1   0 -15    0.39    0.29
   1   0 -15    0.19    0.36
   1   0 -15   -0.12    0.32
  -1   0  15    0.54    0.43
   1   0 -17   -0.49    0.40
   1   0 -17    0.05    0.22
   1   0 -17   -0.38    0.47
   1   0 -17   -0.08    0.43
  -1   0  17    0.00    0.51
   1   0 -17   -0.24    0.50
  -1   0  17    0.02    0.57
   1   0 -19   -0.21    0.62
  -1   0  19    0.19    0.63
   1   0 -19    0.87    0.64
   1   0 -19   -0.05    0.41
   1   0 -19    0.48    0.63
  -1   0  19    0.38    0.50
  -1   0  19    0.28    0.66
   1   0 -19   -0.10    0.25
  -1  -1 -20   -0.65    0.69
  -1  -1 -20   -0.06    0.47
  -1  -1 -20    1.57    1.25
   1  -1  20   -0.38    0.82
   1  -1  20   -1.32    0.76
  -1  -1 -20   -0.95    0.37
   1   1  20    0.38    1.29
  -1   1 -20   -0.64    0.71
   1   1  20   -0.56    0.89
  -1  -1 -18   16.87    1.35
  -1  -1 -18   17.62    1.13
   1  -1  18   16.13    1.18
  -1  -1 -18   13.66    1.20
  -1  -1 -18   16.29    0.87
   1  -1  18   15.27    1.34
   1  -1  18   15.20    1.26
  -1   1 -18   18.30    1.27
  -1   1 -18   14.24    1.30
  -1   1 -18   16.40    1.14
  -1   1 -18   17.83    1.25
   1   1  18   15.13    1.28
   1   1  18   16.31    1.13
   1   1  18   16.56    1.36
  -1  -1 -16   20.41    0.89
  -1  -1 -16   20.51    1.23
  -1  -1 -16   23.37    1.08
   1  -1  16   21.56    1.14
  -1  -1 -16   21.32    1.12
   1  -1  16   21.42    1.19
   1  -1  16   22.21    1.14
  -1  -1 -16   22.36    1.14
  -1   1 -16   21.88    1.10
  -1   1 -16   21.17    0.97
   1   1  16   19.90    1.14
   1   1  16   20.87    1.16
   1   1  16   21.48    1.25
  -1   1 -16   20.44    1.10
  -1   1 -16   21.51    1.23
   1  -1  14   54.56    1.92
   1  -1  14   55.87    1.88
  -1  -1 -14   60.02    1.90
  -1  -1 -14   56.19    1.73
   1  -1  14   57.85    1.96
  -1  -1 -14   56.37    1.96
  -1  -1 -14   55.20    1.72
  -1  -1 -14   57.56    1.92
   1   1  14   56.47    1.93
  -1   1 -14   56.54    1.88
  -1   1 -14   57.95    1.77
  -1   1 -14   55.21    1.91
   1   1  14   56.18    2.51
  -1   1 -14   57.76    1.93
   1   1  14   54.19    1.88
   1  -1  12   96.69    2.81
   1  -1  12   97.76    2.77
  -1  -1 -12   95.44    2.66
  -1  -1 -12   92.56    2.65
  -1  -1 -12   93.44    2.80
   1  -1  12   91.53    2.80
  -1  -1 -12   92.06    2.80
  -1  -1 -12   94.83    2.77
  -1   1 -12   93.08    2.77
  -1   1 -12   93.72    2.81
   1   1  12   94.93    2.82
  -1   1 -12   91.29    2.56
   1   1  12   92.16    2.80
  -1   1 -12   95.25    2.83
  -1  -1 -10    1.10    0.20
  -1  -1 -10    1.24    0.18
   1  -1  10    0.91    0.27
   1  -1  10    1.10    0.27
  -1  -1 -10    0.92    0.28
  -1  -1 -10    1.31    0.26
  -1  -1 -10    1.33    0.29
   1  -1  10    1.24    0.27
   1   1  10    1.30    0.29
   1   1  10    1.15    0.27
   1   1  10    1.24    0.31
  -1   1 -10    0.93    0.25
  -1   1 -10    1.28    0.25
  -1   1 -10    1.24    0.29
  -1   1 -10    1.16    0.16
  -1  -1  -8    1.13    0.16
   1  -1   8    1.25    0.21
   1  -1   8    1.29    0.24
  -1  -1  -8    1.15    0.23
  -1  -1  -8    1.02    0.22
   1  -1   8    1.29    0.22
  -1  -1  -8    1.13    0.17
  -1  -1  -8    1.18    0.21
  -1   1  -8    1.33    0.25
   1   1   8    1.29    0.24
  -1   1  -8    1.26    0.13
   1   1   8    1.20    0.24
   1   1   8    1.10    0.21
  -1   1  -8    0.92    0.20
  -1   1  -8    1.07    0.21
   1  -1   6   31.20    0.99
   1  -1   6   29.18    0.98
  -1  -1  -6   29.54    0.96
   1  -1   6   33.49    0.95
  -1  -1  -6   31.43    0.90
  -1  -1  -6   29.35    0.93
  -1  -1  -6   30.80    0.98
   1  -1   6   30.19    0.95
  -1  -1  -6   29.90    0.99
   1   1   6   31.91    0.98
   1   1   6   29.80    0.98
   1   1   6   32.10    1.00
  -1   1  -6   31.54    0.99
  -1   1  -6   30.41    0.98
  -1   1  -6   30.54    0.97
   1  -1   4   50.69    1.42
   1  -1   4   51.17    1.38
  -1  -1  -4   51.72    1.46
  -1  -1  -4   52.35    1.46
  -1  -1  -4   50.29    1.44
   1  -1   4   53.27    1.47
   1  -1   4   51.63    1.46
  -1  -1  -4   52.50    1.43
  -1  -1  -4   46.68    1.38
   1   1   4   49.35    1.45
  -1   1  -4   50.73    1.46
  -1   1  -4   51.34    1.44
   1   1   4   51.85    1.47
   1   1   4   50.18    1.44
  -1   1  -4   50.43    1.45
  -1  -1  -2    1.11    0.15
  -1  -1  -2    1.07    0.12
   1  -1   2    1.18    0.16
  -1  -1  -2    0.94    0.12
   1  -1   2    1.14    0.10
   1  -1   2    0.94    0.11
  -1  -1  -2    1.12    0.13
  -1   1  -2    0.94    0.12
   1   1   2    1.01    0.12
   1   1   2    1.16    0.07
   1   1   2    0.81    0.10
  -1   1  -2    1.00    0.14
   1   1   2    1.24    0.14
  -1   1  -2    1.03    0.10
  -1  -1   2   45.18    1.24
  -1  -1   2   47.92    1.27
  -1  -1   2   46.28    1.28
   1  -1  -2   45.48    1.23
  -1  -1   2   44.21    1.26
   1  -1  -2   46.90    1.27
   1  -1  -2   46.58    1.27
   1   1  -2   45.25    1.24
  -1   1   2   44.69    1.27
   1   1  -2   47.19    1.25
  -1   1   2   46.02    1.26
   1   1  -2   46.38    1.24
  -1   1   2   46.92    1.23
  -1  -1   4  487.37   13.15
   1  -1  -4  506.88   13.17
  -1  -1   4  483.47   13.15
  -1  -1   4  533.54   13.17
   1  -1  -4  497.40   13.16
  -1  -1   4  508.02   13.15
   1  -1  -4  466.43   13.17
   1  -1  -4  477.71   13.14
   1   1  -4  506.16   13.17
  -1   1   4  538.48   13.17
  -1   1   4  525.41   13.17
   1   1  -4  489.82   13.15
  -1   1   4  513.31   13.16
  -1   1   4  507.83   13.14
   1   1  -4  478.22   13.15
   1  -1  -6  135.86    3.68
  -1  -1   6  137.13    3.69
   1  -1  -6  136.42    3.70
   1  -1  -6  135.90    3.67
   1  -1  -6  136.81    3.70
  -1  -1   6  133.88    3.69
  -1  -1   6  136.35    3.70
   1   1  -6  137.12    3.70
  -1   1   6  135.92    3.70
  -1   1   6  137.91    3.70
   1   1  -6  138.80    3.69
   1   1  -6  136.73    3.69
  -1   1   6  133.70    3.68
  -1   1   6  136.53    3.67
   1  -1  -8    0.17    0.14
  -1  -1   8    0.27    0.18
   1  -1  -8    0.08    0.17
   1  -1  -8    0.10    0.13
   1  -1  -8    0.26    0.17
  -1  -1   8    0.12    0.15
  -1  -1   8    0.22    0.17
   1   1  -8    0.15    0.17
   1   1  -8    0.35    0.06
  -1   1   8    0.40    0.18
  -1   1   8    0.27    0.16
   1   1  -8    0.33    0.15
  -1   1   8    0.30    0.15
  -1  -1  10   36.25    1.23
   1  -1 -10   39.04    1.21
   1  -1 -10   36.32    1.19
  -1  -1  10   38.12    1.24
  -1  -1  10   37.75    1.24
   1  -1 -10   38.30    1.25
   1  -1 -10   37.78    1.25
   1   1 -10   37.16    1.03
  -1   1  10   38.72    1.27
   1   1 -10   37.37    1.23
   1   1 -10   37.02    1.23
  -1   1  10   37.64    1.25
  -1   1  10   37.93    1.25
   1   1 -10   36.61    1.22
  -1  -1  12  121.43    3.46
   1  -1 -12  117.53    3.46
  -1  -1  12  124.60    3.47
  -1  -1  12  124.78    3.47
   1  -1 -12  122.71    3.46
   1  -1 -12  121.73    3.46
   1  -1 -12  122.31    3.40
  -1   1  12  121.97    3.47
   1   1 -12  119.04    3.41
   1   1 -12  114.40    3.43
   1   1 -12  119.10    3.45
  -1   1  12  123.75    3.49
   1   1 -12  115.42    3.20
  -1   1  12  121.99    3.47
   1   1 -12  122.08    3.44
  -1  -1  14   41.57    1.50
   1  -1 -14   39.91    1.44
   1  -1 -14   40.39    1.56
   1  -1 -14   39.63    1.45
  -1  -1  14   39.32    1.44
   1  -1 -14   40.04    1.36
   1  -1 -14   39.88    1.26
  -1  -1  14   39.53    1.47
   1   1 -14   41.30    1.45
  -1   1  14   41.11    1.47
   1   1 -14   39.97    1.11
   1   1 -14   38.58    1.56
   1   1 -14   40.58    1.47
  -1   1  14   40.91    1.50
  -1   1  14   40.91    1.44
   1   1 -14   39.98    1.43
   1  -1 -16   32.91    1.13
   1  -1 -16   33.68    1.38
  -1  -1  16   31.33    1.36
   1  -1 -16   33.02    1.75
   1  -1 -16   35.60    1.29
   1  -1 -16   34.33    1.36
  -1  -1  16   33.92    1.39
   1   1 -16   31.53    1.35
   1   1 -16   34.82    1.43
  -1   1  16   33.92    1.43
  -1   1  16   32.50    1.46
   1   1 -16   33.88    1.40
   1   1 -16   37.00    1.30
   1  -1 -18   -0.37    0.56
   1  -1 -18    0.71    0.37
  -1  -1  18    0.62    0.59
  -1  -1  18    0.05    0.55
   1  -1 -18    0.63    0.46
   1  -1 -18    0.54    0.32
   1  -1 -18   -0.06    0.92
  -1  -1  18    0.02    0.76
   1   1 -18   -0.26    0.54
  -1   1  18    0.54    0.55
   1   1 -18    0.42    0.40
   1   1 -18    0.85    0.48
  -1   1  18    1.18    0.51
   1   1 -18   -0.36    0.50
  -1   1  18   -0.14    0.52
   1  -1 -20    1.14    0.68
  -1  -1  20    2.01    0.84
  -1  -1  20    2.19    0.68
   1  -1 -20    2.34    0.75
  -1  -1  20    1.73    0.78
   1  -1 -20    1.60    0.41
   1  -1 -20    0.40    0.68
   1   1 -20    3.93    0.76
  -1   1  20    1.92    0.80
   1   1 -20    2.39    0.51
   1   1 -20    1.27    0.78
  -1   1  20    2.54    0.74
   1   1 -20    2.02    0.72
  -1   1  20    2.49    0.77
  -1  -2 -19   10.06    1.08
  -1  -2 -19   11.09    1.27
  -1  -2 -19    9.27    0.91
   1  -2  19   10.01    1.10
   1  -2  19    9.30    1.25
  -1  -2 -19    7.09    0.97
   1  -2  19   10.61    1.27
   1   2  19    9.08    1.14
  -1   2 -19   11.07    1.10
   1   2  19    7.00    0.92
  -1   2 -19   11.57    1.25
   1   2  19   10.15    1.09
  -1   2 -19    9.45    1.22
  -1  -2 -17   21.44    1.29
  -1  -2 -17   23.10    1.06
   1  -2  17   22.61    1.43
  -1  -2 -17   23.29    1.36
  -1  -2 -17   23.95    1.33
   1  -2  17   23.12    1.18
   1  -2  17   23.76    1.28
  -1   2 -17   22.88    1.22
   1   2  17   23.16    1.33
  -1   2 -17   23.27    1.35
   1   2  17   22.55    1.33
  -1   2 -17   23.21    1.16
   1   2  17   23.88    1.34
  -1   2 -17   24.15    1.07
  -1  -2 -15   14.37    0.71
   1  -2  15   17.83    0.98
   1  -2  15   14.76    0.90
   1  -2  15   15.07    1.07
  -1  -2 -15   16.10    0.95
  -1  -2 -15   16.47    1.08
  -1  -2 -15   15.68    0.80
  -1  -2 -15   16.88    0.97
  -1   2 -15   11.55    1.43
   1   2  15   17.52    0.96
  -1   2 -15   15.18    1.03
   1   2  15   15.34    1.07
  -1  -2 -13   33.81    1.19
   1  -2  13   32.72    1.25
   1  -2  13   36.12    1.32
  -1  -2 -13   35.00    1.31
  -1  -2 -13   34.67    1.13
   1  -2  13   32.66    1.35
  -1  -2 -13   34.21    1.27
  -1  -2 -13   33.05    1.32
  -1   2 -13   35.23    1.41
   1   2  13   34.47    1.38
   1   2  13   33.78    1.30
  -1   2 -13   33.89    1.34
  -1   2 -13   33.37    1.26
   1   2  13   35.51    1.43
  -1  -2 -11   40.00    1.33
  -1  -2 -11   37.96    1.30
   1  -2  11   36.92    1.34
   1  -2  11   38.07    1.35
  -1  -2 -11   37.16    1.35
   1  -2  11   39.67    1.31
  -1  -2 -11   39.29    1.35
  -1  -2 -11   38.23    1.25
  -1   2 -11   38.36    1.33
   1   2  11   39.73    1.38
   1   2  11   38.64    1.37
   1   2  11   38.86    1.33
  -1   2 -11   38.80    1.31
  -1   2 -11   38.16    1.36
  -1  -2  -9   90.66    2.63
  -1  -2  -9   96.05    2.50
  -1  -2  -9   90.49    2.55
  -1  -2  -9   90.37    2.59
   1  -2   9   90.71    2.63
  -1  -2  -9   88.97    2.64
   1  -2   9   91.68    2.62
   1  -2   9   89.38    2.62
  -1   2  -9   90.51    2.63
  -1   2  -9   88.67    2.61
  -1   2  -9   88.41    2.59
   1   2   9   85.80    2.61
   1   2   9   91.43    2.65
   1   2   9   89.62    2.60
  -1  -2  -7  127.71    3.63
  -1  -2  -7  133.97    3.64
   1  -2   7  129.91    3.57
   1  -2   7  131.23    3.63
   1  -2   7  126.89    3.62
  -1  -2  -7  127.54    3.58
   1  -2   7  127.38    3.47
  -1  -2  -7  133.47    3.52
  -1  -2  -7  133.45    3.60
   1   2   7  131.91    3.64
  -1   2  -7  130.18    3.63
   1   2   7  133.45    3.64
   1   2   7  130.15    3.60
   1   2   7  132.88    3.52
  -1   2  -7  133.70    3.63
   1  -2   5  101.58    2.81
  -1  -2  -5  101.89    2.81
   1  -2   5  102.20    2.81
  -1  -2  -5  104.87    2.79
  -1  -2  -5  100.20    2.81
   1  -2   5   98.16    2.75
  -1  -2  -5   99.25    2.71
   1   2   5   97.52    2.78
  -1   2  -5  103.16    2.81
   1   2   5  103.00    2.81
   1   2   5   98.91    2.71
  -1   2  -5   99.87    2.80
  -1   2  -5  103.77    2.76
   1   2   5  103.08    2.81
  -1  -2  -3    2.79    0.24
   1  -2   3    2.63    0.18
  -1  -2  -3    2.71    0.21
  -1  -2  -3    2.74    0.20
   1  -2   3    2.72    0.23
   1   2   3    2.69    0.23
   1   2   3    2.61    0.16
  -1   2  -3    2.58    0.23
  -1   2  -3    2.70    0.25
  -1   2  -3    2.80    0.17
   1   2   3    2.82    0.23
   1   2   3    2.66    0.24
  -1  -2  -1  599.66   16.69
  -1  -2  -1  635.35   16.69
   1  -2   1  638.51   16.70
   1  -2   1  677.93   16.71
  -1  -2  -1  647.05   16.69
  -1  -2  -1  588.01   16.67
   1   2   1  705.27   16.70
   1   2   1  590.84   16.67
  -1   2  -1  544.90   16.66
  -1   2  -1  657.58   16.70
  -1   2  -1  722.20   16.71
  -1  -2   1   -0.02    0.07
  -1  -2   1    0.02    0.08
  -1  -2   1    0.05    0.07
   1  -2  -1    0.07    0.09
   1  -2  -1    0.01    0.07
  -1   2   1    0.00    0.06
  -1   2   1   -0.04    0.08
   1   2  -1    0.10    0.08
   1   2  -1   -0.05    0.09
   1   2  -1   -0.02    0.08
   1   2  -1    0.06    0.08
  -1   2   1    0.22    0.10
  -1  -2   3  139.83    3.92
   1  -2  -3  146.45    3.93
  -1  -2   3  146.94    3.88
   1  -2  -3  141.74    3.89
  -1  -2   3  148.39    3.91
  -1  -2   3  147.56    3.91
   1  -2  -3  145.24    3.93
  -1  -2   3  149.12    3.93
   1  -2  -3  147.63    3.85
   1   2  -3  148.83    3.91
   1   2  -3  148.56    3.91
  -1   2   3  147.74    3.89
  -1   2   3  146.32    3.92
  -1   2   3  149.85    3.94
  -1   2   3  148.43    3.94
   1   2  -3  147.19    3.92
  -1   2   3  143.75    3.85
  -1  -2   5  100.00    2.74
  -1  -2   5   99.93    2.74
   1  -2  -5   98.92    2.73
   1  -2  -5  102.62    2.76
  -1  -2   5   94.24    2.63
   1  -2  -5   96.18    2.70
   1  -2  -5  100.33    2.76
  -1  -2   5  102.72    2.73
  -1  -2   5  102.94    2.74
  -1   2   5  102.14    2.76
  -1   2   5   98.29    2.71
   1   2  -5  101.73    2.74
   1   2  -5   99.28    2.73
   1   2  -5  100.21    2.74
  -1   2   5  101.36    2.76
  -1   2   5   97.25    2.64
  -1   2   5  102.44    2.73
  -1  -2   7  166.83    4.48
  -1  -2   7  162.88    4.48
   1  -2  -7  168.66    4.45
   1  -2  -7  163.32    4.46
  -1  -2   7  157.15    4.47
   1  -2  -7  167.46    4.50
   1  -2  -7  170.21    4.51
  -1   2   7  165.20    4.45
   1   2  -7  168.58    4.48
  -1   2   7  164.69    4.50
  -1   2   7  163.84    4.50
   1   2  -7  164.76    4.47
  -1   2   7  163.47    4.46
   1   2  -7  165.77    4.48
  -1  -2   9    5.27    0.39
   1  -2  -9    5.40    0.42
   1  -2  -9    5.27    0.40
  -1  -2   9    4.76    0.42
   1  -2  -9    4.77    0.35
   1  -2  -9    5.86    0.38
  -1  -2   9    4.77    0.41
   1   2  -9    4.86    0.39
  -1   2   9    4.79    0.38
  -1   2   9    5.87    0.46
  -1   2   9    4.40    0.39
  -1   2   9    5.13    0.39
   1   2  -9    4.73    0.38
   1   2  -9    5.28    0.38
  -1  -2  11   26.86    0.98
   1  -2 -11   24.50    0.91
  -1  -2  11   27.24    1.01
   1  -2 -11   26.89    0.95
   1  -2 -11   25.80    0.99
  -1  -2  11   25.28    0.99
   1  -2 -11   25.70    1.02
  -1   2  11   25.82    1.01
   1   2 -11   26.14    0.98
  -1   2  11   26.66    1.01
   1   2 -11   26.64    1.00
   1   2 -11   25.47    0.98
  -1   2  11   25.99    0.96
  -1  -2  13    9.90    0.68
   1  -2 -13   11.22    0.66
   1  -2 -13    9.89    0.69
  -1  -2  13   11.02    0.64
   1  -2 -13   10.21    0.73
   1  -2 -13   10.38    0.59
  -1  -2  13   10.98    0.74
  -1   2  13   10.67    0.77
  -1   2  13   11.16    0.75
  -1   2  13   10.95    0.67
   1   2 -13   10.24    0.68
   1   2 -13    9.82    0.71
   1  -2 -15    1.60    0.46
   1  -2 -15    1.54    0.41
   1  -2 -15    1.24    0.30
   1  -2 -15    1.37    0.31
   1  -2 -15    2.10    0.41
  -1  -2  15    1.99    0.46
  -1  -2  15    1.86    0.47
   1   2 -15    1.15    0.43
   1   2 -15    1.92    0.42
  -1   2  15    1.49    0.44
  -1   2  15    1.16    0.48
   1   2 -15    1.84    0.45
   1   2 -15    1.64    0.40
   1  -2 -17    0.13    0.34
   1  -2 -17    0.28    0.49
   1  -2 -17    0.21    0.35
  -1  -2  17    0.57    0.54
   1  -2 -17    0.15    0.46
   1  -2 -17    1.24    0.45
   1   2 -17    1.21    0.47
   1   2 -17    0.70    0.48
  -1   2  17    0.63    0.54
   1   2 -17    0.48    0.63
  -1   2  17    1.45    0.76
  -1   2  17    1.24    0.55
   1   2 -17    0.71    0.38
  -1  -2  19    1.16    0.58
  -1  -2  19   -0.31    0.58
   1  -2 -19    0.10    0.40
   1  -2 -19    0.27    0.41
   1  -2 -19    0.72    0.52
  -1  -2  19    0.15    0.70
   1  -2 -19    1.18    0.66
   1  -2 -19    0.85    0.70
  -1  -2  19    0.58    0.51
  -1   2  19    0.98    0.71
   1   2 -19   -0.31    0.59
   1   2 -19    0.66    1.01
   1   2 -19    0.35    0.68
   1   2 -19    1.51    0.45
  -1   2  19    0.11    0.67
   1  -3  18   11.74    1.31
  -1  -3 -18    8.80    1.19
   1  -3  18    9.22    0.90
  -1  -3 -18    8.61    0.99
  -1  -3 -18    8.45    1.02
  -1  -3 -18   10.78    0.97
   1  -3  18    7.56    1.09
  -1   3 -18    9.02    1.01
   1   3  18   12.74    1.20
  -1   3 -18    9.44    1.13
   1   3  18    8.84    0.99
  -1   3 -18   10.09    1.03
   1   3  18   10.15    1.28
  -1  -3 -16    0.00    0.40
   1  -3  16    0.05    0.49
   1  -3  16    0.27    0.49
  -1  -3 -16    0.06    0.42
  -1  -3 -16    0.71    0.59
   1  -3  16   -0.32    0.37
  -1  -3 -16   -0.16    0.50
  -1  -3 -16   -0.34    0.25
   1   3  16    0.71    0.52
   1   3  16    0.58    0.51
   1   3  16   -0.12    0.59
  -1   3 -16   -0.57    0.49
  -1   3 -16   -0.12    0.51
  -1  -3 -14   -0.10    0.38
  -1  -3 -14   -0.09    0.21
   1  -3  14   -0.06    0.38
   1  -3  14    0.45    0.47
   1  -3  14   -0.10    0.33
  -1  -3 -14   -0.08    0.32
  -1  -3 -14   -0.03    0.34
  -1  -3 -14   -0.19    0.41
   1   3  14    0.27    0.44
   1   3  14    0.33    0.36
  -1   3 -14   -0.35    0.38
   1   3  14    0.18    0.38
  -1   3 -14   -0.08    0.37
  -1  -3 -12    0.29    0.27
  -1  -3 -12    0.23    0.31
   1  -3  12    0.20    0.30
   1  -3  12    1.03    0.39
   1  -3  12   -0.18    0.32
  -1  -3 -12    0.19    0.19
  -1  -3 -12    0.15    0.34
  -1   3 -12   -0.15    0.33
  -1   3 -12    0.32    0.28
   1   3  12   -0.11    0.38
  -1   3 -12    0.55    0.33
   1   3  12    0.72    0.35
  -1  -3 -10    1.14    0.33
   1  -3  10    0.88    0.25
  -1  -3 -10    1.08    0.18
  -1  -3 -10    0.90    0.27
  -1  -3 -10    1.12    0.28
   1  -3  10    0.75    0.26
   1  -3  10    0.98    0.30
  -1  -3 -10    1.06    0.27
  -1   3 -10    0.79    0.28
   1   3  10    1.03    0.31
   1   3  10    1.28    0.29
   1   3  10    1.14    0.29
  -1   3 -10    1.07    0.27
  -1   3 -10    1.02    0.29
   1  -3   8   58.99    1.78
  -1  -3  -8   57.25    1.78
   1  -3   8   57.86    1.77
   1  -3   8   57.81    1.71
   1  -3   8   57.92    1.60
  -1  -3  -8   56.34    1.73
  -1  -3  -8   58.42    1.78
   1   3   8   59.78    1.78
  -1   3  -8   58.16    1.77
   1   3   8   57.32    1.74
  -1   3  -8   55.34    1.76
   1   3   8   57.38    1.78
   1   3   8   57.92    1.65
  -1   3  -8   58.40    1.70
   1  -3   6   40.11    1.29
  -1  -3  -6   42.19    1.28
   1  -3   6   43.31    1.25
   1  -3   6   41.74    1.31
  -1  -3  -6   42.29    1.32
  -1  -3  -6   41.58    1.31
  -1   3  -6   41.08    1.29
  -1   3  -6   42.27    1.24
   1   3   6   40.39    1.27
  -1   3  -6   41.63    1.31
   1   3   6   41.03    1.31
   1   3   6   40.77    1.31
   1   3   6   42.97    1.21
   1  -3   4   26.33    0.90
  -1  -3  -4   27.80    0.88
  -1  -3  -4   28.35    0.92
   1  -3   4   26.89    0.85
   1  -3   4   28.60    0.91
  -1  -3  -4   28.61    0.91
   1   3   4   28.46    0.83
  -1   3  -4   28.54    0.91
  -1   3  -4   28.39    0.94
  -1   3  -4   28.89    0.85
   1   3   4   27.17    0.84
   1   3   4   28.31    0.89
   1   3   4   28.02    0.91
   1   3   4   27.97    0.95
  -1  -3  -2    2.71    0.23
  -1  -3  -2    2.41    0.21
  -1  -3  -2    2.59    0.23
   1  -3   2    2.36    0.24
   1  -3   2    2.31    0.22
  -1  -3  -2    2.41    0.21
  -1   3  -2    1.96    0.18
  -1   3  -2    2.36    0.23
   1   3   2    2.05    0.22
   1   3   2    2.36    0.24
   1   3   2    2.26    0.19
   1   3   2    2.46    0.24
  -1   3  -2    2.28    0.17
  -1  -3   0   10.36    0.41
   1  -3   0   11.01    0.43
   1  -3   0   11.54    0.44
  -1  -3   0   10.73    0.41
  -1  -3   0   10.52    0.41
   1  -3   0   11.46    0.44
  -1  -3   0   10.60    0.41
   1   3   0   10.83    0.42
   1   3   0   11.20    0.41
  -1   3   0   10.55    0.43
  -1   3   0   10.84    0.43
   1   3   0   10.82    0.42
   1   3   0   10.93    0.41
  -1   3   0   10.62    0.36
   1  -3  -2   52.22    1.42
   1  -3  -2   50.93    1.47
   1  -3  -2   48.93    1.47
  -1  -3   2   48.39    1.44
   1  -3  -2   51.68    1.41
  -1  -3   2   49.07    1.45
  -1  -3   2   53.04    1.45
   1   3  -2   52.34    1.46
   1   3  -2   50.47    1.45
  -1   3   2   50.64    1.47
  -1   3   2   52.83    1.48
  -1   3   2   50.67    1.42
   1   3  -2   51.88    1.45
  -1  -3   4   -0.06    0.12
  -1  -3   4   -0.04    0.10
   1  -3  -4    0.04    0.13
   1  -3  -4   -0.02    0.13
  -1  -3   4   -0.07    0.13
  -1   3   4    0.03    0.13
   1   3  -4    0.11    0.11
   1   3  -4    0.08    0.12
  -1   3   4    0.07    0.07
  -1   3   4    0.03    0.12
   1   3  -4    0.25    0.12
  -1   3   4   -0.07    0.13
  -1   3   4    0.03    0.10
   1  -3  -6  254.67    6.88
  -1  -3   6  258.89    6.86
  -1  -3   6  255.26    6.86
   1  -3  -6  260.20    6.89
   1  -3  -6  257.41    6.82
  -1  -3   6  250.05    6.73
  -1  -3   6  253.49    6.86
  -1   3   6  255.13    6.89
   1   3  -6  262.21    6.86
  -1   3   6  258.58    6.84
  -1   3   6  253.07    6.82
   1   3  -6  252.88    6.85
  -1   3   6  260.19    6.89
   1   3  -6  264.60    6.86
  -1   3   6  252.22    6.74
   1  -3  -8    6.14    0.42
   1  -3  -8    5.95    0.43
  -1  -3   8    5.69    0.40
  -1  -3   8    6.45    0.44
   1  -3  -8    5.41    0.36
   1  -3  -8    5.69    0.36
  -1  -3   8    6.23    0.40
  -1   3   8    5.70    0.25
  -1   3   8    6.06    0.44
  -1   3   8    5.70    0.40
   1   3  -8    5.81    0.39
  -1   3   8    5.47    0.43
   1   3  -8    5.93    0.42
   1   3  -8    5.71    0.40
  -1   3   8    5.74    0.39
   1  -3 -10    0.31    0.24
   1  -3 -10    0.13    0.19
  -1  -3  10    0.21    0.25
   1  -3 -10    0.40    0.26
  -1  -3  10    0.18    0.21
  -1  -3  10    0.17    0.23
   1  -3 -10    0.31    0.20
  -1   3  10    0.31    0.22
   1   3 -10    0.44    0.22
  -1   3  10    0.28    0.22
   1   3 -10    0.10    0.22
  -1   3  10    0.08    0.25
  -1   3  10    0.12    0.25
   1   3 -10    0.26    0.23
  -1  -3  12    1.98    0.36
  -1  -3  12    1.65    0.48
   1  -3 -12    1.96    0.29
   1  -3 -12    2.19    0.33
   1  -3 -12    1.44    0.41
  -1  -3  12    2.53    0.38
   1  -3 -12    2.20    0.37
   1   3 -12    1.98    0.41
   1   3 -12    1.91    0.36
  -1   3  12    2.16    0.42
  -1   3  12    1.85    0.34
   1   3 -12    1.46    0.34
  -1   3  12    1.95    0.32
  -1   3  12    1.90    0.37
  -1  -3  14    0.64    0.38
   1  -3 -14   -0.22    0.39
   1  -3 -14    0.16    0.36
   1  -3 -14    0.07    0.25
  -1  -3  14   -0.22    0.37
   1   3 -14    0.00    0.33
  -1   3  14    0.17    0.36
  -1   3  14    0.15    0.41
   1   3 -14    0.64    0.39
   1   3 -14   -0.16    0.28
   1  -3 -16    1.46    0.37
  -1  -3  16    1.55    0.51
   1  -3 -16    0.91    0.45
   1  -3 -16    1.31    0.38
  -1  -3  16    1.56    0.51
   1  -3 -16    0.86    0.55
   1  -3 -16    1.41    0.43
  -1   3  16    0.60    0.53
   1   3 -16    1.31    0.43
  -1   3  16    1.22    0.48
  -1   3  16    1.43    0.51
   1   3 -16    1.31    0.52
   1   3 -16    1.11    0.42
  -1  -3  18   13.08    1.19
  -1  -3  18   10.62    1.15
   1  -3 -18   11.49    0.89
   1  -3 -18   11.95    1.21
   1  -3 -18   13.10    0.95
   1  -3 -18   11.56    1.15
  -1  -3  18    9.55    0.97
  -1  -3  18   13.26    1.19
   1  -3 -18    9.17    0.96
   1   3 -18   12.51    1.24
   1   3 -18   11.53    1.02
  -1   3  18   11.46    1.16
  -1   3  18   12.52    1.24
   1   3 -18    9.44    1.04
  -1   3  18   12.20    1.08
   1   3 -18   13.42    0.94
  -1  -3  20   -1.13    0.60
  -1  -3  20   -0.27    0.81
   1  -3 -20    0.19    0.70
   1  -3 -20    0.23    0.76
   1  -3 -20   -0.55    0.55
  -1   3  20    0.43    0.83
   1   3 -20    0.98    0.69
  -1  -4 -19    4.16    0.84
  -1  -4 -19    3.02    0.82
  -1  -4 -19    4.16    0.73
   1  -4  19    3.57    0.82
   1  -4  19    2.69    0.95
   1   4  19    3.24    0.95
  -1   4 -19    3.63    0.85
  -1  -4 -17    6.22    0.88
  -1  -4 -17    8.19    0.95
   1  -4  17    8.41    0.89
  -1  -4 -17    7.61    0.99
  -1  -4 -17    8.50    1.01
   1  -4  17    7.11    0.78
   1  -4  17    7.55    0.87
  -1   4 -17    5.72    0.84
   1   4  17    8.90    1.14
  -1   4 -17    6.81    0.81
  -1   4 -17   10.62    0.99
   1   4  17    7.68    0.93
   1   4  17    9.29    0.99
  -1  -4 -15   33.70    1.51
  -1  -4 -15   32.55    1.35
   1  -4  15   32.77    1.38
   1  -4  15   35.46    1.55
  -1  -4 -15   33.01    1.55
  -1  -4 -15   34.77    1.40
  -1   4 -15   32.03    1.49
   1   4  15   33.47    1.43
   1   4  15   31.88    1.43
   1   4  15   32.76    1.50
  -1   4 -15   34.72    1.49
  -1  -4 -13   87.60    2.78
   1  -4  13   84.17    2.72
  -1  -4 -13   89.97    2.68
  -1  -4 -13   85.47    2.65
   1  -4  13   85.66    2.73
  -1  -4 -13   87.33    2.74
   1   4  13   87.47    2.76
   1   4  13   91.49    2.70
  -1   4 -13   87.25    2.74
   1   4  13   87.41    2.76
  -1   4 -13   89.56    2.73
  -1  -4 -11    0.79    0.31
   1  -4  11    0.55    0.30
  -1  -4 -11    0.82    0.35
  -1  -4 -11    0.60    0.31
   1  -4  11    0.65    0.35
  -1  -4 -11    0.52    0.32
   1  -4  11    0.21    0.29
   1   4  11    0.64    0.24
  -1   4 -11    0.68    0.34
   1   4  11    0.65    0.37
   1   4  11    0.23    0.33
   1   4  11    0.43    0.31
  -1   4 -11    0.44    0.30
  -1  -4  -9    6.07    0.48
   1  -4   9    4.61    0.45
  -1  -4  -9    4.82    0.51
  -1  -4  -9    5.47    0.49
   1  -4   9    5.55    0.46
  -1   4  -9    5.36    0.51
   1   4   9    4.73    0.50
   1   4   9    3.70    0.55
   1   4   9    4.49    0.38
  -1   4  -9    4.54    0.48
   1   4   9    5.22    0.50
  -1   4  -9    4.84    0.40
  -1  -4  -7   59.50    1.84
  -1  -4  -7   58.02    1.83
  -1  -4  -7   58.93    1.77
   1  -4   7   58.21    1.81
   1  -4   7   58.78    1.81
   1  -4   7   59.56    1.74
   1   4   7   60.73    1.70
  -1   4  -7   60.71    1.82
  -1   4  -7   59.31    1.82
   1   4   7   59.83    1.78
   1   4   7   59.55    1.70
   1   4   7   59.00    1.82
  -1   4  -7   61.65    1.74
   1   4   7   58.68    1.83
   1  -4   5   41.67    1.30
   1  -4   5   40.99    1.31
  -1  -4  -5   39.83    1.26
  -1  -4  -5   39.36    1.30
  -1  -4  -5   41.74    1.30
   1   4   5   40.52    1.20
  -1   4  -5   40.70    1.29
   1   4   5   40.76    1.26
   1   4   5   40.00    1.30
  -1   4  -5   41.25    1.31
   1   4   5   43.13    1.31
  -1   4  -5   41.99    1.22
   1   4   5   40.60    1.21
  -1  -4  -3   71.03    2.02
  -1  -4  -3   70.94    1.99
  -1  -4  -3   68.12    1.95
   1  -4   3   68.87    2.01
   1  -4   3   70.45    2.02
  -1  -4  -3   70.22    2.02
   1   4   3   70.25    2.01
   1   4   3   71.69    1.99
  -1   4  -3   70.02    1.93
   1   4   3   69.31    2.01
  -1   4  -3   68.01    1.94
  -1   4  -3   69.05    2.02
  -1   4  -3   69.06    2.01
   1   4   3   68.76    1.95
  -1  -4  -1   62.18    1.79
   1  -4   1   62.44    1.86
  -1  -4  -1   64.69    1.81
  -1  -4  -1   63.10    1.81
   1  -4   1   63.25    1.80
   1  -4   1   62.43    1.83
  -1  -4  -1   63.50    1.82
   1   4   1   63.00    1.78
  -1   4  -1   58.19    1.72
  -1   4  -1   63.66    1.83
  -1   4  -1   65.73    1.84
   1   4   1   64.06    1.82
   1   4   1   64.40    1.81
   1   4   1   63.58    1.82
   1  -4  -1    2.10    0.22
   1  -4  -1    1.55    0.21
  -1  -4   1    1.54    0.21
  -1  -4   1    1.57    0.19
   1  -4  -1    1.51    0.16
   1  -4  -1    1.82    0.24
  -1  -4   1    1.75    0.23
  -1   4   1    1.43    0.20
   1   4  -1    1.47    0.18
   1   4  -1    1.66    0.22
   1   4  -1    1.29    0.18
  -1   4   1    1.81    0.25
  -1   4   1    1.54    0.17
   1   4  -1    2.01    0.27
  -1  -4   3   52.92    1.60
   1  -4  -3   55.44    1.63
   1  -4  -3   55.01    1.56
   1  -4  -3   53.75    1.53
  -1  -4   3   52.98    1.60
  -1  -4   3   55.06    1.60
   1  -4  -3   56.40    1.64
  -1   4   3   56.43    1.68
   1   4  -3   55.30    1.60
   1   4  -3   54.61    1.59
   1   4  -3   55.71    1.59
  -1   4   3   54.56    1.63
  -1   4   3   56.05    1.56
   1  -4  -5  101.55    2.84
  -1  -4   5  106.73    2.90
  -1  -4   5  101.44    2.90
   1  -4  -5  101.91    2.92
  -1  -4   5  100.37    2.88
   1  -4  -5  101.78    2.92
   1   4  -5  103.92    2.88
  -1   4   5  108.39    2.89
   1   4  -5  101.85    2.88
  -1   4   5  106.27    2.93
   1   4  -5  103.38    2.89
  -1   4   5  103.88    2.92
  -1   4   5  103.70    2.85
  -1   4   5  107.49    2.79
   1  -4  -7   68.62    2.09
  -1  -4   7   68.78    2.05
  -1  -4   7   67.61    2.05
   1  -4  -7   69.90    2.10
  -1  -4   7   71.74    2.06
   1  -4  -7   71.88    2.01
  -1  -4   7   72.10    1.91
  -1  -4   7   70.26    2.07
  -1   4   7   71.85    2.11
  -1   4   7   70.83    2.02
   1   4  -7   68.76    2.05
   1   4  -7   72.35    2.07
  -1   4   7   71.72    1.91
  -1   4   7   70.78    2.09
  -1   4   7   71.76    2.04
   1   4  -7   68.17    2.04
   1  -4  -9   33.14    1.07
   1  -4  -9   32.21    1.16
  -1  -4   9   33.09    1.13
  -1  -4   9   32.55    1.13
   1  -4  -9   32.27    1.16
  -1  -4   9   33.16    1.12
  -1   4   9   31.87    1.08
  -1   4   9   32.93    1.17
   1   4  -9   33.65    1.14
  -1   4   9   31.65    0.93
   1   4  -9   32.36    1.12
   1   4  -9   32.54    1.10
  -1   4   9   31.16    1.08
  -1   4   9   30.12    1.15
   1  -4 -11   40.43    1.49
   1  -4 -11   41.27    1.45
  -1  -4  11   41.33    1.42
  -1  -4  11   43.29    1.45
  -1  -4  11   41.49    1.42
  -1  -4  11   41.24    1.43
   1  -4 -11   40.38    1.35
   1  -4 -11   43.29    1.35
   1   4 -11   42.37    1.39
  -1   4  11   41.74    1.50
  -1   4  11   39.63    1.36
  -1   4  11   41.74    1.18
  -1   4  11   41.63    1.45
   1   4 -11   41.06    1.43
  -1   4  11   42.34    1.36
   1   4 -11   42.17    1.43
   1  -4 -13    0.94    0.42
  -1  -4  13    0.80    0.36
  -1  -4  13    0.74    0.37
   1  -4 -13    1.19    0.34
   1  -4 -13    1.30    0.43
  -1  -4  13    0.83    0.39
  -1  -4  13    1.17    0.35
  -1   4  13    1.35    0.16
  -1   4  13    0.74    0.32
   1   4 -13    1.35    0.37
  -1   4  13    0.99    0.41
   1   4 -13    1.24    0.39
  -1   4  13    0.61    0.38
   1   4 -13    0.91    0.31
  -1   4  13    0.74    0.33
   1  -4 -15    6.82    0.92
  -1  -4  15    4.50    0.59
   1  -4 -15    6.91    0.76
   1  -4 -15    7.33    0.64
  -1  -4  15    5.61    0.75
   1  -4 -15    5.69    0.71
  -1  -4  15    5.20    0.62
  -1   4  15    5.89    0.73
   1   4 -15    7.16    0.80
  -1   4  15    6.50    0.95
  -1   4  15    7.06    0.78
   1   4 -15    5.03    0.62
   1   4 -15    6.46    0.78
  -1  -4  17   -0.44    0.57
   1  -4 -17   -0.01    0.45
  -1  -4  17    0.72    0.57
   1  -4 -17    0.90    0.36
   1  -4 -17    0.52    0.58
  -1  -4  17    0.45    0.61
   1  -4 -17    0.69    0.47
  -1  -4  17   -0.31    0.47
   1  -4 -17    1.02    0.65
   1   4 -17    0.14    0.50
   1   4 -17    0.78    0.62
  -1   4  17    0.75    0.55
  -1   4  17    0.46    0.59
   1   4 -17    0.99    0.56
   1  -4 -19    0.63    0.67
  -1  -4  19   -0.83    0.67
   1  -4 -19    0.23    0.40
   1  -4 -19   -0.11    0.58
  -1  -4  19   -0.33    0.62
  -1  -4  19    0.66    0.73
   1  -4 -19   -0.33    0.57
   1  -4 -19    0.60    0.95
  -1  -4  19    0.39    0.72
  -1   4  19    0.41    0.83
  -1   4  19   -0.16    0.78
   1   4 -19   -0.75    0.64
  -1   4  19    0.61    0.70
   1   4 -19   -0.91    0.51
   1   4 -19   -0.20    0.59
   1   4 -19    0.06    0.85
  -1  -5 -18   -0.02    0.97
   1  -5  18   -0.57    0.97
  -1  -5 -18   -0.28    0.79
  -1  -5 -18   -0.90    0.64
  -1  -5 -18   -0.34    0.80
  -1   5 -18   -0.93    0.70
   1   5  18   -0.03    0.75
   1   5  18    0.21    0.29
   1   5  18   -0.59    0.87
   1   5  18    0.56    0.81
  -1  -5 -16    0.59    0.59
  -1  -5 -16   -0.70    0.52
   1  -5  16    0.34    0.54
  -1  -5 -16   -0.32    0.61
  -1  -5 -16   -0.17    0.55
   1  -5  16   -0.61    0.53
  -1   5 -16   -0.68    0.49
   1   5  16   -0.22    0.68
  -1   5 -16    0.54    0.52
   1   5  16    0.13    0.24
   1   5  16    0.76    0.59
   1   5  16    0.07    0.58
  -1  -5 -14    5.16    0.58
  -1  -5 -14    4.44    0.63
   1  -5  14    4.24    0.54
  -1  -5 -14    4.40    0.63
  -1  -5 -14    3.64    0.54
   1   5  14    4.20    0.44
   1   5  14    5.62    0.77
   1   5  14    5.61    0.65
  -1   5 -14    3.71    0.65
   1   5  14    6.28    0.92
  -1   5 -14    4.70    0.64
  -1  -5 -12    7.63    0.82
   1  -5  12    7.77    0.72
   1  -5  12    7.13    0.69
   1  -5  12    8.66    1.02
  -1  -5 -12    7.08    0.67
  -1  -5 -12    5.52    0.80
  -1  -5 -12    6.22    0.70
   1   5  12    7.33    0.85
   1   5  12    7.03    0.45
   1   5  12    6.08    0.71
  -1   5 -12    6.87    0.79
  -1   5 -12    6.69    0.67
   1   5  12    7.29    0.56
   1   5  12    6.49    0.81
   1  -5  10   18.79    0.86
   1  -5  10   18.74    0.90
  -1  -5 -10   18.45    0.93
   1  -5  10   18.17    0.82
   1  -5  10   18.83    0.59
  -1  -5 -10   19.06    0.86
  -1  -5 -10   18.80    0.96
  -1   5 -10   19.31    0.79
   1   5  10   19.16    0.76
  -1   5 -10   17.51    0.89
   1   5  10   18.23    0.91
   1   5  10   18.59    0.88
   1   5  10   19.17    0.70
  -1   5 -10   19.07    0.91
  -1  -5  -8   35.32    1.26
  -1  -5  -8   32.95    1.26
  -1  -5  -8   33.69    1.27
   1  -5   8   33.47    1.14
   1  -5   8   32.98    1.24
   1  -5   8   36.30    1.23
   1   5   8   34.04    1.11
   1   5   8   34.61    1.20
   1   5   8   35.48    1.27
  -1   5  -8   34.88    1.22
  -1   5  -8   33.59    1.13
  -1   5  -8   36.84    1.27
   1   5   8   33.85    1.27
   1   5   8   33.99    1.08
   1  -5   6   61.99    1.91
   1  -5   6   63.79    1.93
  -1  -5  -6   63.85    1.88
  -1  -5  -6   62.03    1.92
  -1  -5  -6   62.20    1.92
   1   5   6   63.16    1.88
   1   5   6   63.73    1.93
  -1   5  -6   64.08    1.94
   1   5   6   63.79    1.95
  -1   5  -6   62.35    1.92
   1   5   6   64.80    1.81
   1   5   6   59.85    1.81
  -1   5  -6   61.50    1.82
  -1  -5  -4    3.86    0.36
   1  -5   4    3.51    0.38
  -1  -5  -4    3.86    0.36
  -1  -5  -4    3.61    0.39
   1  -5   4    3.76    0.35
  -1   5  -4    3.79    0.38
  -1   5  -4    3.27    0.29
   1   5   4    3.58    0.37
  -1   5  -4    3.79    0.30
   1   5   4    3.63    0.37
   1   5   4    3.66    0.38
   1   5   4    3.39    0.37
   1  -5   2   24.75    0.88
  -1  -5  -2   23.91    0.82
  -1  -5  -2   24.05    0.86
   1  -5   2   24.26    0.85
   1  -5   2   24.29    0.88
  -1  -5  -2   23.71    0.85
  -1  -5  -2   23.36    0.82
  -1   5  -2   24.51    0.74
   1   5   2   24.88    0.87
   1   5   2   24.57    0.85
  -1   5  -2   24.25    0.87
   1   5   2   23.88    0.81
  -1   5  -2   24.15    0.87
   1   5   2   24.39    0.87
  -1  -5   0    0.66    0.19
   1  -5   0    0.31    0.19
   1  -5   0    0.46    0.16
   1  -5   0    0.65    0.10
  -1  -5   0    0.48    0.20
  -1  -5   0    0.38    0.17
   1  -5   0    0.58    0.20
  -1   5   0    0.51    0.21
   1   5   0    0.48    0.16
   1   5   0    0.15    0.17
  -1   5   0    0.56    0.21
   1   5   0    0.31    0.17
  -1   5   0    0.58    0.16
   1   5   0    0.69    0.19
   1  -5  -2    2.84    0.28
   1  -5  -2    3.02    0.21
   1  -5  -2    2.37    0.31
  -1  -5   2    2.26    0.26
  -1  -5   2    3.03    0.34
   1  -5  -2    2.78    0.38
  -1  -5   2    2.43    0.31
  -1   5   2    2.94    0.35
   1   5  -2    2.52    0.33
  -1   5   2    2.63    0.29
  -1   5   2    2.71    0.35
   1   5  -2    2.89    0.32
   1   5  -2    3.41    0.35
   1  -5  -4   28.60    1.01
   1  -5  -4   29.06    1.01
  -1  -5   4   28.27    0.98
   1  -5  -4   29.17    0.88
  -1  -5   4   29.46    0.99
  -1  -5   4   28.33    0.96
   1  -5  -4   29.49    0.92
  -1   5   4   29.36    1.00
   1   5  -4   28.64    0.97
  -1   5   4   27.79    0.92
   1   5  -4   28.15    0.95
   1   5  -4   28.00    0.96
  -1   5   4   27.61    1.00
  -1  -5   6    7.04    0.45
   1  -5  -6    6.87    0.47
   1  -5  -6    7.01    0.42
   1  -5  -6    7.55    0.55
  -1  -5   6    7.10    0.47
  -1  -5   6    6.27    0.46
  -1   5   6    6.94    0.42
  -1   5   6    6.78    0.47
   1   5  -6    7.53    0.44
   1   5  -6    6.46    0.47
  -1   5   6    7.09    0.51
   1   5  -6    6.48    0.42
  -1   5   6    7.19    0.51
  -1   5   6    7.64    0.32
  -1  -5   8   13.79    0.70
   1  -5  -8   13.56    0.72
   1  -5  -8   13.19    0.70
   1  -5  -8   12.39    0.60
  -1  -5   8   13.87    0.48
  -1  -5   8   13.98    0.63
  -1  -5   8   13.29    0.68
   1   5  -8   14.10    0.65
  -1   5   8   13.71    0.75
  -1   5   8   14.37    0.49
  -1   5   8   13.79    0.68
  -1   5   8   13.66    0.63
  -1   5   8   14.34    0.65
   1   5  -8   14.23    0.79
   1   5  -8   13.93    0.69
  -1  -5  10   20.82    0.91
  -1  -5  10   21.58    0.93
   1  -5 -10   20.16    1.00
   1  -5 -10   21.48    0.84
   1  -5 -10   21.39    0.97
  -1  -5  10   21.13    0.91
  -1   5  10   21.22    0.88
   1   5 -10   19.84    1.02
  -1   5  10   20.74    0.66
  -1   5  10   20.19    0.99
  -1   5  10   20.88    0.87
   1   5 -10   22.39    0.88
  -1   5  10   22.51    0.94
   1   5 -10   20.60    0.95
  -1  -5  12    1.49    0.41
  -1  -5  12    1.09    0.40
   1  -5 -12    2.01    0.45
  -1  -5  12    1.77    0.38
   1  -5 -12    1.90    0.37
   1  -5 -12    1.69    0.44
  -1  -5  12    2.12    0.40
  -1   5  12    1.87    0.39
   1   5 -12    1.46    0.33
  -1   5  12    1.87    0.22
  -1   5  12    2.01    0.37
   1   5 -12    1.76    0.39
  -1   5  12    1.52    0.69
   1   5 -12    2.46    0.38
  -1   5  12    1.01    0.33
   1  -5 -14   11.83    0.95
  -1  -5  14   11.33    0.90
   1  -5 -14    9.34    0.94
   1  -5 -14   10.75    0.78
  -1  -5  14   11.50    0.88
  -1   5  14   11.33    0.83
   1   5 -14   11.96    0.94
  -1   5  14   10.98    0.85
  -1   5  14    8.89    0.42
  -1   5  14   11.69    0.82
   1   5 -14   11.83    0.80
  -1   5  14   11.86    0.93
   1   5 -14   10.67    0.84
   1  -5 -16    3.78    0.66
   1  -5 -16    1.66    0.63
  -1  -5  16    3.19    0.59
   1  -5 -16    3.27    0.55
  -1  -5  16    3.05    0.63
  -1  -5  16    3.11    0.55
  -1   5  16    3.43    0.73
   1   5 -16    2.74    0.65
   1   5 -16    2.73    0.58
   1   5 -16    3.80    0.58
  -1   5  16    3.68    0.57
  -1   5  16    3.55    0.62
   1  -5 -18    1.64    0.83
   1  -5 -18    0.53    0.57
   1  -5 -18    0.85    0.58
  -1  -5  18    1.65    0.93
  -1  -5  18   -0.27    0.67
   1  -5 -18    2.43    0.79
  -1  -5  18    0.21    0.57
   1   5 -18   -0.12    0.74
   1   5 -18    0.54    0.66
   1   5 -18   -0.30    0.61
  -1   5  18    0.16    0.17
  -1   5  18    2.19    0.75
  -1   5  18    2.11    0.79
   1  -6  17   10.71    1.42
   1  -6  17   13.09    1.28
   1  -6  17   11.86    1.40
  -1  -6 -17   15.36    1.30
  -1  -6 -17   13.08    1.20
  -1  -6 -17   11.69    1.58
  -1  -6 -17   11.64    1.33
  -1   6 -17   14.13    1.35
   1   6  17   13.28    1.45
   1   6  17   11.78    1.32
   1   6  17   10.23    1.52
  -1  -6 -15    2.85    0.66
   1  -6  15    2.77    0.69
  -1  -6 -15    3.85    0.72
  -1  -6 -15    2.68    0.76
   1  -6  15    2.34    0.57
   1  -6  15    3.23    0.62
  -1  -6 -15    3.44    0.60
   1   6  15    2.48    0.72
   1   6  15    3.07    0.67
  -1   6 -15    2.75    0.64
   1   6  15    2.78    0.66
  -1   6 -15    2.29    0.57
  -1   6 -15    2.16    0.60
  -1  -6 -13    1.18    0.43
  -1  -6 -13    1.99    0.53
  -1  -6 -13    0.78    0.49
   1  -6  13    2.55    0.50
   1  -6  13    1.44    0.53
  -1  -6 -13    0.99    0.56
   1   6  13    1.66    0.27
  -1   6 -13    1.00    0.52
  -1   6 -13    1.33    0.54
   1   6  13    1.82    0.54
   1   6  13    0.91    0.55
   1   6  13    1.38    0.36
   1   6  13    1.41    0.48
  -1   6 -13    1.35    0.52
  -1  -6 -11    1.50    0.45
  -1  -6 -11    1.45    0.45
  -1  -6 -11    1.64    0.38
  -1  -6 -11    2.06    0.51
   1  -6  11    1.75    0.21
   1  -6  11    1.03    0.41
   1   6  11    2.34    0.53
   1   6  11    1.70    0.34
  -1   6 -11    2.11    0.45
   1   6  11    1.75    0.34
  -1   6 -11    1.72    0.48
   1   6  11    1.92    0.43
  -1   6 -11    2.09    0.34
   1   6  11    1.54    0.47
  -1  -6  -9   38.48    1.45
  -1  -6  -9   39.84    1.37
  -1  -6  -9   38.99    1.44
   1  -6   9   39.78    1.43
   1  -6   9   38.24    1.42
   1   6   9   41.02    1.40
   1   6   9   38.32    1.43
   1   6   9   39.10    1.23
  -1   6  -9   39.99    1.31
  -1   6  -9   38.59    1.43
   1   6   9   38.34    1.48
  -1   6  -9   40.57    1.44
   1   6   9   39.38    1.29
  -1  -6  -7    0.51    0.25
   1  -6   7    0.17    0.28
   1  -6   7    0.25    0.27
  -1  -6  -7    0.73    0.31
   1   6   7    0.41    0.18
   1   6   7    0.43    0.28
  -1   6  -7    0.20    0.24
   1   6   7    0.42    0.24
  -1   6  -7    0.69    0.32
   1   6   7    0.97    0.30
   1   6   7    0.76    0.35
  -1   6  -7    0.48    0.21
  -1  -6  -5    8.20    0.57
  -1  -6  -5    7.36    0.59
   1  -6   5    8.91    0.54
   1  -6   5    8.09    0.57
   1  -6   5    7.83    0.56
  -1  -6  -5    8.09    0.53
   1   6   5    7.91    0.54
  -1   6  -5    7.78    0.55
   1   6   5    6.92    0.55
   1   6   5    7.52    0.53
  -1   6  -5    8.85    0.60
  -1   6  -5    8.13    0.43
  -1   6  -5    7.92    0.54
   1   6   5    8.31    0.44
  -1  -6  -3    3.09    0.41
   1  -6   3    2.88    0.41
  -1  -6  -3    3.70    0.45
  -1  -6  -3    3.33    0.37
   1  -6   3    1.91    0.27
  -1  -6  -3    2.56    0.28
   1  -6   3    2.37    0.31
   1   6   3    1.96    0.30
   1   6   3    3.38    0.33
  -1   6  -3    2.76    0.30
  -1   6  -3    2.95    0.39
   1   6   3    2.73    0.33
  -1   6  -3    2.51    0.34
  -1   6  -3    1.88    0.26
   1   6   3    2.13    0.29
   1  -6   1    1.68    0.27
   1  -6   1    2.25    0.30
   1  -6   1    1.92    0.26
  -1  -6  -1    2.42    0.31
  -1  -6  -1    3.05    0.37
  -1  -6  -1    1.60    0.29
   1   6   1    2.13    0.30
   1   6   1    2.06    0.24
  -1   6  -1    2.60    0.33
  -1   6  -1    2.05    0.29
   1   6   1    1.95    0.26
   1   6   1    2.08    0.30
  -1   6  -1    2.53    0.35
   1  -6  -1    1.22    0.25
   1  -6  -1    1.57    0.20
   1  -6  -1    0.93    0.20
  -1  -6   1    1.09    0.22
   1  -6  -1    1.13    0.26
  -1  -6   1    0.94    0.23
  -1  -6   1    0.90    0.24
   1   6  -1    1.23    0.26
   1   6  -1    1.45    0.27
  -1   6   1    1.67    0.29
  -1   6   1    1.18    0.25
  -1   6   1    1.29    0.23
   1   6  -1    1.24    0.22
   1   6  -1    1.20    0.25
   1  -6  -3    0.53    0.25
   1  -6  -3    0.54    0.24
  -1  -6   3    0.47    0.23
   1  -6  -3    0.56    0.18
   1  -6  -3    0.50    0.13
  -1  -6   3    0.16    0.21
  -1  -6   3    0.54    0.22
  -1   6   3    0.67    0.24
   1   6  -3    0.40    0.24
  -1   6   3    0.52    0.20
  -1   6   3    0.62    0.25
   1   6  -3    0.59    0.21
  -1  -6   5   11.85    0.63
   1  -6  -5   11.22    0.49
   1  -6  -5   11.08    0.53
  -1  -6   5   11.57    0.59
  -1  -6   5   11.05    0.61
   1  -6  -5   11.12    0.63
   1  -6  -5   11.64    0.63
   1   6  -5   11.47    0.56
   1   6  -5   11.04    0.61
  -1   6   5   11.41    0.68
  -1   6   5   11.26    0.63
  -1   6   5   11.22    0.56
   1  -6  -7   91.85    2.61
   1  -6  -7   92.93    2.81
  -1  -6   7   91.88    2.70
  -1  -6   7   90.13    2.73
   1  -6  -7   86.66    2.71
  -1  -6   7   89.94    2.68
   1   6  -7   89.78    2.67
  -1   6   7   94.47    2.52
   1   6  -7   91.52    2.69
  -1   6   7   91.07    2.74
   1   6  -7   93.58    2.65
  -1   6   7   92.58    2.66
  -1   6   7   90.94    2.72
  -1   6   7   93.11    2.62
  -1  -6   9   -0.36    0.29
  -1  -6   9   -0.11    0.29
  -1  -6   9    0.26    0.15
   1  -6  -9    0.16    0.30
  -1  -6   9    0.03    0.26
   1  -6  -9    0.32    0.25
  -1   6   9    0.36    0.34
   1   6  -9    0.07    0.28
  -1   6   9    0.36    0.30
  -1   6   9    0.28    0.13
   1   6  -9   -0.15    0.23
  -1   6   9    0.04    0.28
  -1   6   9    0.13    0.52
   1   6  -9    0.13    0.27
   1  -6 -11   -0.66    0.41
  -1  -6  11   -0.04    0.36
   1  -6 -11   -0.22    0.38
   1  -6 -11    0.45    0.33
  -1  -6  11    0.19    0.32
  -1  -6  11   -0.28    0.34
   1   6 -11   -0.06    0.32
  -1   6  11    0.05    0.30
  -1   6  11    0.17    0.17
   1   6 -11    0.39    0.31
   1   6 -11   -0.09    0.35
  -1   6  11    0.21    0.33
  -1   6  11    0.15    0.40
  -1   6  11   -0.58    0.37
  -1  -6  13    4.71    0.59
   1  -6 -13    4.02    0.63
  -1  -6  13    4.15    0.58
  -1  -6  13    5.70    0.79
   1  -6 -13    4.48    0.59
   1  -6 -13    4.08    0.49
  -1   6  13    4.82    0.53
  -1   6  13    4.53    0.62
   1   6 -13    5.31    0.64
  -1   6  13    6.98    0.83
  -1   6  13    4.25    0.51
   1   6 -13    4.87    0.58
   1   6 -13    4.37    0.58
  -1  -6  15    6.86    0.81
   1  -6 -15    6.90    0.81
   1  -6 -15    5.42    0.68
  -1  -6  15    6.37    0.75
  -1  -6  15    6.10    0.71
   1  -6 -15    4.07    0.67
  -1   6  15    8.01    0.89
   1   6 -15    6.98    0.90
  -1   6  15    5.62    0.62
   1   6 -15    5.46    0.72
  -1   6  15    7.89    1.12
  -1   6  15    7.04    0.90
   1  -6 -17   10.84    1.30
   1  -6 -17   12.90    1.44
  -1  -6  17   12.45    1.26
  -1  -6  17   12.90    1.12
  -1  -6  17   13.74    1.32
   1  -6 -17   12.18    1.22
   1  -6 -17   11.32    1.05
  -1  -6  17   12.45    1.20
   1   6 -17    9.26    1.15
  -1   6  17   11.83    1.21
  -1   6  17   12.06    1.48
   1   6 -17    9.24    1.26
   1   6 -17   10.76    1.19
  -1   6  17   10.98    1.13
   1  -7  16    8.13    0.96
  -1  -7 -16    9.37    0.95
  -1  -7 -16    9.44    1.27
  -1  -7 -16    9.94    1.04
  -1  -7 -16    9.47    1.39
   1  -7  16    9.66    1.37
  -1   7 -16   10.69    1.17
   1   7  16   10.71    1.46
   1   7  16   10.02    1.25
   1   7  16    8.89    0.95
   1  -7  14    1.07    0.59
   1  -7  14    0.47    0.58
  -1  -7 -14   -0.07    0.55
  -1  -7 -14    0.61    0.58
  -1  -7 -14    0.27    0.52
  -1  -7 -14   -0.11    0.61
   1  -7  14   -0.96    0.55
   1   7  14   -0.18    0.56
   1   7  14   -0.37    0.33
  -1   7 -14   -0.47    0.60
   1   7  14    0.38    0.64
  -1   7 -14    0.13    0.56
   1   7  14    1.20    0.60
   1   7  14    0.17    0.43
  -1  -7 -12    0.37    0.53
  -1  -7 -12    0.05    0.59
  -1  -7 -12    0.24    0.42
   1  -7  12   -0.15    0.52
   1  -7  12   -0.47    0.48
   1  -7  12    0.26    0.14
  -1  -7 -12    0.60    0.55
   1   7  12    0.63    0.47
   1   7  12    0.10    0.60
   1   7  12    0.01    0.35
   1   7  12   -0.17    0.47
  -1   7 -12    0.50    0.47
  -1   7 -12   -0.07    0.46
   1   7  12   -0.04    0.25
  -1   7 -12    0.41    0.32
  -1  -7 -10    8.47    0.73
  -1  -7 -10    9.23    0.85
   1  -7  10    9.33    0.85
   1  -7  10    7.67    1.02
  -1  -7 -10    7.71    0.92
   1   7  10    8.69    0.79
   1   7  10    8.64    0.51
   1   7  10    8.46    0.78
  -1   7 -10    8.76    0.87
   1   7  10    8.36    0.66
   1   7  10    7.13    0.91
  -1   7 -10    9.99    0.76
  -1   7 -10    9.80    0.65
   1  -7   8    0.72    0.37
   1  -7   8    0.63    0.41
   1  -7   8    0.86    0.35
  -1  -7  -8    0.80    0.36
  -1   7  -8    0.47    0.25
   1   7   8    0.59    0.38
  -1   7  -8    0.59    0.27
  -1   7  -8    0.65    0.35
   1   7   8   -0.05    0.33
   1   7   8    1.05    0.24
  -1   7  -8    0.96    0.37
   1   7   8    0.51    0.31
  -1  -7  -6    4.40    0.52
   1  -7   6    4.02    0.48
  -1  -7  -6    4.30    0.58
   1  -7   6    5.24    0.65
   1  -7   6    5.05    0.57
  -1  -7  -6    3.64    0.51
  -1   7  -6    4.49    0.54
   1   7   6    4.49    0.65
  -1   7  -6    3.89    0.47
   1   7   6    4.81    0.62
   1   7   6    4.84    0.40
  -1   7  -6    3.70    0.41
   1   7   6    4.97    0.55
  -1   7  -6    3.62    0.42
  -1  -7  -4   -0.26    0.31
  -1  -7  -4    0.26    0.28
  -1  -7  -4    0.17    0.24
   1  -7   4   -0.15    0.31
  -1  -7  -4    0.17    0.25
   1  -7   4    0.37    0.30
   1  -7   4    0.34    0.29
   1   7   4   -0.09    0.18
  -1   7  -4   -0.26    0.17
   1   7   4   -0.15    0.29
   1   7   4   -0.01    0.30
  -1   7  -4   -0.18    0.16
  -1   7  -4   -0.05    0.31
  -1   7  -4    0.13    0.30
   1   7   4    0.31    0.28
   1  -7   2   -0.09    0.24
  -1  -7  -2   -0.01    0.25
  -1  -7  -2   -0.09    0.23
  -1  -7  -2    0.16    0.06
  -1  -7  -2   -0.09    0.25
   1  -7   2   -0.42    0.28
   1  -7   2    0.06    0.24
   1   7   2    0.29    0.22
  -1   7  -2    0.16    0.14
   1   7   2   -0.08    0.24
  -1   7  -2    0.33    0.29
   1   7   2    0.18    0.23
  -1   7  -2    0.05    0.24
  -1   7  -2   -0.20    0.28
   1   7   2    0.19    0.28
   1  -7   0    1.27    0.27
  -1  -7   0    1.70    0.34
  -1  -7   0    1.40    0.30
   1  -7   0    1.32    0.29
   1  -7   0    1.33    0.31
  -1  -7   0    1.35    0.29
  -1   7   0    1.88    0.34
  -1   7   0    1.80    0.30
   1   7   0    1.21    0.30
  -1   7   0    1.56    0.32
   1   7   0    1.42    0.29
   1   7   0    1.85    0.33
  -1  -7   2    5.48    0.45
   1  -7  -2    3.67    0.55
  -1  -7   2    5.07    0.52
   1  -7  -2    4.61    0.44
   1  -7  -2    4.55    0.27
   1  -7  -2    4.30    0.47
  -1  -7   2    5.26    0.53
  -1   7   2    3.71    0.51
   1   7  -2    4.50    0.51
   1   7  -2    4.96    0.50
  -1   7   2    4.52    0.46
   1   7  -2    4.83    0.47
  -1   7   2    4.83    0.49
  -1  -7   4   21.28    0.91
  -1  -7   4   19.35    0.88
   1  -7  -4   20.60    0.93
   1  -7  -4   22.41    0.72
  -1  -7   4   22.20    0.89
   1  -7  -4   21.20    0.91
   1  -7  -4   21.54    0.80
  -1   7   4   21.42    0.95
   1   7  -4   20.00    0.87
   1   7  -4   21.45    0.85
  -1   7   4   20.11    0.82
  -1   7   4   21.25    0.97
   1   7  -4   22.76    0.91
   1   7  -4   21.19    0.61
  -1  -7   6   24.20    0.99
  -1  -7   6   21.85    1.08
  -1  -7   6   22.06    1.33
   1  -7  -6   24.27    0.86
   1  -7  -6   24.53    0.93
   1  -7  -6   24.65    1.04
   1  -7  -6   24.18    1.04
  -1   7   6   22.51    1.04
   1   7  -6   26.09    1.01
  -1   7   6   24.68    0.99
  -1   7   6   24.66    0.94
   1   7  -6   25.25    0.95
  -1   7   6   24.52    1.04
   1   7  -6   25.07    0.78
   1  -7  -8   44.14    2.14
   1  -7  -8   52.67    1.81
  -1  -7   8   54.37    1.78
  -1  -7   8   53.92    1.76
  -1  -7   8   52.82    1.79
   1  -7  -8   54.10    1.69
  -1  -7   8   54.58    1.59
   1   7  -8   55.51    1.76
  -1   7   8   53.44    1.86
  -1   7   8   51.62    1.73
  -1   7   8   51.40    1.69
   1   7  -8   54.54    1.79
   1   7  -8   55.56    1.72
  -1   7   8   54.78    1.84
  -1  -7  10    0.38    0.41
   1  -7 -10   -0.76    0.39
  -1  -7  10    0.09    0.17
   1  -7 -10   -0.03    0.43
   1  -7 -10    0.14    0.32
  -1  -7  10    0.05    0.37
   1   7 -10    0.03    0.34
  -1   7  10   -0.25    0.33
  -1   7  10   -0.16    0.45
   1   7 -10   -0.62    0.33
   1   7 -10   -0.12    0.35
  -1   7  10    0.13    0.33
  -1   7  10   -0.31    0.42
   1  -7 -12   18.58    1.08
   1  -7 -12   18.14    0.95
   1  -7 -12   18.34    1.21
  -1  -7  12   17.38    1.12
  -1  -7  12   15.99    1.04
  -1   7  12   17.78    0.97
   1   7 -12   19.11    1.09
  -1   7  12   16.02    1.10
   1   7 -12   19.32    0.95
  -1   7  12   18.50    1.12
  -1   7  12   18.64    1.16
   1   7 -12   18.19    1.38
  -1  -7  14    7.26    0.88
   1  -7 -14    6.27    0.89
   1  -7 -14    5.36    0.73
   1  -7 -14    4.83    0.60
  -1  -7  14    5.15    0.70
  -1   7  14    6.00    0.84
  -1   7  14    5.01    0.65
  -1   7  14    3.92    0.57
   1   7 -14    6.06    0.70
  -1   7  14    6.32    0.86
   1   7 -14    4.50    0.67
   1  -7 -16    0.15    0.59
  -1  -7  16    0.19    0.72
  -1  -7  16    0.53    0.59
   1  -7 -16   -0.46    0.72
  -1  -7  16    0.77    0.67
   1  -7 -16   -0.34    0.69
  -1   7  16   -0.35    0.58
   1   7 -16    0.54    0.71
  -1   7  16   -0.03    0.75
  -1   7  16    1.34    0.82
  -1   7  16    0.40    0.56
   1   7 -16    0.55    0.61
   1  -8  15    0.01    0.77
  -1  -8 -15    1.93    0.85
  -1  -8 -15    0.25    0.87
  -1  -8 -15    1.25    0.71
  -1  -8 -15    0.27    0.81
   1   8  15    0.00    0.27
   1   8  15    0.18    0.96
   1   8  15   -0.50    0.99
  -1   8 -15    1.73    0.80
   1   8  15    1.83    0.77
   1   8  15    2.00    0.99
  -1  -8 -13    3.35    0.71
   1  -8  13    2.86    0.69
   1  -8  13    3.83    0.66
  -1  -8 -13    3.73    0.63
  -1  -8 -13    3.44    0.77
  -1  -8 -13    3.89    0.66
   1  -8  13    3.29    0.67
  -1   8 -13    3.71    0.74
   1   8  13    4.80    0.74
   1   8  13    3.95    0.56
  -1   8 -13    3.94    0.70
   1   8  13    4.06    0.66
   1   8  13    2.68    0.84
  -1   8 -13    2.85    0.50
  -1  -8 -11   11.01    0.92
   1  -8  11    5.77    0.71
  -1  -8 -11    9.64    1.06
   1  -8  11    7.75    0.85
  -1  -8 -11    9.20    0.88
   1  -8  11    8.27    0.98
  -1  -8 -11    7.97    1.02
   1   8  11    7.65    1.12
  -1   8 -11    7.38    0.79
   1   8  11    7.38    0.79
  -1   8 -11    8.30    1.03
  -1   8 -11    8.33    0.97
  -1   8 -11   10.64    0.74
   1   8  11    7.94    0.93
   1   8  11    8.19    0.92
  -1  -8  -9    0.64    0.43
  -1  -8  -9    0.76    0.54
   1  -8   9    0.80    0.44
  -1  -8  -9    0.49    0.42
   1  -8   9    0.63    0.48
   1   8   9    1.17    0.49
   1   8   9    1.03    0.55
  -1   8  -9    0.89    0.40
   1   8   9    0.64    0.38
   1   8   9    0.35    0.42
  -1   8  -9    0.81    0.49
   1   8   9    1.27    0.26
  -1   8  -9    0.83    0.34
  -1  -8  -7   34.13    1.27
  -1  -8  -7   34.70    1.38
   1  -8   7   32.33    1.60
   1  -8   7   33.13    1.42
   1  -8   7   31.84    1.35
  -1  -8  -7   32.78    1.42
  -1   8  -7   32.22    1.30
   1   8   7   32.51    1.24
   1   8   7   33.53    1.14
  -1   8  -7   35.01    1.19
   1   8   7   32.83    1.37
   1   8   7   32.36    1.30
  -1   8  -7   31.28    1.12
   1   8   7   33.15    1.37
  -1   8  -7   32.17    1.32
  -1  -8  -5    1.73    0.39
  -1  -8  -5    2.29    0.63
   1  -8   5    2.21    0.46
   1  -8   5    2.46    0.44
  -1  -8  -5    1.27    0.41
   1  -8   5    2.07    0.40
  -1   8  -5    2.09    0.45
   1   8   5    2.40    0.32
   1   8   5    2.27    0.47
   1   8   5    1.60    0.61
  -1   8  -5    2.03    0.25
   1   8   5    1.49    0.42
  -1   8  -5    2.06    0.30
  -1  -8  -3   10.90    0.68
  -1  -8  -3   11.78    0.40
  -1  -8  -3   11.98    0.75
   1  -8   3   10.39    0.80
   1  -8   3   12.87    0.75
  -1  -8  -3   10.70    0.75
   1   8   3   10.70    0.78
   1   8   3    9.66    0.70
   1   8   3   12.94    0.64
  -1   8  -3   11.58    0.71
  -1   8  -3   10.92    0.47
  -1   8  -3   10.84    0.78
  -1   8  -3   10.49    0.78
  -1   8  -3   10.97    0.59
   1   8   3   10.30    0.73
  -1  -8  -1    4.29    0.50
  -1  -8  -1    5.07    0.64
  -1  -8  -1    3.01    0.37
   1  -8   1    3.57    0.47
   1  -8   1    4.04    0.55
   1  -8   1    4.44    0.52
  -1   8  -1    4.53    0.59
   1   8   1    5.32    0.56
   1   8   1    4.55    0.56
   1   8   1    3.84    0.45
  -1   8  -1    4.65    0.56
  -1   8  -1    5.46    0.63
   1  -8  -1   14.12    0.74
  -1  -8   1   13.99    0.82
  -1  -8   1   15.19    0.75
   1  -8  -1   14.07    0.84
   1  -8  -1   15.31    0.89
  -1  -8   1   15.25    0.79
  -1   8   1   14.61    0.75
   1   8  -1   14.60    0.77
  -1   8   1   14.35    0.81
   1   8  -1   13.78    0.77
   1   8  -1   14.15    0.81
  -1   8   1   15.39    0.81
  -1  -8   3    0.61    0.32
   1  -8  -3    0.71    0.34
  -1  -8   3    0.55    0.39
   1  -8  -3    0.90    0.16
  -1  -8   3    0.42    0.34
   1  -8  -3    0.49    0.27
   1  -8  -3    0.65    0.34
  -1   8   3    0.92    0.30
   1   8  -3    0.64    0.39
   1   8  -3    0.70    0.36
  -1   8   3    1.03    0.37
   1   8  -3    0.35    0.31
  -1   8   3    0.30    0.32
   1  -8  -5    2.61    0.45
   1  -8  -5    3.11    0.45
   1  -8  -5    2.89    0.34
  -1  -8   5    3.21    0.47
   1  -8  -5    2.50    0.33
  -1  -8   5    2.47    0.43
  -1  -8   5    2.77    0.42
  -1   8   5    2.59    0.46
   1   8  -5    2.76    0.44
   1   8  -5    2.84    0.20
   1   8  -5    2.63    0.45
  -1   8   5    2.69    0.37
   1   8  -5    3.65    0.48
  -1  -8   7    0.56    0.41
   1  -8  -7    0.67    0.32
   1  -8  -7    0.99    0.43
  -1  -8   7    1.11    0.38
   1  -8  -7    1.20    0.44
   1   8  -7    1.05    0.21
  -1   8   7    1.56    0.36
   1   8  -7    1.25    0.40
  -1   8   7    0.17    0.37
  -1   8   7    1.18    0.49
   1   8  -7    0.87    0.35
   1   8  -7    1.30    0.40
  -1   8   7    0.53    0.45
  -1  -8   9   20.42    0.81
   1  -8  -9   20.74    1.20
   1  -8  -9   22.42    1.10
  -1  -8   9   22.15    1.10
  -1  -8   9   20.45    1.09
  -1   8   9   19.01    1.20
   1   8  -9   22.09    0.98
  -1   8   9   19.98    1.20
   1   8  -9   19.78    1.04
  -1   8   9   21.96    1.09
   1   8  -9   19.71    1.09
  -1  -8  11    9.73    0.93
  -1  -8  11   10.57    1.14
  -1  -8  11    9.93    0.51
   1  -8 -11   10.99    1.03
   1  -8 -11   10.91    0.84
   1  -8 -11    9.99    1.10
   1   8 -11    9.77    0.97
  -1   8  11   10.70    0.92
  -1   8  11    8.98    0.82
  -1   8  11    9.40    1.10
   1   8 -11    8.28    0.91
  -1   8  11   11.93    0.93
   1   8 -11   10.96    0.78
  -1  -8  13    0.68    0.57
   1  -8 -13    0.91    0.49
   1  -8 -13    0.48    0.61
  -1  -8  13    0.39    0.55
   1  -8 -13    0.94    0.67
  -1  -8  13    0.63    0.47
  -1   8  13    0.24    0.51
   1   8 -13   -0.01    0.55
   1   8 -13    0.60    0.61
  -1   8  13    0.05    0.50
   1   8 -13    1.21    0.54
  -1   8  13    0.07    0.69
  -1   8  13   -0.64    0.53
  -1  -8  15   10.66    1.14
   1  -8 -15    9.22    1.08
   1  -8 -15    8.27    0.97
  -1  -8  15    8.56    1.20
   1  -8 -15    6.47    0.96
  -1  -8  15    6.72    0.87
  -1   8  15    8.25    0.82
   1   8 -15    9.11    1.28
  -1   8  15    7.97    0.94
  -1   8  15    8.75    1.12
  -1   8  15    7.80    1.06
   1   8 -15    9.09    1.19
   1   8 -15    6.53    0.76
  -1  -9 -12    3.63    1.05
  -1  -9 -12    4.09    0.91
   1  -9  12    4.35    0.83
  -1  -9 -12    4.44    0.79
   1  -9  12    3.53    0.80
  -1  -9 -12    4.44    0.82
   1  -9  12    4.99    0.74
   1   9  12    4.77    0.82
  -1   9 -12    4.56    1.08
   1   9  12    3.18    0.68
  -1   9 -12    4.84    0.75
   1   9  12    3.55    0.61
  -1   9 -12    5.10    0.82
   1   9  12    3.88    0.81
   1  -9  10    3.71    0.65
  -1  -9 -10    4.38    0.78
   1  -9  10    4.25    0.69
   1  -9  10    3.83    0.67
  -1  -9 -10    4.37    0.61
  -1  -9 -10    3.74    0.69
  -1   9 -10    3.30    0.73
  -1   9 -10    4.11    0.65
  -1   9 -10    3.63    0.48
   1   9  10    3.72    0.65
  -1   9 -10    3.66    0.47
   1   9  10    5.06    0.73
   1   9  10    3.06    0.75
   1   9  10    3.71    0.65
   1  -9   8    5.85    0.83
  -1  -9  -8    6.99    0.80
   1  -9   8    6.53    0.72
  -1  -9  -8    6.90    0.80
   1  -9   8    7.77    0.88
  -1  -9  -8    5.65    0.71
  -1   9  -8    6.71    0.63
   1   9   8    6.79    0.79
  -1   9  -8    6.57    0.66
   1   9   8    7.61    0.60
  -1   9  -8    5.34    0.79
   1   9   8    7.14    0.83
   1   9   8    6.46    0.69
  -1   9  -8    6.46    0.95
  -1  -9  -6    7.71    0.83
   1  -9   6    6.55    0.79
   1  -9   6    7.46    0.88
   1  -9   6    6.39    0.85
  -1  -9  -6    6.56    0.74
  -1  -9  -6    6.65    0.84
   1   9   6    6.13    0.78
  -1   9  -6    7.27    0.78
   1   9   6    7.36    0.83
   1   9   6    7.84    0.61
  -1   9  -6    7.85    0.62
   1   9   6    7.55    1.01
  -1   9  -6    6.98    0.50
  -1   9  -6    6.17    0.87
   1  -9   4   15.10    0.95
  -1  -9  -4   16.61    0.99
   1  -9   4   16.36    0.92
  -1  -9  -4   15.92    0.90
   1  -9   4   14.45    0.94
  -1  -9  -4   18.05    0.90
   1   9   4   15.95    0.94
  -1   9  -4   16.08    0.96
  -1   9  -4   16.29    0.79
   1   9   4   16.05    0.96
  -1   9  -4   16.57    0.94
   1   9   4   17.98    0.82
  -1  -9  -2    1.10    0.46
   1  -9   2    0.44    0.36
   1  -9   2    1.01    0.51
   1  -9   2    0.94    0.40
  -1   9  -2    0.76    0.40
   1   9   2    1.26    0.42
   1   9   2    1.34    0.42
  -1   9  -2    1.20    0.48
  -1   9  -2    0.59    0.71
   1   9   2    0.32    0.39
   1  -9   0    2.80    0.66
  -1  -9   0    3.47    0.44
  -1  -9   0    2.99    0.45
   1  -9   0    3.64    0.51
   1  -9   0    4.75    0.68
  -1   9   0    3.81    0.55
   1   9   0    2.83    0.46
   1   9   0    2.92    0.48
   1   9   0    3.02    0.46
  -1   9   0    3.61    0.76
  -1  -9   2    9.22    0.81
  -1  -9   2    8.88    0.76
   1  -9  -2    9.38    0.70
   1  -9  -2    9.88    0.80
   1  -9  -2    8.43    0.85
  -1   9   2    9.88    0.89
   1   9  -2    9.04    0.80
   1   9  -2    9.01    0.81
   1   9  -2    8.41    0.72
  -1   9   2    9.22    0.81
  -1   9   2    9.54    0.84
   1  -9  -4   34.57    1.43
  -1  -9   4   35.39    1.42
   1  -9  -4   35.30    1.07
  -1  -9   4   36.10    1.41
   1  -9  -4   36.31    1.41
   1  -9  -4   34.18    1.26
  -1   9   4   36.40    1.42
   1   9  -4   34.41    1.36
  -1   9   4   31.86    1.44
  -1   9   4   34.54    1.47
   1   9  -4   35.35    1.39
   1   9  -4   35.52    1.30
   1   9  -4   35.16    1.41
  -1  -9   6   30.38    1.32
   1  -9  -6   28.77    1.11
   1  -9  -6   29.04    0.97
  -1  -9   6   26.81    1.28
   1  -9  -6   29.44    1.33
   1  -9  -6   29.81    1.27
  -1   9   6   27.22    1.32
  -1   9   6   28.90    1.28
   1   9  -6   30.71    1.18
   1   9  -6   29.24    1.30
   1   9  -6   29.42    1.30
  -1   9   6   31.02    1.30
  -1   9   6   27.59    1.32
  -1  -9   8   34.22    1.38
   1  -9  -8   34.81    1.50
  -1  -9   8   30.99    1.43
  -1  -9   8   33.39    1.19
   1  -9  -8   34.80    1.31
   1  -9  -8   27.31    1.11
   1  -9  -8   31.96    1.52
   1   9  -8   31.96    1.04
  -1   9   8   33.05    1.54
  -1   9   8   32.70    1.31
  -1   9   8   33.83    1.55
   1   9  -8   33.03    1.43
  -1   9   8   33.94    1.40
   1   9  -8   31.63    1.38
   1   9  -8   33.02    1.27
  -1  -9  10   16.53    1.68
   1  -9 -10   13.14    0.96
  -1  -9  10   14.95    1.01
  -1  -9  10   13.59    1.17
   1  -9 -10   17.23    1.50
  -1  -9  10   15.02    0.75
   1  -9 -10   14.60    1.17
   1   9 -10   15.93    0.78
  -1   9  10   16.01    1.08
   1   9 -10   16.73    1.10
  -1   9  10   15.10    0.97
  -1   9  10   15.34    1.19
  -1   9  10   15.52    1.29
   1   9 -10   13.65    1.13
   1  -9 -12    7.56    0.97
  -1  -9  12    6.35    0.82
  -1  -9  12    8.56    1.10
   1  -9 -12    8.56    0.94
   1  -9 -12    9.76    1.19
  -1  -9  12    7.10    0.95
  -1   9  12   10.75    1.10
   1   9 -12    8.24    0.91
  -1   9  12    6.32    0.95
   1   9 -12    5.41    0.87
  -1   9  12    7.64    0.97
   1   9 -12    7.65    1.14
  -1   9  12    6.84    0.75
   1  -9 -14    4.43    0.77
  -1  -9  14    5.49    0.89
   1  -9 -14    6.18    1.63
   1  -9 -14    5.28    0.88
  -1   9  14    4.86    0.95
  -1   9  14    5.94    0.81
  -1   9  14    6.11    1.00
   1   9 -14    7.28    0.95
   1   9 -14    5.79    0.84
  -1   9  14    5.95    0.76
  -1 -10 -11    6.00    0.98
   1 -10  11    6.08    0.88
  -1 -10 -11    5.24    0.79
  -1 -10 -11    5.22    1.02
   1  10  11    5.82    0.94
   1  10  11    6.09    0.88
   1  10  11    5.10    0.71
  -1  10 -11    5.60    0.63
  -1  10 -11    6.25    0.87
  -1 -10  -9    7.12    0.77
   1 -10   9    5.33    0.84
  -1 -10  -9    6.93    0.87
  -1 -10  -9    6.17    0.90
   1 -10   9    5.76    0.80
   1 -10   9    6.33    0.92
  -1  10  -9    7.54    0.73
   1  10   9    8.06    1.08
  -1  10  -9    5.45    0.73
  -1  10  -9    6.81    0.87
   1  10   9    5.03    0.77
   1  10   9    6.28    0.87
  -1  10  -9    5.65    0.76
   1  10   9    5.60    0.70
  -1 -10  -7   -0.05    0.18
  -1 -10  -7    1.72    0.61
   1 -10   7    0.14    0.47
   1 -10   7   -0.08    0.54
  -1 -10  -7   -0.24    0.60
   1 -10   7   -0.05    0.54
  -1  10  -7   -0.74    0.59
  -1  10  -7    0.90    0.38
   1  10   7   -0.27    0.58
   1  10   7   -0.10    0.51
  -1  10  -7   -0.07    0.28
   1  10   7    0.89    0.90
  -1  10  -7    0.16    0.55
   1  10   7   -0.03    0.52
  -1 -10  -5    3.18    0.67
   1 -10   5    3.35    0.52
  -1 -10  -5    2.63    0.62
   1 -10   5    2.74    0.62
   1 -10   5    3.12    0.61
   1  10   5    3.18    0.56
  -1  10  -5    3.86    0.44
  -1  10  -5    3.12    0.65
   1  10   5    3.87    0.62
  -1  10  -5    3.78    0.63
   1  10   5    3.37    0.67
  -1 -10  -3   13.74    1.01
   1 -10   3   13.15    0.98
  -1 -10  -3   16.01    1.00
   1 -10   3   13.70    0.99
   1 -10   3   14.32    0.94
  -1 -10  -3   14.61    0.95
   1  10   3   12.52    0.98
  -1  10  -3   13.27    1.11
  -1  10  -3   13.39    0.81
  -1  10  -3   14.71    0.99
   1  10   3   14.57    1.08
   1  10   3   15.10    1.10
  -1  10  -3   14.39    0.99
   1 -10   1    7.36    0.85
   1 -10   1    8.14    0.88
  -1 -10  -1    6.27    0.83
  -1 -10  -1    6.75    0.92
   1 -10   1    5.97    0.77
   1  10   1    7.39    0.87
   1  10   1    5.78    0.79
  -1  10  -1    7.52    0.76
  -1  10  -1    7.20    0.97
  -1  10  -1    8.00    0.81
   1  10   1    7.60    0.82
  -1 -10   1   11.78    1.00
   1 -10  -1   10.73    1.02
   1 -10  -1   12.23    0.88
  -1 -10   1   10.96    0.92
   1 -10  -1   10.46    0.87
   1  10  -1   12.88    1.19
   1  10  -1   12.64    1.00
  -1  10   1   13.88    1.04
   1  10  -1   10.21    0.96
  -1  10   1   11.48    0.86
  -1  10   1   11.82    0.97
  -1 -10   3   19.63    1.12
   1 -10  -3   17.03    0.97
  -1 -10   3   16.91    1.20
   1 -10  -3   16.90    1.18
   1 -10  -3   18.84    1.11
  -1  10   3   18.71    1.00
  -1  10   3   18.16    1.09
   1  10  -3   18.70    1.14
   1  10  -3   18.46    1.15
  -1  10   3   18.70    1.21
   1  10  -3   18.48    1.05
  -1 -10   5    8.48    1.03
   1 -10  -5    6.77    0.95
   1 -10  -5    6.41    0.89
  -1 -10   5    7.11    0.98
   1 -10  -5    7.00    0.77
   1  10  -5    7.52    0.95
   1  10  -5    7.38    0.82
   1  10  -5    7.00    0.70
  -1  10   5    8.50    0.82
  -1  10   5    6.62    0.89
  -1  10   5    5.77    0.73
   1  10  -5    8.59    1.00
   1 -10  -7    0.35    0.61
  -1 -10   7    0.28    0.45
   1 -10  -7    0.27    0.56
  -1 -10   7    0.08    0.54
  -1 -10   7    0.04    0.56
  -1 -10   7    0.57    0.41
   1 -10  -7   -0.05    0.20
  -1  10   7    0.46    0.66
  -1  10   7   -0.17    0.50
   1  10  -7    0.83    0.54
  -1  10   7    1.18    0.50
  -1  10   7   -0.04    0.53
   1  10  -7   -0.20    0.57
  -1 -10   9    1.09    0.62
  -1 -10   9    1.65    0.63
  -1 -10   9    1.03    0.39
   1 -10  -9    1.17    0.78
  -1 -10   9    1.98    0.58
   1 -10  -9    1.30    0.69
   1  10  -9    1.10    0.46
   1  10  -9    1.04    0.64
  -1  10   9    1.20    0.77
  -1  10   9    1.94    0.53
   1  10  -9    0.85    0.28
  -1  10   9    0.82    0.62
   1  10  -9    0.61    0.60
  -1  10   9    2.55    0.71
  -1 -10  11    2.95    0.67
   1 -10 -11    2.00    0.71
   1 -10 -11    2.66    0.88
  -1 -10  11    2.32    1.17
  -1 -10  11    2.10    0.40
   1 -10 -11    3.41    0.94
  -1 -10  11    3.38    0.76
   1  10 -11    2.54    0.52
  -1  10  11    1.16    0.73
  -1  10  11    2.44    0.71
   1  10 -11    3.09    0.47
  -1  10  11    2.58    0.66
   1  10 -11    2.27    0.66
   1  10 -11    2.01    0.76
  -1  10  11    2.77    0.89
   1 -11   8   -0.03    1.21
  -1 -11  -8   -0.05    0.23
   1 -11   8   -0.24    0.68
  -1 -11  -8    1.20    0.91
  -1 -11  -8    2.18    1.34
   1  11   8    0.05    0.69
   1  11   8    1.07    0.72
   1  11   8    0.67    0.67
  -1  11  -8   -0.91    0.65
  -1  11  -8    0.24    0.44
   1 -11   6    0.66    0.58
   1 -11   6    0.54    0.69
  -1 -11  -6    1.02    0.75
   1 -11   6    0.25    0.70
  -1 -11  -6    0.78    0.68
  -1  11  -6    1.76    0.73
   1  11   6    0.85    0.71
  -1  11  -6    1.16    0.38
   1  11   6    0.86    0.77
  -1  11  -6   -0.71    0.67
  -1  11  -6    0.50    0.61
   1  11   6    0.89    0.64
   1  11   6   -0.05    0.64
  -1 -11  -4    3.39    0.70
   1 -11   4    3.73    0.72
   1 -11   4    3.67    0.77
   1 -11   4    3.56    0.69
  -1 -11  -4    2.65    0.75
  -1 -11  -4    3.46    0.63
  -1  11  -4    3.43    0.70
  -1  11  -4    2.62    0.51
  -1  11  -4    3.53    0.94
   1  11   4    4.40    0.75
   1  11   4    2.86    0.73
  -1  11  -4    2.32    0.75
   1  11   4    3.10    0.64
   1 -11   2    0.12    0.53
  -1 -11  -2    0.34    0.54
   1 -11   2   -0.68    0.55
  -1 -11  -2    0.62    0.49
   1 -11   2   -0.50    0.58
  -1 -11  -2   -0.50    0.55
   1  11   2   -0.07    0.62
  -1  11  -2    0.06    0.36
  -1  11  -2   -0.65    0.60
   1  11   2    0.18    0.59
   1  11   2    0.16    0.59
  -1  11  -2    0.60    0.66
  -1  11  -2   -0.05    0.51
   1 -11   0   -0.29    0.58
   1 -11   0    0.85    0.54
  -1 -11   0    0.59    0.47
  -1 -11   0   -0.41    0.52
  -1 -11   0   -0.28    0.52
   1 -11   0    0.57    0.55
  -1  11   0   -0.24    0.56
  -1  11   0   -0.35    0.50
  -1  11   0    0.17    0.82
   1  11   0    0.41    0.59
   1  11   0    0.65    0.59
   1  11   0    0.11    0.54
  -1 -11   2    4.67    0.70
   1 -11  -2    4.36    0.70
  -1 -11   2    4.23    0.67
   1 -11  -2    4.44    0.73
   1 -11  -2    4.92    0.66
  -1 -11   2    5.22    0.65
   1  11  -2    3.70    0.72
  -1  11   2    4.85    0.72
  -1  11   2    6.73    0.95
   1  11  -2    4.63    0.68
  -1  11   2    4.75    0.61
   1  11  -2    4.15    0.69
   1 -11  -4   -0.56    0.52
   1 -11  -4    0.37    0.49
  -1 -11   4    0.87    0.62
  -1 -11   4    0.58    0.55
   1 -11  -4    0.08    0.59
  -1 -11   4   -0.12    0.50
  -1  11   4    0.05    0.54
   1  11  -4    0.23    0.43
  -1  11   4    1.02    0.66
   1  11  -4    0.24    0.65
   1  11  -4    0.77    0.65
  -1  11   4    0.54    0.53
   1  11  -4    0.22    0.58
  -1 -11   6    2.11    0.76
  -1 -11   6    1.67    0.67
   1 -11  -6    1.24    0.77
   1 -11  -6    1.76    0.64
  -1 -11   6    3.38    0.60
   1 -11  -6    1.87    0.55
  -1 -11   6    2.77    0.57
  -1  11   6    1.99    0.58
   1  11  -6    3.08    0.75
   1  11  -6    2.76    0.54
   1  11  -6    2.59    0.74
   1  11  -6    2.63    0.74
  -1  11   6    0.79    0.62
  -1  11   6    0.34    0.67
  -1  11   6    1.81    0.69
  -1 -11   8   -0.56    0.63
   1 -11  -8   -1.26    0.76
  -1 -11   8    0.39    0.74
  -1 -11   8    0.27    0.88
   1 -11  -8   -0.59    0.66
  -1 -11   8    0.48    0.48
   1  11  -8    0.49    0.86
  -1  11   8   -0.02    0.68
  -1  11   8    0.28    0.60
   1  11  -8   -0.58    0.60
  -1  11   8   -0.36    0.77
  -1  11   8   -0.39    0.84
   1  11  -8    0.14    0.44
   1  11  -8   -0.52    0.74
   1 -12   3    1.72    0.79
  -1 -12  -3    0.58    0.68
  -1 -12  -3    2.10    0.87
   1 -12   3    0.26    0.85
  -1  12  -3    0.61    0.48
  -1  12  -3    0.86    0.71
   1  12   3    1.34    0.73
  -1  12  -3    1.38    1.00
   1  12   3   -0.63    0.71
   1 -12   1    6.98    0.97
  -1 -12  -1    4.53    0.86
   1 -12   1    4.66    0.80
  -1 -12  -1    5.59    0.79
   1 -12   1    5.54    1.35
  -1  12  -1    4.67    0.81
   1  12   1    6.47    0.92
   1  12   1    4.97    0.80
  -1  12  -1    6.21    0.93
   1 -12  -1   10.38    1.28
   1 -12  -1   12.37    1.53
  -1 -12   1   14.80    1.41
   1 -12  -1   12.51    1.51
  -1 -12   1   10.59    1.32
   1  12  -1   12.92    1.39
  -1  12   1   15.83    1.20
   1  12  -1   13.45    1.38
  -1  12   1   15.30    1.43
  -1 -12   3   26.98    1.53
   1 -12  -3   23.55    1.77
   1 -12  -3   28.97    1.49
  -1 -12   3   27.03    1.68
  -1 -12   3   26.07    1.64
   1 -12  -3   23.88    2.38
   1  12  -3   27.87    1.75
   1  12  -3   25.95    1.30
  -1  12   3   27.73    1.58
  -1  12   3   26.45    1.48
   1  12  -3   25.57    1.65
   2   0  18    1.62    0.66
  -2   0 -18    3.13    0.78
   2   0  18    2.98    0.63
  -2   0 -18    2.44    0.69
   2   0  18    2.09    0.72
  -2   0 -18    3.22    0.69
   2   0  16   14.99    1.07
  -2   0 -16   18.13    1.11
   2   0  16   16.67    1.11
  -2   0 -16   15.67    0.78
  -2   0 -16   17.65    0.97
  -2   0 -16   17.47    1.11
   2   0  16   16.56    1.25
  -2   0 -16   16.85    0.80
  -2   0 -14    0.34    0.46
   2   0  14    0.51    0.37
   2   0  14    1.36    0.43
  -2   0 -14    0.74    0.37
  -2   0 -14    1.13    0.28
  -2   0 -14    1.18    0.39
   2   0  14    0.94    0.47
  -2   0 -14    1.50    0.27
  -2   0 -12    4.49    0.37
  -2   0 -12    4.03    0.49
  -2   0 -12    4.94    0.43
   2   0  12    4.49    0.59
   2   0  12    4.56    0.57
  -2   0 -12    4.53    0.51
   2   0  12    4.29    0.59
   2   0  10   50.64    1.61
  -2   0 -10   48.52    1.59
  -2   0 -10   50.42    1.56
  -2   0 -10   49.01    1.61
  -2   0 -10   48.35    1.45
   2   0  10   47.51    1.59
   2   0   8    1.65    0.26
   2   0   8    1.50    0.27
  -2   0  -8    1.83    0.20
  -2   0  -8    1.52    0.27
  -2   0  -8    1.41    0.26
   2   0   8    1.24    0.25
  -2   0  -8    1.46    0.24
  -2   0  -6   55.12    1.59
  -2   0  -6   54.74    1.61
   2   0   6   52.60    1.58
   2   0   6   53.79    1.60
   2   0   6   53.21    1.60
   2   0   6   55.37    1.53
  -2   0  -6   51.89    1.53
  -2   0  -6   54.60    1.61
  -2   0  -4   54.67    1.52
   2   0   4   51.34    1.55
   2   0   4   54.15    1.56
   2   0   4   53.40    1.55
   2   0   4   55.79    1.52
  -2   0  -4   54.23    1.56
  -2   0  -4   57.05    1.55
  -2   0  -4   54.17    1.56
  -2   0  -2  383.23   10.47
  -2   0  -2  394.28   10.48
   2   0   2  398.64   10.48
  -2   0  -2  394.63   10.47
   2   0   2  394.84   10.47
   2   0   2  421.27   10.53
  -2   0  -2  408.02   10.48
   2   0   2  394.56   10.48
   2   0   0   95.75    2.48
  -2   0   0   85.91    2.50
  -2   0   0   96.23    2.51
  -2   0   0   95.88    2.48
   2   0   0   92.49    2.48
   2   0   0   93.86    2.51
   2   0   0   90.76    2.51
   2   0   0   95.40    2.48
   2   0   0   95.19    2.48
  -2   0   2    0.83    0.09
  -2   0   2    0.87    0.07
   2   0  -2    0.75    0.07
  -2   0   2    0.70    0.10
   2   0  -2    0.66    0.12
   2   0  -2    0.98    0.12
   2   0  -2    0.97    0.10
   2   0  -2    0.93    0.07
   2   0  -4  634.26   18.59
  -2   0   4  610.95   18.60
  -2   0   4  684.64   18.61
  -2   0   4  751.72   18.66
   2   0  -4  787.48   18.65
  -2   0   4  800.39   18.65
  -2   0   6  358.29    9.69
  -2   0   6  366.19    9.69
  -2   0   6  364.40    9.72
  -2   0   6  365.10    9.65
   2   0  -6  372.21    9.72
   2   0  -6  373.34    9.70
   2   0  -6  366.33    9.72
   2   0  -6  372.43    9.69
  -2   0   8  227.60    6.22
  -2   0   8  233.99    6.20
   2   0  -8  233.83    6.18
  -2   0   8  230.33    6.20
   2   0  -8  230.19    6.20
  -2   0   8  230.40    6.13
   2   0  -8  231.69    6.22
   2   0  -8  232.09    6.20
  -2   0  10   32.00    1.07
   2   0 -10   32.92    1.09
   2   0 -10   33.70    1.07
   2   0 -10   31.99    1.08
  -2   0  10   34.43    1.11
   2   0 -10   31.59    1.08
  -2   0  10   30.74    1.09
   2   0 -12   47.28    1.51
   2   0 -12   46.81    1.50
   2   0 -12   48.34    1.51
  -2   0  12   45.12    1.53
  -2   0  12   48.72    1.53
   2   0 -12   46.20    1.53
  -2   0  12   45.83    1.54
  -2   0  14    0.91    0.38
  -2   0  14    0.58    0.35
   2   0 -14    1.51    0.36
   2   0 -14    1.14    0.34
  -2   0  14    1.28    0.33
   2   0 -14    1.23    0.19
   2   0 -14    0.91    0.29
   2   0 -14    1.07    0.36
   2   0 -16    0.50    0.42
  -2   0  16   -0.27    0.40
   2   0 -16    0.31    0.20
   2   0 -16   -0.13    0.35
   2   0 -16    0.41    0.31
   2   0 -16    0.57    0.41
  -2   0  16    0.58    0.40
  -2   0  18    1.46    0.58
   2   0 -18    1.93    0.56
   2   0 -18    1.57    0.52
  -2   0  18    1.47    0.36
   2   0 -18    1.80    0.26
   2   0 -18    1.70    0.41
  -2   0  18    1.32    0.90
   2   0 -18    1.44    0.56
  -2   0  20    1.47    0.70
   2   0 -20    2.31    0.48
   2   0 -20    1.44    0.74
  -2   0  20    1.69    0.75
   2   0 -20    3.06    0.67
  -2   0  20    2.12    0.63
   2   0 -20    1.30    0.68
  -2  -1 -19   -0.46    0.81
   2  -1  19    0.24    0.66
   2  -1  19   -0.89    0.72
   2  -1  19   -0.18    0.76
  -2  -1 -19    0.62    0.74
  -2  -1 -19    0.65    0.66
  -2  -1 -19    0.20    0.48
  -2   1 -19    0.56    0.85
  -2   1 -19    0.25    0.36
  -2   1 -19    0.47    0.72
   2   1  19    0.09    0.76
  -2   1 -19    0.37    0.68
   2   1  19   -0.08    0.71
   2   1  19    0.29    0.74
   2  -1  17   26.22    1.35
  -2  -1 -17   26.11    1.07
   2  -1  17   23.35    1.45
  -2  -1 -17   22.68    1.27
  -2  -1 -17   22.03    1.35
  -2  -1 -17   26.15    1.30
   2  -1  17   26.11    1.36
   2   1  17   23.68    1.38
   2   1  17   23.90    1.34
   2   1  17   23.51    1.26
  -2   1 -17   24.97    1.29
  -2   1 -17   25.51    1.27
  -2   1 -17   21.37    1.42
  -2  -1 -15    5.75    0.74
   2  -1  15    6.27    0.72
  -2  -1 -15    5.82    0.82
  -2  -1 -15    6.40    0.63
  -2  -1 -15    5.89    0.81
   2  -1  15    5.54    0.76
  -2  -1 -15    5.89    0.60
   2  -1  15    5.42    0.67
  -2   1 -15    5.96    0.80
  -2   1 -15    4.86    0.69
  -2   1 -15    6.46    0.54
   2   1  15    5.49    0.74
   2   1  15    4.47    0.57
   2   1  15    5.60    0.81
  -2  -1 -13   16.85    1.36
   2  -1  13   17.49    0.96
  -2  -1 -13   17.10    0.71
  -2  -1 -13   17.09    0.76
  -2  -1 -13   17.12    0.95
  -2  -1 -13   18.62    0.91
   2  -1  13   18.93    0.89
   2  -1  13   17.89    1.03
  -2   1 -13   19.11    1.01
  -2   1 -13   18.41    0.95
   2   1  13   19.45    0.93
  -2   1 -13   16.79    0.88
   2   1  13   17.01    0.90
   2  -1  11   10.12    0.72
   2  -1  11    9.41    0.66
  -2  -1 -11    9.45    0.59
  -2  -1 -11    9.74    0.70
  -2  -1 -11   10.40    0.64
  -2  -1 -11    9.66    0.54
   2  -1  11    9.52    0.61
  -2  -1 -11   10.58    0.45
   2   1  11    9.60    0.63
  -2   1 -11   10.34    0.63
   2   1  11   10.75    0.66
  -2   1 -11   10.29    0.59
   2   1  11    9.76    0.72
  -2   1 -11    9.59    0.70
   2  -1   9   12.93    0.69
   2  -1   9   13.09    0.48
   2  -1   9   12.57    0.61
   2  -1   9   12.63    0.62
  -2  -1  -9   12.74    0.48
  -2  -1  -9   12.90    0.56
  -2  -1  -9   12.91    0.63
  -2  -1  -9   13.08    0.68
   2   1   9   12.57    0.64
  -2   1  -9   13.28    0.66
   2   1   9   12.92    0.65
  -2   1  -9   13.36    0.63
   2   1   9   12.55    0.68
  -2   1  -9   12.46    0.64
  -2  -1  -7  143.13    3.89
   2  -1   7  141.18    3.95
   2  -1   7  140.91    3.89
   2  -1   7  141.63    3.84
  -2  -1  -7  139.40    3.95
   2  -1   7  144.25    3.96
  -2  -1  -7  142.37    3.82
  -2  -1  -7  138.42    3.95
  -2  -1  -7  143.15    3.93
  -2   1  -7  144.68    3.95
  -2   1  -7  145.02    3.96
   2   1   7  147.08    3.97
  -2   1  -7  145.47    3.93
   2   1   7  146.28    3.94
   2   1   7  143.91    3.96
   2  -1   5    3.89    0.26
  -2  -1  -5    3.91    0.32
  -2  -1  -5    4.03    0.17
   2  -1   5    3.94    0.33
  -2  -1  -5    3.94    0.28
   2  -1   5    3.88    0.29
  -2  -1  -5    3.48    0.28
   2  -1   5    3.74    0.22
  -2  -1  -5    3.60    0.28
   2   1   5    3.87    0.26
  -2   1  -5    3.73    0.30
   2   1   5    3.68    0.30
  -2   1  -5    4.28    0.31
   2   1   5    3.69    0.32
   2   1   5    3.90    0.30
  -2   1  -5    3.95    0.28
  -2  -1  -3    3.32    0.23
   2  -1   3    3.37    0.20
   2  -1   3    3.04    0.25
   2  -1   3    3.34    0.23
  -2  -1  -3    2.95    0.24
  -2  -1  -3    2.95    0.24
  -2  -1  -3    3.23    0.23
  -2   1  -3    3.43    0.24
  -2   1  -3    3.32    0.22
   2   1   3    3.35    0.23
   2   1   3    3.10    0.21
   2   1   3    3.01    0.24
   2   1   3    3.17    0.25
  -2   1  -3    3.04    0.23
   2  -1   1  231.43    6.20
  -2  -1  -1  235.71    6.19
  -2  -1  -1  233.33    6.21
   2  -1   1  232.08    6.21
  -2  -1  -1  242.84    6.19
  -2  -1  -1  240.87    6.20
  -2  -1  -1  231.19    6.18
   2  -1   1  233.31    6.20
  -2   1  -1  231.43    6.20
  -2   1  -1  239.92    6.21
   2   1   1  234.89    6.20
  -2   1  -1  234.11    6.20
   2   1   1  227.39    6.18
   2   1   1  230.85    6.19
  -2   1  -1  240.17    6.21
   2   1   1  234.96    6.21
   2  -1  -1  252.33    6.68
  -2  -1   1  248.38    6.68
  -2  -1   1  256.06    6.69
  -2  -1   1  261.56    6.70
   2  -1  -1  259.69    6.70
  -2  -1   1  256.60    6.69
   2  -1  -1  251.08    6.68
  -2   1   1  248.80    6.70
   2   1  -1  258.49    6.70
   2   1  -1  228.63    6.64
  -2   1   1  260.58    6.68
  -2   1   1  264.00    6.70
   2   1  -1  254.75    6.69
  -2   1   1  257.96    6.68
   2   1  -1  259.30    6.69
   2   1  -1  255.37    6.69
  -2   1   1  243.52    6.65
   2  -1  -3    1.62    0.15
   2  -1  -3    1.57    0.16
  -2  -1   3    1.50    0.18
  -2  -1   3    1.36    0.16
   2  -1  -3    1.56    0.10
   2  -1  -3    1.41    0.17
  -2  -1   3    1.67    0.11
   2   1  -3    1.59    0.17
  -2   1   3    1.30    0.15
  -2   1   3    1.56    0.14
   2   1  -3    1.37    0.18
   2   1  -3    1.44    0.15
   2   1  -3    1.56    0.12
  -2   1   3    1.46    0.18
   2   1  -3    1.39    0.18
  -2   1   3    1.43    0.16
   2  -1  -5    5.90    0.31
   2  -1  -5    6.28    0.30
  -2  -1   5    5.69    0.28
  -2  -1   5    5.59    0.26
  -2  -1   5    6.02    0.27
   2  -1  -5    5.88    0.25
  -2  -1   5    5.72    0.32
   2   1  -5    6.05    0.26
  -2   1   5    5.69    0.29
  -2   1   5    6.15    0.29
  -2   1   5    5.76    0.32
   2   1  -5    5.78    0.31
   2   1  -5    5.64    0.27
   2   1  -5    6.22    0.23
  -2   1   5    6.63    0.19
  -2   1   5    5.75    0.31
   2  -1  -7  154.71    4.11
   2  -1  -7  152.62    4.10
  -2  -1   7  150.01    4.06
   2  -1  -7  151.11    4.07
   2  -1  -7  152.32    4.11
  -2  -1   7  150.92    4.08
  -2  -1   7  150.93    4.11
  -2  -1   7  152.40    4.09
  -2   1   7  151.27    4.11
   2   1  -7  154.07    4.12
   2   1  -7  142.93    4.09
   2   1  -7  152.93    4.08
  -2   1   7  145.36    3.99
  -2   1   7  153.61    4.12
  -2   1   7  153.96    4.11
  -2   1   7  151.43    4.10
   2  -1  -9    9.30    0.47
   2  -1  -9    9.20    0.46
   2  -1  -9    9.09    0.49
  -2  -1   9    9.37    0.46
   2  -1  -9    9.16    0.45
  -2  -1   9    8.85    0.43
  -2  -1   9    9.73    0.48
  -2  -1   9    9.53    0.49
   2   1  -9    9.00    0.45
   2   1  -9    9.34    0.48
  -2   1   9    9.21    0.47
   2   1  -9    9.11    0.47
   2   1  -9    8.88    0.49
  -2   1   9    8.99    0.50
  -2   1   9    9.55    0.48
   2  -1 -11   36.87    1.20
  -2  -1  11   36.17    1.24
   2  -1 -11   36.20    1.23
   2  -1 -11   37.19    1.25
  -2  -1  11   37.58    1.17
   2  -1 -11   37.04    1.22
  -2  -1  11   36.63    1.22
  -2  -1  11   37.04    1.25
  -2   1  11   34.88    1.25
   2   1 -11   39.80    1.36
  -2   1  11   37.03    1.26
   2   1 -11   36.70    1.23
  -2   1  11   39.13    1.25
   2   1 -11   35.24    1.21
   2   1 -11   36.13    1.23
  -2  -1  13    9.64    0.67
  -2  -1  13    9.33    0.66
  -2  -1  13    9.70    0.66
   2  -1 -13    8.54    0.77
   2  -1 -13    9.92    0.60
   2  -1 -13   10.36    0.63
   2  -1 -13   10.08    0.66
  -2   1  13    7.98    0.87
  -2   1  13    9.60    0.96
   2   1 -13    9.04    0.63
  -2   1  13   10.61    0.65
   2   1 -13    9.25    0.34
   2   1 -13   10.04    0.60
   2   1 -13   10.07    0.62
   2   1 -13    9.50    0.66
  -2  -1  15   18.56    0.82
  -2  -1  15   18.56    0.99
  -2  -1  15   18.37    0.98
   2  -1 -15   19.83    1.01
   2  -1 -15   18.00    0.90
  -2  -1  15   17.62    0.96
   2  -1 -15   17.80    0.92
   2  -1 -15   19.03    0.87
   2   1 -15   19.69    0.91
  -2   1  15   18.81    1.00
   2   1 -15   20.03    1.25
  -2   1  15   18.63    1.00
   2   1 -15   17.38    0.95
   2   1 -15   18.32    0.93
   2  -1 -17   40.15    1.62
   2  -1 -17   41.24    1.60
   2  -1 -17   41.62    1.49
   2  -1 -17   39.34    1.30
  -2  -1  17   39.16    1.61
  -2  -1  17   39.52    1.41
  -2  -1  17   42.49    1.61
   2  -1 -17   42.53    1.56
   2   1 -17   40.23    1.53
   2   1 -17   39.82    1.53
  -2   1  17   38.61    1.59
   2   1 -17   40.58    1.71
  -2   1  17   40.77    1.64
   2   1 -17   38.73    1.60
  -2  -1  19    5.18    0.77
   2  -1 -19    4.27    0.75
  -2  -1  19    3.51    0.52
  -2  -1  19    4.28    0.78
   2  -1 -19    5.56    0.67
  -2  -1  19    4.09    0.61
   2  -1 -19    4.33    0.68
   2  -1 -19    3.79    0.41
   2   1 -19    4.34    0.65
  -2   1  19    4.54    0.44
  -2   1  19    4.69    0.77
  -2   1  19    2.95    0.71
   2   1 -19    4.11    0.73
  -2   1  19    4.04    0.64
   2  -2  18   19.01    1.31
  -2  -2 -18   16.42    1.06
   2  -2  18   17.16    1.32
  -2  -2 -18   17.35    1.24
   2  -2  18   19.90    1.54
  -2  -2 -18   16.89    1.19
  -2  -2 -18   18.44    1.47
  -2   2 -18   18.88    1.34
  -2   2 -18   18.63    1.27
  -2   2 -18   17.21    1.28
  -2   2 -18   17.84    0.96
   2   2  18   16.20    1.37
   2   2  18   16.63    1.35
   2   2  18   16.85    1.33
   2  -2  16   50.21    1.84
  -2  -2 -16   48.36    1.81
  -2  -2 -16   49.36    1.93
  -2  -2 -16   49.72    1.70
  -2  -2 -16   49.92    1.89
   2  -2  16   50.24    1.92
   2  -2  16   49.01    1.93
  -2   2 -16   51.18    1.98
  -2   2 -16   52.00    1.94
   2   2  16   53.42    2.03
   2   2  16   50.68    1.92
   2  -2  14  106.76    3.34
  -2  -2 -14  112.22    3.65
  -2  -2 -14  109.46    3.34
  -2  -2 -14  110.23    3.27
   2  -2  14  109.40    3.32
  -2  -2 -14  110.44    3.16
   2  -2  14  112.32    3.24
  -2  -2 -14  109.52    3.07
  -2   2 -14  104.69    3.32
  -2   2 -14  110.12    3.31
   2   2  14  109.53    3.31
   2   2  14  109.52    3.33
   2   2  14  106.52    3.26
   2  -2  12  121.38    3.36
   2  -2  12  114.50    3.60
  -2  -2 -12  118.21    3.59
  -2  -2 -12  119.40    3.22
  -2  -2 -12  113.67    3.41
   2  -2  12  114.85    3.44
  -2  -2 -12  117.32    3.44
  -2  -2 -12  116.39    3.31
  -2   2 -12  114.54    3.57
  -2   2 -12  120.99    3.41
   2   2  12  115.97    3.48
   2   2  12  118.38    3.45
  -2   2 -12  116.28    3.43
   2   2  12  114.44    3.50
   2  -2  10   51.48    1.69
   2  -2  10   49.75    1.66
  -2  -2 -10   49.16    1.56
   2  -2  10   52.32    1.49
   2  -2  10   50.16    1.57
  -2  -2 -10   50.24    1.46
  -2  -2 -10   50.56    1.61
  -2  -2 -10   51.62    1.67
  -2  -2 -10   50.54    1.68
  -2   2 -10   49.54    1.67
  -2   2 -10   49.68    1.65
   2   2  10   50.89    1.64
   2   2  10   50.99    1.66
   2   2  10   51.10    1.67
  -2   2 -10   51.35    1.61
  -2  -2  -8  223.50    5.97
  -2  -2  -8  216.31    5.79
  -2  -2  -8  217.64    5.90
   2  -2   8  220.38    5.88
  -2  -2  -8  215.20    5.92
   2  -2   8  223.41    5.96
   2  -2   8  214.60    5.80
  -2  -2  -8  209.71    5.96
   2  -2   8  218.39    5.96
  -2   2  -8  218.07    5.99
  -2   2  -8  220.00    5.93
   2   2   8  218.60    5.93
  -2   2  -8  215.80    5.96
   2   2   8  226.91    5.98
   2   2   8  220.24    5.96
   2  -2   6   83.15    2.26
  -2  -2  -6   80.58    2.36
  -2  -2  -6   82.56    2.34
  -2  -2  -6   83.32    2.38
  -2  -2  -6   89.33    2.33
   2  -2   6   81.24    2.37
   2  -2   6   81.92    2.37
   2  -2   6   81.47    2.29
  -2  -2  -6   80.47    2.35
   2   2   6   82.56    2.35
   2   2   6   83.17    2.38
  -2   2  -6   83.39    2.37
   2   2   6   80.14    2.36
  -2   2  -6   84.87    2.35
  -2   2  -6   83.97    2.38
  -2  -2  -4    6.82    0.34
   2  -2   4    6.99    0.37
  -2  -2  -4    6.45    0.36
  -2  -2  -4    6.65    0.35
   2  -2   4    7.00    0.29
   2  -2   4    6.53    0.39
  -2  -2  -4    6.54    0.35
  -2   2  -4    6.60    0.36
   2   2   4    6.98    0.37
   2   2   4    6.83    0.23
   2   2   4    7.18    0.36
   2   2   4    7.55    0.38
  -2   2  -4    6.81    0.35
   2  -2   2  130.72    3.43
   2  -2   2  128.99    3.43
  -2  -2  -2  127.14    3.42
   2  -2   2  120.63    3.34
  -2  -2  -2  128.12    3.42
  -2  -2  -2  122.14    3.41
  -2  -2  -2  127.17    3.43
  -2   2  -2  129.20    3.43
   2   2   2  129.52    3.42
  -2   2  -2  127.07    3.43
  -2   2  -2  126.31    3.34
   2   2   2  124.80    3.43
   2   2   2  128.69    3.42
   2   2   2  124.71    3.41
  -2   2  -2  124.00    3.41
   2  -2   0  748.72   20.30
  -2  -2   0  776.12   20.33
  -2  -2   0  775.02   20.34
  -2  -2   0  755.99   20.31
   2   2   0  822.64   20.32
   2   2   0  766.42   20.29
  -2   2   0  754.82   20.32
  -2   2   0  822.48   20.31
   2   2   0  773.88   20.31
  -2   2   0  776.18   20.32
   2   2   0  759.06   20.32
   2  -2  -2   35.93    1.02
   2  -2  -2   36.02    1.02
  -2  -2   2   35.31    0.98
  -2  -2   2   33.36    1.00
  -2  -2   2   34.57    1.02
   2  -2  -2   34.53    1.02
  -2  -2   2   33.10    0.97
   2   2  -2   34.95    0.97
  -2   2   2   35.02    0.94
  -2   2   2   33.99    1.02
   2   2  -2   35.20    0.98
  -2   2   2   35.87    1.04
   2   2  -2   34.71    1.00
   2   2  -2   35.21    1.02
  -2   2   2   35.88    1.03
   2   2  -2   34.30    0.97
  -2  -2   4   73.71    2.08
  -2  -2   4   74.45    2.03
  -2  -2   4   77.16    2.10
  -2  -2   4   76.99    2.05
   2  -2  -4   77.47    2.05
   2  -2  -4   73.19    2.08
   2  -2  -4   76.00    2.10
   2  -2  -4   72.90    2.08
  -2   2   4   77.86    2.10
  -2   2   4   76.28    2.02
   2   2  -4   70.49    2.06
   2   2  -4   74.27    2.04
  -2   2   4   78.03    2.09
  -2   2   4   74.87    2.09
   2   2  -4   75.67    2.08
   2   2  -4   74.71    2.09
   2   2  -4   75.11    2.04
  -2  -2   6   94.75    2.64
   2  -2  -6   94.56    2.64
  -2  -2   6   93.79    2.62
  -2  -2   6   96.48    2.60
  -2  -2   6   96.37    2.61
   2  -2  -6   96.33    2.58
   2  -2  -6   95.15    2.64
   2  -2  -6   93.63    2.63
   2   2  -6   95.34    2.60
  -2   2   6   93.76    2.64
   2   2  -6   93.21    2.52
  -2   2   6   94.97    2.58
   2   2  -6   94.81    2.64
  -2   2   6   97.20    2.64
   2   2  -6   95.45    2.60
  -2   2   6   94.90    2.64
   2  -2  -8   86.70    2.49
   2  -2  -8   84.20    2.43
  -2  -2   8   88.50    2.46
   2  -2  -8   89.66    2.48
  -2  -2   8   86.53    2.46
   2  -2  -8   88.52    2.50
  -2  -2   8   87.98    2.49
  -2  -2   8   85.87    2.46
  -2   2   8   89.74    2.49
  -2   2   8   86.31    2.49
   2   2  -8   90.59    2.46
  -2   2   8   87.93    2.48
  -2   2   8   89.32    2.43
   2   2  -8   83.96    2.45
   2   2  -8   87.74    2.49
  -2  -2  10   49.13    1.48
   2  -2 -10   49.97    1.44
   2  -2 -10   47.27    1.50
   2  -2 -10   44.82    1.45
   2  -2 -10   46.25    1.49
  -2  -2  10   47.78    1.47
  -2  -2  10   45.04    1.48
  -2  -2  10   47.02    1.44
   2   2 -10   47.00    1.47
  -2   2  10   46.45    1.48
   2   2 -10   47.29    1.46
  -2   2  10   46.12    1.48
  -2   2  10   46.68    1.50
   2   2 -10   47.30    1.49
   2  -2 -12   88.62    2.67
   2  -2 -12   85.88    2.62
   2  -2 -12   94.73    2.62
  -2  -2  12   88.36    2.59
  -2  -2  12   92.91    2.68
  -2  -2  12   93.42    2.66
   2  -2 -12   92.13    2.69
  -2  -2  12   88.10    2.65
   2   2 -12   90.16    2.65
  -2   2  12   88.53    2.68
   2   2 -12   89.71    2.64
  -2   2  12   91.97    2.68
  -2   2  12   88.82    2.67
   2  -2 -14   99.65    2.86
   2  -2 -14   95.98    2.92
  -2  -2  14   96.43    2.91
  -2  -2  14   94.68    2.82
  -2  -2  14   99.24    2.89
   2  -2 -14   96.19    2.86
  -2  -2  14   95.82    2.93
   2  -2 -14   96.34    2.92
   2   2 -14   98.97    2.89
  -2   2  14   99.51    2.96
  -2   2  14   98.76    2.94
   2   2 -14   95.57    2.89
  -2   2  14  100.45    2.96
   2   2 -14   97.25    2.91
   2  -2 -16  152.88    4.41
   2  -2 -16  154.24    4.32
  -2  -2  16  153.21    4.40
   2  -2 -16  148.43    4.41
   2  -2 -16  154.58    4.33
  -2  -2  16  151.39    4.27
  -2  -2  16  147.65    4.38
   2   2 -16  153.61    4.37
   2   2 -16  148.68    4.35
  -2   2  16  147.83    4.40
   2   2 -16  154.07    4.36
  -2   2  16  154.03    4.43
   2   2 -16  148.75    4.38
  -2  -2  18   34.89    1.36
   2  -2 -18   34.57    1.55
   2  -2 -18   34.05    1.57
  -2  -2  18   33.95    1.71
   2  -2 -18   34.61    1.26
   2  -2 -18   35.30    1.37
  -2  -2  18   29.45    1.53
   2  -2 -18   35.69    1.44
  -2  -2  18   32.36    1.38
   2   2 -18   33.13    1.44
   2   2 -18   35.87    1.52
  -2   2  18   35.27    1.60
   2   2 -18   33.83    1.53
  -2   2  18   32.12    1.50
  -2   2  18   33.80    1.13
  -2   2  18   34.20    1.57
  -2  -2  20    9.69    1.00
   2  -2 -20   11.80    1.15
  -2  -2  20    9.79    1.35
  -2  -2  20   10.57    1.01
   2  -2 -20    9.55    1.12
  -2  -2  20    7.58    1.12
   2  -2 -20   11.70    1.28
   2  -2 -20    8.57    0.86
   2  -2 -20   12.83    1.55
   2   2 -20   11.13    1.19
  -2   2  20   11.98    1.56
  -2   2  20    9.71    0.70
   2   2 -20   11.63    1.33
  -2   2  20    9.77    1.35
   2   2 -20    8.07    0.89
  -2   2  20   10.41    1.25
  -2  -3 -19   32.05    2.58
  -2  -3 -19   28.32    1.48
  -2  -3 -19   29.48    1.70
   2  -3  19   25.38    1.65
   2  -3  19   31.41    1.92
   2   3  19   33.34    1.99
  -2   3 -19   28.42    1.71
   2   3  19   24.66    1.92
  -2  -3 -17   34.46    1.63
   2  -3  17   31.02    1.70
  -2  -3 -17   33.97    1.51
   2  -3  17   30.86    1.52
  -2  -3 -17   33.62    1.43
   2  -3  17   34.26    1.55
  -2  -3 -17   33.09    1.72
   2   3  17   35.32    1.68
   2   3  17   34.93    1.57
   2   3  17   34.86    1.64
  -2   3 -17   35.10    1.64
  -2   3 -17   31.84    1.49
  -2   3 -17   30.69    1.53
  -2  -3 -15   11.63    0.63
  -2  -3 -15   14.35    1.13
  -2  -3 -15   13.89    0.97
  -2  -3 -15   15.26    0.90
  -2  -3 -15   16.05    0.98
   2  -3  15   15.66    1.06
   2  -3  15   14.42    0.96
   2  -3  15   14.18    1.00
  -2   3 -15   13.42    0.96
  -2   3 -15   15.43    1.13
   2   3  15   16.31    0.99
   2   3  15   14.16    0.96
   2   3  15   15.66    1.08
   2  -3  13  134.56    3.83
  -2  -3 -13  134.82    3.88
   2  -3  13  141.98    3.96
  -2  -3 -13  129.46    3.81
  -2  -3 -13  132.39    3.67
  -2  -3 -13  131.26    3.93
  -2  -3 -13  130.10    4.19
   2   3  13  133.65    3.95
   2   3  13  134.99    4.08
  -2   3 -13  132.56    3.94
   2   3  13  137.10    3.90
  -2   3 -13  134.75    4.11
  -2  -3 -11   59.94    1.71
  -2  -3 -11   58.84    1.96
  -2  -3 -11   59.11    1.90
   2  -3  11   58.46    2.05
   2  -3  11   59.93    1.94
  -2  -3 -11   59.15    1.93
   2  -3  11   59.48    1.64
  -2  -3 -11   57.99    1.86
   2  -3  11   57.09    1.83
   2   3  11   59.16    1.93
  -2   3 -11   60.49    1.92
  -2   3 -11   60.84    2.09
   2   3  11   61.36    1.96
   2   3  11   60.69    1.98
   2  -3   9  320.52    8.82
   2  -3   9  332.32    8.93
  -2  -3  -9  326.80    9.03
  -2  -3  -9  339.58    9.04
   2  -3   9  327.55    9.09
  -2  -3  -9  340.91    8.99
   2  -3   9  332.69    9.03
  -2  -3  -9  343.77    9.01
   2   3   9  337.44    9.04
  -2   3  -9  332.74    9.03
   2   3   9  337.49    9.04
  -2   3  -9  337.00    9.00
  -2   3  -9  342.58    9.04
   2   3   9  334.95    8.99
  -2  -3  -7  260.22    6.87
   2  -3   7  240.19    6.74
   2  -3   7  253.18    6.90
   2  -3   7  254.99    6.80
  -2  -3  -7  251.71    6.90
   2  -3   7  256.28    6.91
  -2  -3  -7  258.06    6.90
  -2  -3  -7  248.64    6.87
  -2   3  -7  258.04    6.90
   2   3   7  253.29    6.90
  -2   3  -7  259.64    6.90
   2   3   7  256.09    6.87
   2   3   7  252.91    6.89
   2   3   7  264.22    6.74
  -2  -3  -5  371.32   10.13
   2  -3   5  380.60   10.14
  -2  -3  -5  372.46   10.13
  -2  -3  -5  383.02   10.12
  -2  -3  -5  379.57   10.13
   2  -3   5  367.01   10.04
  -2   3  -5  380.11   10.14
  -2   3  -5  394.89   10.05
   2   3   5  387.65   10.14
   2   3   5  368.11   10.11
   2   3   5  386.05   10.00
   2   3   5  393.82   10.14
  -2   3  -5  388.01   10.15
  -2  -3  -3  144.62    3.99
  -2  -3  -3  149.70    3.98
   2  -3   3  146.16    3.99
   2  -3   3  146.64    3.99
  -2  -3  -3  145.52    3.98
  -2  -3  -3  148.51    3.98
  -2   3  -3  142.02    3.89
  -2   3  -3  149.40    4.00
   2   3   3  147.16    3.98
  -2   3  -3  145.29    3.99
  -2   3  -3  144.72    3.95
   2   3   3  145.20    3.95
   2   3   3  149.53    3.98
   2   3   3  145.72    3.97
   2  -3   1  958.09   24.76
  -2  -3  -1  864.86   24.72
  -2  -3  -1  980.22   24.73
  -2  -3  -1  953.75   24.76
   2  -3   1  840.49   24.70
   2  -3   1  962.85   24.76
  -2  -3  -1  949.52   24.74
  -2  -3  -1 1000.00   24.74
  -2   3  -1  948.14   24.71
  -2   3  -1  963.74   24.76
   2   3   1  989.44   24.73
   2   3   1  997.22   24.75
   2   3   1  869.39   24.72
  -2   3  -1  955.82   24.76
   2   3   1  924.32   24.72
  -2  -3   1   19.02    0.65
  -2  -3   1   18.80    0.62
  -2  -3   1   18.19    0.65
  -2  -3   1   20.20    0.63
   2  -3  -1   19.55    0.66
   2  -3  -1   19.52    0.62
   2  -3  -1   19.60    0.66
   2   3  -1   20.51    0.63
   2   3  -1   19.97    0.66
   2   3  -1   18.65    0.62
  -2   3   1   19.60    0.66
  -2   3   1   19.53    0.62
   2   3  -1   19.33    0.64
   2   3  -1   19.93    0.55
  -2   3   1   20.41    0.68
  -2  -3   3  211.56    5.60
   2  -3  -3  219.65    5.65
  -2  -3   3  213.47    5.64
   2  -3  -3  211.11    5.65
  -2  -3   3  206.36    5.60
  -2  -3   3  206.56    5.60
   2  -3  -3  210.13    5.55
   2  -3  -3  204.31    5.56
   2   3  -3  204.13    5.63
  -2   3   3  211.95    5.56
  -2   3   3  214.25    5.65
  -2   3   3  216.52    5.65
  -2   3   3  210.97    5.65
   2   3  -3  206.82    5.59
   2   3  -3  212.43    5.60
   2   3  -3  211.40    5.64
  -2  -3   5  138.98    3.77
  -2  -3   5  141.15    3.81
   2  -3  -5  142.01    3.82
  -2  -3   5  137.51    3.77
  -2  -3   5  136.78    3.72
   2  -3  -5  136.57    3.73
  -2  -3   5  130.46    3.79
   2  -3  -5  141.98    3.82
   2   3  -5  142.58    3.81
  -2   3   5  135.03    3.80
   2   3  -5  141.63    3.77
  -2   3   5  139.59    3.73
   2   3  -5  146.81    3.83
  -2   3   5  141.62    3.82
  -2   3   5  141.57    3.82
  -2  -3   7  265.57    7.07
   2  -3  -7  261.41    7.08
  -2  -3   7  268.02    7.06
   2  -3  -7  265.66    7.06
   2  -3  -7  259.28    6.99
  -2  -3   7  260.74    7.04
  -2  -3   7  261.12    7.04
   2  -3  -7  264.69    7.08
   2   3  -7  261.24    7.03
  -2   3   7  265.54    7.09
   2   3  -7  265.36    7.04
   2   3  -7  265.32    7.07
  -2   3   7  260.10    7.08
  -2   3   7  264.98    7.06
  -2   3   7  264.10    7.00
  -2  -3   9  187.61    4.94
  -2  -3   9  181.40    4.91
  -2  -3   9  183.21    4.91
   2  -3  -9  184.62    4.92
  -2  -3   9  171.17    4.89
   2  -3  -9  176.78    4.86
   2  -3  -9  180.21    4.94
   2  -3  -9  181.10    4.95
  -2   3   9  182.79    4.95
  -2   3   9  174.33    4.95
   2   3  -9  177.60    4.92
  -2   3   9  181.95    4.87
   2   3  -9  177.31    4.89
   2   3  -9  180.42    4.91
  -2   3   9  176.66    4.94
  -2  -3  11  317.72    8.48
   2  -3 -11  304.41    8.48
  -2  -3  11  317.12    8.46
   2  -3 -11  313.25    8.40
  -2  -3  11  310.74    8.45
   2  -3 -11  324.40    8.50
   2  -3 -11  312.57    8.44
  -2  -3  11  317.56    8.44
  -2   3  11  306.72    8.40
   2   3 -11  312.45    8.45
  -2   3  11  315.79    8.44
   2   3 -11  308.10    8.46
  -2   3  11  324.23    8.50
  -2   3  11  306.57    8.49
   2   3 -11  318.13    8.45
   2  -3 -13   40.71    1.51
  -2  -3  13   39.89    1.36
   2  -3 -13   36.18    1.47
   2  -3 -13   40.00    1.33
  -2  -3  13   38.09    1.33
  -2  -3  13   36.86    1.40
  -2  -3  13   36.40    1.35
   2  -3 -13   37.93    1.41
   2   3 -13   37.00    1.36
  -2   3  13   38.05    1.40
  -2   3  13   39.15    1.38
   2   3 -13   37.16    1.35
   2   3 -13   38.33    1.34
  -2  -3  15  147.77    4.16
   2  -3 -15  148.45    4.22
   2  -3 -15  145.35    4.19
   2  -3 -15  147.23    4.14
  -2  -3  15  141.05    4.16
  -2  -3  15  143.49    4.17
   2  -3 -15  136.66    4.22
   2   3 -15  144.83    4.16
   2   3 -15  142.26    4.14
   2   3 -15  145.85    4.16
  -2   3  15  141.53    4.20
  -2   3  15  144.44    4.20
  -2  -3  17   89.93    2.72
  -2  -3  17   88.80    2.81
  -2  -3  17   85.37    2.81
   2  -3 -17   87.57    2.71
   2  -3 -17   84.87    2.85
   2  -3 -17   88.03    2.74
  -2  -3  17   88.32    2.78
   2  -3 -17   90.21    2.83
   2   3 -17   86.88    2.77
   2   3 -17   87.30    2.80
  -2   3  17   87.98    2.84
  -2   3  17   88.54    2.85
   2   3 -17   88.89    2.82
   2  -3 -19   61.27    2.32
  -2  -3  19   62.71    2.13
  -2  -3  19   66.20    2.29
   2  -3 -19   59.52    2.18
   2  -3 -19   59.47    2.34
   2  -3 -19   61.49    2.15
  -2  -3  19   62.09    2.18
  -2  -3  19   63.74    2.34
  -2   3  19   58.86    2.34
  -2   3  19   61.67    2.28
   2   3 -19   55.37    2.88
   2   3 -19   59.10    2.15
   2   3 -19   56.91    2.25
   2   3 -19   58.65    2.17
  -2   3  19   58.09    2.26
  -2  -4 -18   27.89    1.86
   2  -4  18   29.10    1.59
  -2  -4 -18   28.50    1.59
  -2  -4 -18   28.28    1.52
  -2  -4 -18   28.99    1.60
   2  -4  18   29.56    1.86
   2  -4  18   25.18    1.67
   2   4  18   27.43    1.71
  -2   4 -18   24.77    1.76
  -2   4 -18   31.98    2.37
   2   4  18   28.48    2.05
   2   4  18   28.55    1.74
  -2  -4 -16   16.33    1.10
   2  -4  16   15.43    1.18
  -2  -4 -16   15.67    1.09
   2  -4  16   14.97    1.10
  -2  -4 -16   15.02    1.23
   2  -4  16   14.57    1.21
  -2  -4 -16   17.72    1.15
   2   4  16   14.46    1.22
  -2   4 -16   15.32    1.30
   2   4  16   14.94    1.21
  -2   4 -16   16.75    1.21
   2   4  16   14.85    1.10
  -2   4 -16   16.11    1.05
  -2  -4 -14    8.50    0.83
  -2  -4 -14    9.16    0.76
   2  -4  14    8.66    0.89
   2  -4  14    9.56    0.82
   2  -4  14    9.68    1.03
  -2  -4 -14   10.15    0.99
  -2  -4 -14   11.32    0.92
   2   4  14    8.89    0.91
   2   4  14    9.49    0.90
  -2   4 -14   10.36    0.85
  -2   4 -14    8.67    0.89
   2   4  14    9.43    0.94
  -2  -4 -12   66.82    2.24
  -2  -4 -12   68.19    2.15
   2  -4  12   69.53    2.21
   2  -4  12   64.23    2.41
   2  -4  12   67.17    2.09
  -2  -4 -12   64.48    2.13
  -2  -4 -12   69.21    2.23
  -2   4 -12   68.18    2.19
   2   4  12   67.98    2.23
  -2   4 -12   67.89    2.21
   2   4  12   67.12    2.20
   2   4  12   68.47    2.17
  -2   4 -12   66.53    2.15
   2  -4  10   26.25    1.07
  -2  -4 -10   26.07    1.05
  -2  -4 -10   25.97    1.06
   2  -4  10   25.90    1.13
   2  -4  10   25.61    0.78
   2  -4  10   25.71    0.97
  -2  -4 -10   26.17    1.04
  -2  -4 -10   24.21    1.05
  -2   4 -10   26.24    1.20
   2   4  10   26.02    1.08
  -2   4 -10   23.37    1.05
  -2   4 -10   27.11    1.08
   2   4  10   26.58    1.10
   2   4  10   25.68    1.05
  -2  -4  -8  267.01    7.14
  -2  -4  -8  261.42    7.18
  -2  -4  -8  265.56    7.16
   2  -4   8  260.72    7.06
  -2  -4  -8  262.57    7.18
   2  -4   8  267.14    7.19
   2   4   8  266.87    7.18
  -2   4  -8  267.69    7.18
   2   4   8  262.60    7.14
  -2   4  -8  259.07    7.06
  -2   4  -8  268.92    7.19
   2   4   8  263.24    7.18
   2   4   8  254.61    6.99
   2  -4   6  156.83    4.34
   2  -4   6  153.49    4.34
  -2  -4  -6  155.43    4.34
  -2  -4  -6  154.98    4.34
   2  -4   6  155.07    4.23
  -2  -4  -6  152.17    4.33
  -2  -4  -6  156.20    4.31
  -2   4  -6  157.41    4.34
   2   4   6  157.67    4.25
   2   4   6  155.64    4.33
   2   4   6  152.59    4.34
   2   4   6  161.08    4.32
  -2   4  -6  161.27    4.23
   2   4   6  158.09    4.19
  -2   4  -6  159.72    4.36
  -2  -4  -4  126.18    3.59
   2  -4   4  127.54    3.59
   2  -4   4  128.15    3.59
  -2  -4  -4  129.04    3.58
  -2  -4  -4  133.63    3.58
  -2  -4  -4  129.12    3.56
  -2   4  -4  126.96    3.59
  -2   4  -4  135.96    3.49
   2   4   4  130.48    3.56
  -2   4  -4  127.00    3.52
   2   4   4  132.38    3.53
   2   4   4  125.81    3.57
   2   4   4  128.62    3.58
  -2   4  -4  124.46    3.58
   2  -4   2  321.35    8.25
   2  -4   2  303.78    8.24
  -2  -4  -2  301.38    8.21
  -2  -4  -2  308.88    8.21
  -2  -4  -2  307.70    8.19
  -2  -4  -2  310.35    8.22
  -2  -4  -2  302.05    8.24
  -2   4  -2  311.00    8.13
   2   4   2  308.05    8.21
   2   4   2  301.76    8.19
  -2   4  -2  290.18    8.16
   2   4   2  309.47    8.22
  -2   4  -2  311.19    8.24
  -2   4  -2  314.64    8.24
   2   4   2  324.00    8.25
  -2  -4   0   77.68    2.21
  -2  -4   0   72.24    2.04
  -2  -4   0   80.10    2.19
  -2  -4   0   79.86    2.19
  -2  -4   0   76.02    2.18
  -2  -4   0   75.97    2.19
   2  -4   0   76.90    2.21
   2  -4   0   78.46    2.22
   2  -4   0   76.66    2.13
   2   4   0   81.47    2.18
   2   4   0   78.68    2.20
  -2   4   0   76.27    2.14
  -2   4   0   76.62    2.22
   2   4   0   79.04    2.18
   2   4   0   77.81    2.18
  -2   4   0   78.07    2.22
   2  -4  -2    6.87    0.41
  -2  -4   2    7.16    0.36
   2  -4  -2    7.48    0.40
  -2  -4   2    7.78    0.42
  -2  -4   2    7.18    0.36
   2  -4  -2    7.07    0.33
  -2  -4   2    7.21    0.38
   2  -4  -2    7.09    0.32
   2   4  -2    7.21    0.36
   2   4  -2    7.71    0.38
  -2   4   2    7.76    0.43
   2   4  -2    7.29    0.22
  -2   4   2    6.87    0.32
   2   4  -2    7.50    0.41
  -2   4   2    8.05    0.42
   2   4  -2    6.92    0.38
  -2  -4   4  114.67    3.11
   2  -4  -4  115.69    3.09
   2  -4  -4  110.48    3.18
  -2  -4   4  112.64    3.13
   2  -4  -4  113.27    3.18
  -2  -4   4  112.30    3.17
   2  -4  -4  115.25    3.06
  -2  -4   4  112.65    3.13
   2   4  -4  120.61    3.18
  -2   4   4  116.80    3.18
  -2   4   4  115.07    3.19
   2   4  -4  113.92    3.16
   2   4  -4  112.89    3.13
  -2   4   4  112.99    3.18
   2   4  -4  114.63    3.13
  -2   4   4  114.09    3.08
  -2  -4   6   89.19    2.54
   2  -4  -6   93.48    2.60
  -2  -4   6   87.40    2.54
  -2  -4   6   91.26    2.58
  -2  -4   6   89.62    2.47
   2  -4  -6   90.04    2.60
   2  -4  -6   92.02    2.50
  -2   4   6   87.09    2.57
   2   4  -6   91.94    2.54
  -2   4   6   92.21    2.50
  -2   4   6   93.25    2.60
   2   4  -6   91.24    2.55
  -2   4   6   90.08    2.60
   2   4  -6   90.27    2.57
  -2  -4   8  123.34    3.41
  -2  -4   8  117.06    3.22
   2  -4  -8  119.92    3.43
  -2  -4   8  121.30    3.38
   2  -4  -8  116.96    3.32
   2  -4  -8  121.56    3.43
  -2  -4   8  121.33    3.41
  -2  -4   8  122.17    3.38
  -2   4   8  125.22    3.41
  -2   4   8  122.79    3.33
   2   4  -8  124.57    3.38
  -2   4   8  119.35    3.43
   2   4  -8  124.36    3.38
   2   4  -8  118.58    3.39
  -2   4   8  120.06    3.43
   2  -4 -10  124.69    3.62
  -2  -4  10  127.93    3.58
   2  -4 -10  124.01    3.56
  -2  -4  10  130.81    3.57
  -2  -4  10  125.75    3.59
   2  -4 -10  127.51    3.51
   2  -4 -10  125.92    3.62
  -2   4  10  124.87    3.51
  -2   4  10  124.99    3.61
  -2   4  10  125.30    3.56
   2   4 -10  126.44    3.57
  -2   4  10  126.10    3.62
   2   4 -10  128.65    3.56
   2   4 -10  129.60    3.59
   2  -4 -12   60.62    1.96
   2  -4 -12   59.32    1.96
  -2  -4  12   62.25    1.90
  -2  -4  12   61.14    1.93
   2  -4 -12   60.35    1.84
   2  -4 -12   63.73    1.89
  -2  -4  12   58.84    1.90
   2   4 -12   54.18    2.01
  -2   4  12   59.56    1.98
  -2   4  12   61.42    1.95
  -2   4  12   61.46    1.86
   2   4 -12   59.71    1.89
  -2   4  12   60.17    1.89
  -2  -4  14    0.47    0.38
   2  -4 -14    0.93    0.35
  -2  -4  14    0.17    0.31
   2  -4 -14    0.03    0.42
   2  -4 -14    0.09    0.31
   2  -4 -14    0.58    0.44
  -2  -4  14    0.37    0.40
  -2  -4  14   -0.21    0.39
  -2   4  14    0.88    0.44
  -2   4  14    0.75    0.38
   2   4 -14   -0.13    0.38
   2   4 -14    0.56    0.37
   2   4 -14    0.88    0.38
  -2   4  14    0.74    0.36
   2  -4 -16   61.15    1.97
   2  -4 -16   58.70    2.13
   2  -4 -16   60.17    2.13
  -2  -4  16   57.74    2.07
  -2  -4  16   59.80    2.01
  -2  -4  16   57.76    2.06
  -2  -4  16   59.71    2.06
   2  -4 -16   57.54    1.95
   2   4 -16   55.57    2.01
  -2   4  16   60.43    2.14
   2   4 -16   58.84    2.06
   2   4 -16   58.48    2.01
  -2   4  16   58.95    2.11
   2  -4 -18   13.85    1.31
   2  -4 -18   14.18    1.26
  -2  -4  18   15.09    1.08
  -2  -4  18   15.04    1.14
   2  -4 -18   16.91    0.96
  -2  -4  18   12.53    1.28
   2  -4 -18   15.42    1.08
   2   4 -18   13.13    1.09
  -2   4  18   12.05    1.24
   2   4 -18   13.76    1.22
   2   4 -18   14.51    1.13
  -2   4  18   15.82    1.20
  -2   4  18   15.99    1.34
   2  -5  17    9.12    0.97
   2  -5  17    7.10    0.81
  -2  -5 -17    8.64    1.17
  -2  -5 -17    7.94    1.04
  -2  -5 -17    8.82    1.01
  -2  -5 -17   10.30    1.31
  -2   5 -17    9.28    1.30
   2   5  17    9.59    1.01
   2   5  17    8.01    1.05
  -2   5 -17    6.92    1.02
   2   5  17    7.83    0.92
  -2   5 -17   12.39    1.15
  -2  -5 -15   43.12    1.76
  -2  -5 -15   44.21    1.84
  -2  -5 -15   44.75    1.74
  -2  -5 -15   41.18    1.82
   2  -5  15   44.24    1.77
   2  -5  15   45.85    1.70
  -2   5 -15   48.07    1.75
  -2   5 -15   44.84    1.78
   2   5  15   46.23    1.96
   2   5  15   47.93    1.91
  -2   5 -15   43.48    1.91
   2   5  15   44.90    1.81
  -2  -5 -13   50.31    1.86
  -2  -5 -13   49.17    1.76
  -2  -5 -13   50.47    1.87
   2  -5  13   50.63    2.08
   2   5  13   49.87    1.83
   2   5  13   49.51    1.81
   2   5  13   50.31    1.94
  -2   5 -13   53.80    2.09
  -2   5 -13   46.73    1.83
   2   5  13   52.25    1.59
   2  -5  11    1.27    0.33
  -2  -5 -11    0.70    0.39
   2  -5  11    1.19    0.46
   2  -5  11    0.91    0.14
  -2  -5 -11    0.93    0.43
  -2  -5 -11    0.47    0.37
  -2  -5 -11    0.27    0.36
   2  -5  11    1.12    0.38
   2   5  11    0.93    0.45
   2   5  11    0.73    0.24
  -2   5 -11    0.67    0.40
   2   5  11    1.39    0.52
   2   5  11    0.77    0.40
   2   5  11    1.10    0.25
  -2   5 -11    0.51    0.41
   2  -5   9    0.54    0.35
  -2  -5  -9    0.51    0.29
   2  -5   9    0.55    0.25
  -2  -5  -9    0.34    0.33
  -2  -5  -9    0.19    0.31
  -2  -5  -9    0.71    0.35
  -2   5  -9    0.51    0.29
   2   5   9    0.40    0.20
   2   5   9    0.57    0.21
  -2   5  -9    0.77    0.22
   2   5   9    0.38    0.31
   2   5   9   -0.15    0.29
   2  -5   7   13.93    0.74
  -2  -5  -7   12.82    0.71
  -2  -5  -7   13.02    0.65
  -2  -5  -7   14.53    0.73
  -2  -5  -7   13.59    0.75
   2  -5   7   14.38    0.73
   2   5   7   13.32    0.58
   2   5   7   14.31    0.56
  -2   5  -7   13.49    0.75
   2   5   7   13.78    0.73
   2   5   7   13.15    0.70
   2   5   7   13.10    0.67
  -2   5  -7   13.35    0.56
  -2   5  -7   14.14    0.72
  -2  -5  -5   18.45    0.80
  -2  -5  -5   17.95    0.77
   2  -5   5   16.50    0.75
  -2  -5  -5   17.84    0.74
   2  -5   5   17.63    0.75
  -2  -5  -5   17.71    0.72
  -2   5  -5   18.91    0.64
   2   5   5   16.64    0.74
   2   5   5   17.80    0.67
  -2   5  -5   17.13    0.68
   2   5   5   17.65    0.75
  -2   5  -5   17.59    0.75
  -2   5  -5   17.63    0.77
   2   5   5   17.81    0.76
  -2  -5  -3   24.36    0.88
  -2  -5  -3   24.15    0.91
   2  -5   3   25.72    0.92
  -2  -5  -3   25.12    0.89
   2  -5   3   24.85    0.92
  -2   5  -3   26.06    0.80
  -2   5  -3   25.63    0.83
  -2   5  -3   24.52    0.94
   2   5   3   24.94    0.91
  -2   5  -3   25.15    0.94
   2   5   3   24.63    0.95
   2   5   3   25.46    0.85
   2   5   3   25.23    0.89
  -2  -5  -1   40.84    1.09
  -2  -5  -1   39.95    1.26
  -2  -5  -1   40.37    1.25
  -2  -5  -1   40.08    1.26
   2  -5   1   40.55    1.30
   2  -5   1   40.77    1.29
  -2  -5  -1   38.89    1.25
  -2   5  -1   39.71    1.18
   2   5   1   40.55    1.26
  -2   5  -1   39.66    1.29
  -2   5  -1   40.48    1.29
   2   5   1   39.18    1.26
   2   5   1   39.52    1.27
   2   5   1   42.57    1.25
   2  -5  -1   42.51    1.27
   2  -5  -1   42.19    1.23
   2  -5  -1   43.45    1.35
   2  -5  -1   42.83    1.35
  -2  -5   1   41.52    1.30
  -2  -5   1   43.60    1.32
  -2  -5   1   41.98    1.30
  -2   5   1   44.02    1.41
   2   5  -1   40.86    1.30
  -2   5   1   42.91    1.35
   2   5  -1   42.49    1.33
   2   5  -1   42.29    1.31
  -2   5   1   41.29    1.25
   2   5  -1   42.26    1.31
   2  -5  -3   47.86    1.51
   2  -5  -3   49.01    1.42
  -2  -5   3   49.53    1.47
   2  -5  -3   47.37    1.40
   2  -5  -3   49.07    1.52
  -2  -5   3   49.73    1.51
  -2  -5   3   49.59    1.48
  -2  -5   3   49.16    1.46
   2   5  -3   46.68    1.30
   2   5  -3   48.54    1.49
  -2   5   3   48.48    1.52
   2   5  -3   50.53    1.47
   2   5  -3   49.07    1.50
   2   5  -3   49.09    1.48
  -2   5   3   47.29    1.41
  -2   5   3   50.37    1.53
  -2  -5   5  158.54    4.43
   2  -5  -5  160.23    4.37
   2  -5  -5  159.44    4.33
   2  -5  -5  169.68    4.51
  -2  -5   5  159.18    4.47
  -2  -5   5  164.58    4.44
  -2  -5   5  160.71    4.39
   2  -5  -5  160.46    4.49
  -2   5   5  161.16    4.49
   2   5  -5  167.71    4.46
   2   5  -5  166.84    4.44
  -2   5   5  164.88    4.50
  -2   5   5  156.48    4.46
  -2   5   5  163.21    4.38
  -2  -5   7    0.36    0.22
   2  -5  -7    0.76    0.26
  -2  -5   7    0.72    0.22
   2  -5  -7    1.00    0.19
   2  -5  -7    0.55    0.25
  -2  -5   7    0.55    0.15
  -2  -5   7    0.60    0.25
  -2   5   7    0.63    0.24
  -2   5   7    0.77    0.20
   2   5  -7    0.43    0.22
  -2   5   7    0.70    0.30
   2   5  -7    0.88    0.23
   2   5  -7    0.47    0.20
  -2   5   7    0.65    0.25
  -2  -5   9    0.27    0.26
   2  -5  -9    0.62    0.22
  -2  -5   9    0.81    0.24
   2  -5  -9    0.50    0.27
   2  -5  -9    0.53    0.31
  -2  -5   9    0.82    0.13
  -2  -5   9    0.37    0.29
  -2   5   9    0.62    0.28
  -2   5   9    0.46    0.29
   2   5  -9    0.63    0.25
   2   5  -9    0.36    0.27
  -2   5   9    0.54    0.23
  -2   5   9    0.81    0.28
   2   5  -9    0.77    0.26
   2  -5 -11   -0.03    0.39
   2  -5 -11    0.26    0.28
  -2  -5  11    0.16    0.55
  -2  -5  11    0.18    0.24
  -2  -5  11    0.06    0.27
   2  -5 -11    0.29    0.34
  -2   5  11   -0.45    0.33
   2   5 -11    0.31    0.28
  -2   5  11    0.08    0.31
  -2   5  11    0.10    0.31
  -2   5  11    0.16    0.26
   2   5 -11    0.31    0.32
  -2  -5  13    1.96    0.39
  -2  -5  13    1.93    0.41
   2  -5 -13    1.68    0.43
  -2  -5  13    2.02    0.43
   2  -5 -13    1.89    0.44
  -2  -5  13    2.35    0.47
   2  -5 -13    2.16    0.38
  -2   5  13    2.20    0.77
   2   5 -13    1.70    0.38
   2   5 -13    2.90    0.46
  -2   5  13    2.64    0.39
  -2   5  13    2.79    0.45
   2   5 -13    2.79    0.45
  -2   5  13    2.02    0.41
  -2  -5  15    0.73    0.46
  -2  -5  15    1.52    0.43
   2  -5 -15    1.17    0.42
   2  -5 -15    0.83    0.46
   2  -5 -15    0.95    0.52
  -2  -5  15    1.00    0.53
  -2   5  15    1.54    0.57
   2   5 -15    1.13    0.52
  -2   5  15    1.10    0.46
  -2   5  15    0.84    0.43
   2   5 -15    1.34    0.52
  -2   5  15    0.73    0.46
   2  -5 -17   -0.09    0.45
  -2  -5  17    0.09    0.57
  -2  -5  17    1.13    0.65
   2  -5 -17    0.69    0.59
   2  -5 -17   -0.01    0.60
   2   5 -17    0.89    0.58
  -2   5  17    0.78    0.63
   2   5 -17   -0.81    0.52
  -2   5  17    0.47    0.53
   2   5 -17    1.00    0.61
  -2  -5  19    1.21    0.77
  -2  -5  19    1.75    0.75
   2  -5 -19    0.71    0.68
   2  -5 -19   -0.42    0.58
   2  -5 -19    0.68    0.64
  -2   5  19    1.79    0.88
   2   5 -19    0.34    0.77
  -2  -6 -16   11.76    1.14
  -2  -6 -16    9.50    1.33
   2  -6  16    9.18    1.20
   2  -6  16   10.33    1.13
  -2  -6 -16    9.71    1.28
  -2  -6 -16    8.53    1.02
   2  -6  16   10.48    1.27
   2   6  16   10.49    1.27
  -2   6 -16   10.27    1.02
   2   6  16    9.86    1.30
  -2   6 -16    9.68    1.27
   2   6  16    9.32    1.10
  -2   6 -16   10.85    1.27
  -2  -6 -14    2.89    0.61
   2  -6  14    3.40    0.59
   2  -6  14    3.84    0.58
  -2  -6 -14    2.48    0.65
  -2  -6 -14    3.08    0.60
   2  -6  14    2.66    0.69
  -2  -6 -14    4.68    0.62
  -2   6 -14    2.90    0.64
   2   6  14    3.32    0.72
  -2   6 -14    2.96    0.69
   2   6  14    4.14    0.69
  -2   6 -14    3.88    0.58
   2   6  14    3.46    0.69
  -2  -6 -12   77.06    2.42
  -2  -6 -12   73.57    2.46
  -2  -6 -12   76.42    2.54
  -2  -6 -12   73.27    2.47
   2  -6  12   74.45    2.52
   2  -6  12   75.88    2.34
   2  -6  12   77.92    2.61
  -2   6 -12   73.80    2.48
   2   6  12   73.08    2.23
   2   6  12   76.60    2.56
   2   6  12   73.49    2.43
   2   6  12   75.79    2.49
  -2   6 -12   78.19    2.64
   2   6  12   78.58    2.21
  -2  -6 -10    1.05    0.39
  -2  -6 -10    1.32    0.44
   2  -6  10    1.39    0.43
  -2  -6 -10    0.91    0.38
  -2  -6 -10    0.78    0.42
  -2   6 -10    1.55    0.29
  -2   6 -10    0.92    0.42
   2   6  10    1.66    0.29
  -2   6 -10    1.29    0.44
   2   6  10    2.12    0.75
   2   6  10    1.16    0.44
   2   6  10    2.00    0.29
   2   6  10    1.50    0.44
  -2  -6  -8   17.37    0.91
  -2  -6  -8   17.86    0.95
  -2  -6  -8   14.22    1.04
   2  -6   8   16.54    0.93
  -2  -6  -8   18.23    0.91
   2  -6   8   19.26    0.89
   2   6   8   18.27    1.05
   2   6   8   19.33    0.75
  -2   6  -8   18.57    0.92
   2   6   8   18.40    0.96
  -2   6  -8   18.27    0.91
   2   6   8   18.89    0.89
   2   6   8   19.09    0.74
  -2   6  -8   20.10    0.75
  -2   6  -8   17.80    0.81
  -2  -6  -6    7.44    0.55
  -2  -6  -6    7.74    0.64
  -2  -6  -6    6.83    0.65
   2  -6   6    8.15    0.61
  -2  -6  -6    8.23    0.58
   2  -6   6    6.15    0.57
  -2   6  -6    7.50    0.49
   2   6   6    7.46    0.63
   2   6   6    8.12    0.47
   2   6   6    7.82    0.55
   2   6   6    7.03    0.46
   2   6   6    7.24    0.56
  -2   6  -6    7.72    0.59
  -2   6  -6    7.47    0.60
  -2   6  -6    7.41    0.44
  -2  -6  -4   33.20    1.19
  -2  -6  -4   32.83    1.15
   2  -6   4   34.40    1.27
  -2  -6  -4   33.37    1.20
   2  -6   4   33.20    1.19
   2   6   4   33.84    1.09
  -2   6  -4   32.17    1.19
   2   6   4   32.69    1.23
   2   6   4   32.65    1.16
  -2   6  -4   32.02    1.06
   2   6   4   33.45    1.19
  -2   6  -4   33.31    1.04
   2  -6   2   21.89    0.84
  -2  -6  -2   22.80    0.86
  -2  -6  -2   21.12    0.84
   2  -6   2   23.37    0.90
  -2  -6  -2   23.37    0.85
   2  -6   2   22.68    0.89
  -2  -6  -2   22.66    0.89
  -2   6  -2   22.53    0.92
  -2   6  -2   21.87    0.76
   2   6   2   22.17    0.82
   2   6   2   22.60    0.88
   2   6   2   22.54    0.88
   2   6   2   23.41    0.88
  -2   6  -2   22.64    0.91
   2  -6   0  159.12    4.38
  -2  -6   0  156.23    4.34
   2  -6   0  161.13    4.23
   2  -6   0  154.39    4.38
  -2  -6   0  154.99    4.34
  -2  -6   0  155.32    4.33
   2  -6   0  152.72    4.30
  -2   6   0  154.10    4.38
  -2   6   0  163.34    4.39
   2   6   0  158.79    4.33
   2   6   0  157.29    4.34
   2   6   0  154.81    4.33
  -2   6   0  156.48    4.28
   2   6   0  162.18    4.35
   2  -6  -2   73.40    2.28
   2  -6  -2   74.88    2.15
  -2  -6   2   79.10    2.26
  -2  -6   2   76.95    2.25
  -2  -6   2   75.99    2.26
   2  -6  -2   77.74    2.19
   2  -6  -2   81.09    2.37
   2   6  -2   77.65    2.25
   2   6  -2   77.89    2.27
  -2   6   2   76.97    2.31
   2   6  -2   76.40    2.24
   2   6  -2   77.71    2.26
  -2   6   2   75.86    2.19
  -2   6   2   77.64    2.34
  -2  -6   4   57.31    1.74
   2  -6  -4   57.90    1.81
  -2  -6   4   57.21    1.71
  -2  -6   4   56.99    1.77
   2  -6  -4   57.89    1.67
   2  -6  -4   55.38    1.64
   2  -6  -4   55.19    1.78
  -2  -6   4   55.62    1.73
  -2   6   4   56.97    1.79
   2   6  -4   58.33    1.76
  -2   6   4   56.63    1.67
   2   6  -4   57.60    1.73
  -2   6   4   56.19    1.79
   2   6  -4   59.58    1.75
   2   6  -4   57.88    1.75
   2  -6  -6   10.41    0.64
  -2  -6   6   11.43    0.58
  -2  -6   6   10.54    0.51
   2  -6  -6   10.79    0.62
   2  -6  -6   10.85    0.51
   2  -6  -6   10.07    0.45
  -2  -6   6   10.51    0.62
  -2  -6   6   10.93    0.60
  -2   6   6   11.05    0.63
   2   6  -6   11.63    0.60
   2   6  -6   10.71    0.61
  -2   6   6   10.50    0.65
  -2   6   6   10.31    0.65
  -2   6   6   10.84    0.54
   2   6  -6   10.77    0.58
  -2  -6   8    1.82    0.22
  -2  -6   8    2.11    0.39
   2  -6  -8    1.95    0.27
   2  -6  -8    1.26    0.34
   2  -6  -8    1.69    0.36
  -2  -6   8    1.61    0.34
  -2  -6   8    1.72    0.28
   2   6  -8    1.60    0.30
  -2   6   8    1.52    0.26
   2   6  -8    1.96    0.31
   2   6  -8    1.58    0.31
  -2   6   8    1.83    0.34
  -2   6   8    2.01    0.37
  -2   6   8    2.59    0.38
  -2  -6  10    0.51    0.14
  -2  -6  10    0.30    0.25
   2  -6 -10    0.41    0.40
  -2  -6  10   -0.31    0.30
  -2  -6  10   -0.17    0.34
   2  -6 -10    0.03    0.33
   2  -6 -10   -0.20    0.25
  -2   6  10    0.02    0.36
  -2   6  10   -0.21    0.27
   2   6 -10    0.01    0.30
  -2   6  10    0.25    0.32
  -2   6  10    0.29    0.35
   2   6 -10    0.22    0.35
   2   6 -10    0.17    0.32
   2  -6 -12   41.96    1.45
  -2  -6  12   42.72    1.54
   2  -6 -12   40.44    1.80
   2  -6 -12   42.93    1.62
  -2  -6  12   44.06    1.60
  -2  -6  12   43.74    1.52
   2   6 -12   42.20    1.54
  -2   6  12   43.17    1.67
   2   6 -12   42.79    1.51
  -2   6  12   42.90    1.46
  -2   6  12   41.28    1.59
  -2   6  12   42.48    1.61
   2   6 -12   43.86    1.52
  -2  -6  14    0.67    0.51
   2  -6 -14    0.46    0.54
  -2  -6  14    0.72    0.46
   2  -6 -14    0.30    0.46
  -2  -6  14   -0.36    0.35
   2  -6 -14   -0.24    0.36
  -2  -6  14    0.57    0.50
  -2   6  14    0.45    0.41
   2   6 -14   -0.04    0.46
  -2   6  14   -0.24    0.44
  -2   6  14    0.02    0.50
   2   6 -14   -0.31    0.44
  -2   6  14   -0.20    0.41
  -2  -6  16    9.08    1.12
   2  -6 -16    7.89    1.14
  -2  -6  16    9.91    0.93
   2  -6 -16   10.11    0.88
   2  -6 -16    7.34    1.02
  -2  -6  16    9.48    1.13
  -2  -6  16    7.85    0.99
  -2   6  16    8.81    0.89
   2   6 -16    8.87    0.89
   2   6 -16    7.63    0.97
  -2   6  16    9.27    1.10
  -2   6  16    9.06    1.03
   2   6 -16    7.91    0.81
  -2   6  16    8.46    1.21
  -2  -6  18    1.70    0.84
   2  -6 -18    1.12    0.88
  -2  -6  18    1.91    0.72
   2  -6 -18    1.85    0.73
  -2  -6  18    1.70    0.73
  -2   6  18    1.36    0.88
  -2  -7 -15    7.96    1.10
   2  -7  15    5.81    0.85
  -2  -7 -15    6.59    0.90
  -2  -7 -15    5.66    0.91
   2  -7  15    7.99    1.09
  -2  -7 -15    7.57    0.91
   2   7  15    7.09    0.98
  -2   7 -15    7.79    1.06
  -2   7 -15    6.12    0.81
  -2   7 -15    4.85    0.90
   2   7  15    6.58    0.84
   2   7  15    7.09    1.05
  -2  -7 -13   20.01    1.37
   2  -7  13   18.99    1.24
   2  -7  13   19.81    1.24
  -2  -7 -13   17.31    1.23
  -2  -7 -13   19.52    1.33
  -2  -7 -13   19.17    1.17
   2   7  13   21.44    1.31
  -2   7 -13   20.10    1.21
  -2   7 -13   18.42    1.25
   2   7  13   21.26    1.45
   2   7  13   20.12    0.94
   2   7  13   19.40    1.27
  -2  -7 -11   62.51    2.21
  -2  -7 -11   64.63    2.18
  -2  -7 -11   62.68    2.21
   2  -7  11   61.61    2.21
   2  -7  11   60.99    2.14
  -2  -7 -11   64.90    2.22
   2   7  11   62.78    2.21
   2   7  11   61.96    1.92
   2   7  11   63.91    1.92
  -2   7 -11   60.81    2.15
  -2   7 -11   62.58    2.23
   2   7  11   63.32    2.17
  -2   7 -11   64.80    1.98
   2   7  11   62.11    2.13
  -2  -7  -9   24.29    1.08
   2  -7   9   22.39    1.06
  -2  -7  -9   22.31    1.20
  -2  -7  -9   23.54    1.13
  -2  -7  -9   22.10    1.11
   2  -7   9   21.70    1.15
   2   7   9   23.27    1.11
   2   7   9   23.18    0.89
  -2   7  -9   21.71    1.11
   2   7   9   22.51    1.07
  -2   7  -9   21.31    0.98
   2   7   9   22.65    0.91
  -2   7  -9   24.16    0.92
   2   7   9   22.44    1.18
  -2  -7  -7   55.32    1.76
  -2  -7  -7   52.32    1.83
  -2  -7  -7   52.08    1.83
   2  -7   7   52.02    1.81
  -2  -7  -7   55.04    1.82
   2  -7   7   53.11    1.81
   2   7   7   54.96    1.85
  -2   7  -7   51.16    1.78
  -2   7  -7   52.36    1.83
   2   7   7   49.90    1.63
   2   7   7   53.51    1.65
   2   7   7   51.71    1.82
  -2   7  -7   53.52    1.66
   2   7   7   54.45    1.78
  -2   7  -7   53.45    1.63
   2  -7   5  146.59    4.22
  -2  -7  -5  148.91    4.22
  -2  -7  -5  145.86    4.21
  -2  -7  -5  154.59    4.19
   2   7   5  149.81    4.23
  -2   7  -5  149.18    4.06
   2   7   5  147.48    4.17
  -2   7  -5  157.97    4.07
   2   7   5  146.01    4.21
  -2   7  -5  148.58    4.23
  -2   7  -5  130.79    4.37
   2   7   5  147.89    4.10
  -2  -7  -3   75.56    2.25
   2  -7   3   73.85    2.30
  -2  -7  -3   73.05    2.27
   2  -7   3   76.20    2.30
   2  -7   3   76.55    2.25
  -2  -7  -3   73.85    2.21
  -2  -7  -3   77.62    2.30
  -2   7  -3   70.55    2.13
   2   7   3   75.83    2.27
  -2   7  -3   73.54    2.29
   2   7   3   74.90    2.29
  -2   7  -3   73.68    2.30
   2   7   3   75.40    2.20
  -2   7  -3   73.26    2.11
   2   7   3   75.25    2.26
   2  -7   1   31.84    1.12
   2  -7   1   31.97    1.22
  -2  -7  -1   32.18    1.14
   2  -7   1   32.25    1.21
  -2  -7  -1   31.00    1.15
  -2  -7  -1   32.31    1.16
   2   7   1   32.83    1.18
   2   7   1   33.50    1.18
  -2   7  -1   30.44    1.18
  -2   7  -1   32.89    1.19
   2   7   1   31.34    1.16
  -2   7  -1   32.34    1.10
   2   7   1   32.04    1.12
   2  -7  -1   45.39    1.41
  -2  -7   1   45.21    1.49
   2  -7  -1   46.11    1.32
  -2  -7   1   44.49    1.47
  -2  -7   1   44.06    1.48
   2  -7  -1   45.49    1.54
   2  -7  -1   45.44    1.53
   2   7  -1   45.38    1.46
  -2   7   1   45.64    1.41
   2   7  -1   44.47    1.47
  -2   7   1   43.01    1.57
  -2   7   1   42.97    1.51
   2   7  -1   45.05    1.49
   2   7  -1   44.56    1.49
  -2  -7   3  102.26    2.93
   2  -7  -3   97.45    2.83
   2  -7  -3  100.39    2.79
  -2  -7   3  102.17    2.94
   2  -7  -3  100.13    2.97
  -2  -7   3  100.09    2.92
   2  -7  -3  102.18    2.97
  -2   7   3   99.65    2.97
  -2   7   3  101.88    2.98
   2   7  -3  102.17    2.94
   2   7  -3  102.15    2.92
  -2   7   3  101.28    2.84
   2   7  -3   99.85    2.92
   2  -7  -5  181.26    4.79
   2  -7  -5  178.08    4.76
  -2  -7   5  174.97    4.92
   2  -7  -5  179.28    4.96
  -2  -7   5  169.12    5.03
  -2  -7   5  171.64    4.88
   2  -7  -5  181.68    5.00
  -2  -7   5  175.56    4.83
   2   7  -5  176.14    4.88
   2   7  -5  181.75    4.89
   2   7  -5  178.75    4.89
  -2   7   5  179.45    4.81
  -2   7   5  169.49    4.94
   2   7  -5  169.56    4.64
  -2   7   5  174.89    4.95
   2  -7  -7   87.46    2.78
  -2  -7   7   92.26    2.75
   2  -7  -7   91.64    2.77
  -2  -7   7   93.86    2.71
  -2  -7   7   91.76    2.60
  -2  -7   7   90.26    2.71
   2  -7  -7   89.79    2.63
   2   7  -7   93.43    2.71
   2   7  -7   91.14    2.71
  -2   7   7   91.95    2.80
  -2   7   7   87.72    2.92
  -2   7   7   91.84    2.62
  -2   7   7   92.15    2.73
   2   7  -7   92.92    2.69
  -2  -7   9   43.00    1.31
   2  -7  -9   42.18    1.41
  -2  -7   9   42.58    1.48
   2  -7  -9   41.44    1.60
  -2  -7   9   43.70    1.57
  -2  -7   9   41.99    1.50
   2   7  -9   42.09    1.49
  -2   7   9   43.10    1.52
  -2   7   9   42.51    1.56
   2   7  -9   45.78    1.50
   2   7  -9   42.45    1.51
  -2   7   9   41.38    1.64
  -2   7   9   43.75    1.42
   2  -7 -11   82.81    2.66
  -2  -7  11   83.66    2.64
  -2  -7  11   83.77    2.28
   2  -7 -11   85.86    2.51
  -2  -7  11   84.80    2.60
   2  -7 -11   83.56    2.68
  -2   7  11   80.67    2.50
   2   7 -11   81.64    2.57
  -2   7  11   88.48    2.84
  -2   7  11   77.61    2.57
   2   7 -11   82.75    2.59
   2   7 -11   88.38    2.59
  -2   7  11   82.43    2.68
   2  -7 -13   49.43    1.71
   2  -7 -13   50.85    1.98
  -2  -7  13   48.78    1.80
   2  -7 -13   47.83    1.90
  -2  -7  13   49.14    1.86
  -2  -7  13   49.61    1.87
  -2   7  13   52.58    1.84
  -2   7  13   50.05    1.91
  -2   7  13   50.09    1.97
  -2   7  13   48.89    1.72
   2   7 -13   50.16    1.82
   2   7 -13   50.41    1.85
  -2  -7  15    7.98    0.85
   2  -7 -15    7.33    1.08
  -2  -7  15    7.03    0.85
   2  -7 -15    6.53    0.85
  -2  -7  15    8.85    0.98
   2  -7 -15   11.51    1.27
   2   7 -15    7.47    1.03
  -2   7  15    8.18    1.04
   2   7 -15    7.11    1.05
   2   7 -15    8.96    0.86
  -2   7  15    8.76    1.09
  -2   7  15    8.49    1.13
  -2   7  15    7.18    0.90
   2  -7 -17   14.43    1.49
  -2  -7  17   12.21    1.35
   2  -7 -17   12.60    1.14
  -2  -7  17   13.74    1.41
  -2   7  17   16.29    1.70
  -2   7  17   11.50    1.31
  -2   7  17   14.98    1.19
   2   7 -17   12.46    1.13
  -2  -8 -14   18.46    1.33
   2  -8  14   21.11    2.17
   2  -8  14   22.73    2.25
   2  -8  14   20.48    1.56
  -2  -8 -14   16.39    1.43
  -2  -8 -14   18.11    1.41
  -2  -8 -14   21.05    1.61
   2   8  14   19.52    1.50
   2   8  14   18.39    1.42
   2   8  14   19.39    1.43
  -2   8 -14   16.51    1.56
  -2   8 -14   18.59    1.31
   2   8  14   19.77    1.08
   2  -8  12   65.27    2.43
   2  -8  12   62.83    2.38
  -2  -8 -12   67.83    2.49
  -2  -8 -12   67.85    2.32
  -2  -8 -12   68.44    2.38
  -2  -8 -12   67.02    2.46
   2  -8  12   68.97    2.41
  -2   8 -12   65.11    2.45
  -2   8 -12   69.16    2.41
   2   8  12   63.17    2.41
   2   8  12   69.49    2.10
   2   8  12   65.17    2.32
   2   8  12   65.21    2.36
  -2   8 -12   64.11    2.20
  -2   8 -12   69.01    2.15
  -2  -8 -10   85.55    2.70
  -2  -8 -10   84.10    2.79
   2  -8  10   84.41    2.77
  -2  -8 -10   84.37    2.80
   2  -8  10   86.26    2.93
  -2  -8 -10   86.88    2.80
   2  -8  10   82.52    2.77
   2   8  10   84.55    2.84
   2   8  10   85.36    2.80
  -2   8 -10   87.68    2.59
   2   8  10   87.73    2.54
  -2   8 -10   83.68    2.59
   2   8  10   85.31    2.51
   2   8  10   83.75    2.71
  -2   8 -10   88.69    2.80
  -2   8 -10   85.40    2.83
  -2  -8  -8   63.62    2.32
  -2  -8  -8   64.83    2.44
   2  -8   8   63.31    2.19
   2  -8   8   68.60    2.33
  -2  -8  -8   66.02    2.23
  -2  -8  -8   65.22    2.25
   2  -8   8   62.85    2.20
  -2   8  -8   64.69    2.02
  -2   8  -8   65.16    1.99
   2   8   8   65.06    2.15
  -2   8  -8   65.12    2.25
   2   8   8   69.28    2.36
   2   8   8   66.22    2.02
  -2   8  -8   64.01    2.27
   2   8   8   63.50    2.24
   2   8   8   66.62    2.00
   2  -8   6  127.35    3.82
  -2  -8  -6  131.29    3.79
   2  -8   6  132.00    3.87
  -2  -8  -6  125.13    3.89
  -2  -8  -6  133.93    3.91
  -2  -8  -6  131.00    3.89
   2  -8   6  133.12    3.87
  -2   8  -6  128.25    3.65
   2   8   6  131.32    3.70
   2   8   6  132.01    3.81
  -2   8  -6  132.33    3.88
   2   8   6  132.76    3.87
  -2   8  -6  137.03    3.68
   2   8   6  131.05    3.87
  -2  -8  -4  161.11    4.56
  -2  -8  -4  173.62    5.01
  -2  -8  -4  160.98    4.51
   2  -8   4  147.08    5.07
   2  -8   4  163.19    4.59
   2  -8   4  157.83    4.52
   2   8   4  163.19    4.45
   2   8   4  155.24    4.54
   2   8   4  154.57    4.51
   2   8   4  159.32    4.57
  -2   8  -4  157.23    4.58
  -2   8  -4  158.24    4.34
  -2   8  -4  157.07    4.57
  -2   8  -4  166.26    4.40
  -2  -8  -2   85.25    2.54
   2  -8   2   79.23    2.55
   2  -8   2   83.52    2.65
   2  -8   2   80.44    2.48
  -2  -8  -2   83.28    2.55
  -2  -8  -2   80.79    2.47
   2   8   2   82.36    2.53
   2   8   2   82.12    2.54
  -2   8  -2   87.23    2.59
   2   8   2   87.03    2.48
  -2   8  -2   80.02    2.55
   2   8   2   82.85    2.71
  -2   8  -2   81.98    2.46
  -2  -8   0   79.28    2.41
  -2  -8   0   83.85    2.44
   2  -8   0   79.28    2.50
   2  -8   0   78.19    2.37
  -2  -8   0   79.58    2.44
   2  -8   0   80.02    2.47
  -2   8   0   82.08    2.50
  -2   8   0   82.74    2.48
   2   8   0   80.02    2.40
   2   8   0   80.69    2.43
   2   8   0   78.51    2.43
   2   8   0   76.96    2.56
  -2   8   0   73.10    2.34
   2  -8  -2    6.78    0.55
  -2  -8   2    7.41    0.66
  -2  -8   2    6.79    0.58
   2  -8  -2    5.47    0.87
   2  -8  -2    6.89    0.85
  -2  -8   2    7.11    0.79
   2  -8  -2    6.55    0.38
   2   8  -2    7.26    0.63
   2   8  -2    7.03    0.65
  -2   8   2    7.62    0.64
  -2   8   2    6.45    0.55
  -2   8   2    5.92    0.74
   2   8  -2    7.15    0.68
  -2  -8   4   45.96    1.55
  -2  -8   4   43.45    1.46
  -2  -8   4   44.82    1.49
  -2  -8   4   43.48    1.50
   2  -8  -4   43.33    1.59
   2  -8  -4   42.47    1.31
   2  -8  -4   39.50    1.54
   2  -8  -4   41.61    1.38
   2   8  -4   43.20    1.51
  -2   8   4   41.96    1.57
   2   8  -4   43.15    1.49
   2   8  -4   42.90    1.54
  -2   8   4   43.25    1.41
  -2   8   4   43.71    1.60
   2  -8  -6   54.80    1.88
   2  -8  -6   52.43    1.66
   2  -8  -6   58.31    1.68
  -2  -8   6   52.98    1.82
  -2  -8   6   57.75    1.84
   2  -8  -6   55.81    1.94
  -2  -8   6   54.69    1.88
  -2  -8   6   54.85    1.73
  -2   8   6   56.16    1.73
   2   8  -6   57.44    1.81
  -2   8   6   54.66    1.90
   2   8  -6   55.23    1.84
  -2   8   6   56.95    1.92
  -2   8   6   51.88    1.83
   2   8  -6   56.54    1.85
   2  -8  -8   49.89    1.61
   2  -8  -8   49.47    1.85
  -2  -8   8   49.67    1.57
  -2  -8   8   51.35    1.79
   2  -8  -8   49.22    1.89
  -2  -8   8   48.49    1.73
  -2  -8   8   50.85    1.71
  -2   8   8   49.75    1.62
   2   8  -8   50.18    1.73
  -2   8   8   52.05    1.83
  -2   8   8   50.60    1.83
   2   8  -8   48.54    1.70
   2   8  -8   50.46    1.71
  -2   8   8   48.85    1.75
  -2  -8  10   44.50    1.74
  -2  -8  10   45.62    1.41
   2  -8 -10   44.68    1.81
  -2  -8  10   47.47    1.69
   2  -8 -10   46.49    1.58
   2  -8 -10   46.17    1.75
  -2   8  10   47.89    1.80
  -2   8  10   47.49    1.79
   2   8 -10   45.91    1.66
  -2   8  10   43.75    1.68
  -2   8  10   45.85    1.57
   2   8 -10   47.33    1.64
   2   8 -10   45.02    1.68
   2  -8 -12   71.15    2.25
  -2  -8  12   70.64    2.34
   2  -8 -12   72.57    2.54
  -2  -8  12   70.94    2.37
   2  -8 -12   69.54    2.43
  -2  -8  12   68.43    2.44
  -2   8  12   71.97    2.36
  -2   8  12   68.99    2.42
   2   8 -12   70.10    2.38
  -2   8  12   71.91    2.26
  -2   8  12   70.88    2.52
   2   8 -12   74.01    2.36
  -2  -8  14   26.20    1.29
   2  -8 -14   25.46    1.51
  -2  -8  14   24.58    1.50
   2  -8 -14   24.86    1.26
   2  -8 -14   23.18    1.49
  -2   8  14   23.65    1.46
   2   8 -14   23.51    1.41
   2   8 -14   23.02    1.32
   2   8 -14   24.94    1.33
  -2   8  14   25.52    1.27
  -2   8  14   23.78    1.37
  -2   8  14   23.03    1.40
   2  -8 -16   20.99    1.65
  -2  -8  16   22.93    1.48
  -2   8  16   22.62    1.50
  -2   8  16   20.33    1.34
   2   8 -16   20.28    1.33
  -2  -9 -13   49.14    2.31
   2  -9  13   45.24    2.24
  -2  -9 -13   50.03    2.02
  -2   9 -13   48.51    1.92
   2   9  13   48.82    1.77
  -2   9 -13   50.01    2.03
   2   9  13   46.15    2.11
   2   9  13   44.13    2.07
   2  -9  11   29.44    1.68
   2  -9  11   30.74    1.55
   2  -9  11   26.83    1.58
  -2  -9 -11   28.92    1.61
  -2  -9 -11   29.26    1.52
  -2  -9 -11   30.32    1.70
  -2  -9 -11   26.82    1.41
   2   9  11   27.25    1.50
   2   9  11   28.17    1.61
   2   9  11   29.06    1.29
  -2   9 -11   31.04    1.58
  -2   9 -11   29.68    1.69
  -2   9 -11   28.70    1.34
   2   9  11   31.36    1.74
   2  -9   9   28.06    1.47
  -2  -9  -9   28.91    1.76
  -2  -9  -9   29.40    1.55
  -2  -9  -9   31.77    1.53
   2  -9   9   27.04    1.48
  -2  -9  -9   28.30    1.39
   2  -9   9   31.88    1.47
   2   9   9   33.03    1.54
  -2   9  -9   31.58    1.20
  -2   9  -9   28.79    1.47
   2   9   9   23.53    1.50
   2   9   9   28.16    1.23
  -2   9  -9   28.99    1.60
   2   9   9   29.97    1.40
  -2   9  -9   28.41    1.21
   2   9   9   28.36    1.45
  -2  -9  -7   19.60    1.07
  -2  -9  -7   18.90    1.08
   2  -9   7   19.35    1.15
   2  -9   7   18.70    1.15
  -2  -9  -7   20.27    1.24
  -2  -9  -7   18.17    1.12
   2  -9   7   19.54    1.14
  -2   9  -7   18.54    0.86
   2   9   7   18.06    1.12
  -2   9  -7   17.83    0.92
   2   9   7   21.56    1.24
  -2   9  -7   20.82    1.17
  -2   9  -7   17.32    1.13
   2   9   7   18.94    1.01
   2   9   7   19.95    1.13
  -2  -9  -5   29.80    1.25
   2  -9   5   28.18    1.37
   2  -9   5   28.91    1.28
  -2  -9  -5   29.17    1.29
   2  -9   5   30.11    1.31
  -2  -9  -5   30.63    1.41
   2   9   5   27.92    1.25
  -2   9  -5   28.43    1.32
  -2   9  -5   29.50    1.02
  -2   9  -5   28.06    1.29
  -2   9  -5   29.97    1.08
   2   9   5   29.35    1.28
   2   9   5   30.31    1.37
  -2  -9  -3   37.20    1.40
   2  -9   3   36.27    1.54
  -2  -9  -3   39.46    1.48
   2  -9   3   37.20    1.56
   2  -9   3   37.26    1.44
  -2   9  -3   37.89    1.40
   2   9   3   39.33    1.37
  -2   9  -3   38.60    1.49
   2   9   3   38.39    1.49
  -2   9  -3   38.00    1.55
   2   9   3   38.16    1.46
   2   9   3   37.24    1.45
  -2   9  -3   36.14    1.28
   2  -9   1   95.90    2.97
  -2  -9  -1  100.75    2.90
  -2  -9  -1   94.70    2.94
   2  -9   1   93.95    2.86
   2  -9   1  101.58    3.00
   2   9   1   96.83    2.92
  -2   9  -1   96.59    2.97
   2   9   1   95.68    2.94
   2   9   1   97.30    2.87
   2   9   1   92.79    2.93
  -2   9  -1   95.36    3.23
  -2   9  -1   94.30    2.97
   2  -9  -1   29.95    1.26
  -2  -9   1   29.25    1.24
   2  -9  -1   29.15    1.30
  -2  -9   1   29.55    1.25
   2  -9  -1   30.38    1.17
  -2   9   1   29.46    1.30
  -2   9   1   29.84    1.31
   2   9  -1   30.83    1.28
   2   9  -1   30.01    1.28
  -2   9   1   29.50    1.16
   2   9  -1   31.72    1.28
  -2  -9   3   47.38    1.68
   2  -9  -3   47.23    1.76
   2  -9  -3   46.83    1.70
   2  -9  -3   48.34    1.39
   2  -9  -3   46.95    1.54
  -2  -9   3   43.23    1.79
  -2  -9   3   45.91    1.68
  -2   9   3   46.79    1.56
   2   9  -3   48.30    1.71
   2   9  -3   47.14    1.68
   2   9  -3   46.80    1.67
  -2   9   3   45.99    1.72
  -2   9   3   45.00    1.81
   2  -9  -5   14.46    0.90
  -2  -9   5   14.82    0.99
   2  -9  -5   14.65    0.96
  -2  -9   5   13.21    0.82
  -2  -9   5   15.79    0.93
   2  -9  -5   14.36    0.62
   2  -9  -5   12.41    0.74
   2   9  -5   13.47    0.83
  -2   9   5   14.81    0.93
   2   9  -5   13.99    0.99
  -2   9   5   13.75    0.96
  -2   9   5   15.07    0.82
   2   9  -5   13.67    0.91
   2   9  -5   14.35    0.93
  -2  -9   7   38.38    1.62
   2  -9  -7   41.78    1.63
   2  -9  -7   40.24    1.35
  -2  -9   7   40.65    1.57
   2  -9  -7   42.36    1.72
   2  -9  -7   44.16    1.47
  -2  -9   7   41.62    1.43
  -2   9   7   44.49    1.68
  -2   9   7   37.94    1.59
  -2   9   7   39.24    1.65
  -2   9   7   40.38    1.45
   2   9  -7   45.96    1.53
   2   9  -7   40.48    1.57
   2   9  -7   39.24    1.57
   2   9  -7   40.36    1.58
  -2  -9   9    4.77    0.67
  -2  -9   9    3.20    0.54
   2  -9  -9    3.76    0.65
  -2  -9   9    4.39    0.58
   2  -9  -9    3.97    0.71
   2  -9  -9    3.77    0.51
  -2  -9   9    4.26    0.53
   2  -9  -9    4.54    0.57
   2   9  -9    3.39    0.57
   2   9  -9    4.64    0.44
  -2   9   9    3.18    0.59
   2   9  -9    3.36    0.57
  -2   9   9    3.76    0.67
  -2   9   9    4.29    0.65
  -2   9   9    3.96    0.50
  -2  -9  11   72.87    2.38
   2  -9 -11   70.37    2.51
   2  -9 -11   68.39    2.49
   2  -9 -11   70.61    2.26
  -2  -9  11   71.40    2.06
  -2  -9  11   70.67    2.43
  -2  -9  11   70.37    2.40
   2   9 -11   68.81    2.40
  -2   9  11   70.73    2.40
  -2   9  11   68.32    2.45
  -2   9  11   68.71    2.56
   2   9 -11   71.81    2.32
   2   9 -11   70.31    2.37
  -2   9  11   67.08    2.25
  -2  -9  13   20.13    1.33
   2  -9 -13   19.26    1.30
   2  -9 -13   17.27    1.44
  -2  -9  13   18.06    1.44
  -2  -9  13   16.08    1.20
   2  -9 -13   17.77    1.61
  -2   9  13   20.68    1.37
  -2   9  13   16.73    1.30
   2   9 -13   19.58    1.33
  -2   9  13   17.81    1.16
   2   9 -13   18.36    1.36
   2   9 -13   19.78    1.65
  -2   9  13   14.42    1.52
  -2 -10 -10    0.78    0.68
  -2 -10 -10   -0.25    0.62
  -2 -10 -10    0.11    1.22
  -2 -10 -10   -0.17    0.94
   2 -10  10    1.60    0.77
   2 -10  10    1.50    0.79
   2 -10  10    1.08    1.28
   2  10  10   -0.09    0.69
   2  10  10    0.30    0.67
   2  10  10   -0.81    1.28
  -2  10 -10    1.05    1.31
  -2  10 -10    0.80    0.51
  -2  10 -10    0.53    0.71
  -2  10 -10    0.16    0.41
   2  10  10    1.15    0.58
   2  10  10    0.99    0.37
   2 -10   8    0.95    0.72
   2 -10   8   -0.02    0.63
  -2 -10  -8   -0.70    0.47
  -2 -10  -8   -0.09    0.67
   2 -10   8   -0.45    0.60
  -2 -10  -8   -0.45    0.65
  -2 -10  -8   -0.16    0.60
  -2  10  -8   -0.56    0.31
   2  10   8    0.14    0.73
   2  10   8   -0.05    0.32
  -2  10  -8   -0.37    0.69
   2  10   8   -0.31    0.52
   2  10   8   -0.37    0.63
   2  10   8    0.04    0.62
  -2  10  -8    0.01    0.40
  -2  10  -8   -1.30    0.59
   2 -10   6   -0.50    0.53
  -2 -10  -6    0.87    0.51
  -2 -10  -6   -0.40    0.58
   2 -10   6    0.33    0.57
  -2 -10  -6    1.24    0.64
   2 -10   6    0.99    0.55
  -2  10  -6    0.50    0.33
   2  10   6    0.58    0.53
   2  10   6    1.09    0.63
   2  10   6    0.52    0.53
  -2  10  -6    1.00    0.62
  -2  10  -6    0.65    0.68
  -2  10  -6   -0.20    0.31
   2  10   6    0.30    0.35
   2 -10   4    7.90    0.86
  -2 -10  -4    5.59    0.71
   2 -10   4    5.68    0.66
  -2 -10  -4    4.16    0.69
   2 -10   4    6.95    0.92
  -2 -10  -4    7.76    1.04
   2  10   4    6.97    0.70
  -2  10  -4    6.35    0.84
  -2  10  -4    6.52    0.77
  -2  10  -4    7.18    0.71
   2  10   4    6.15    0.72
   2  10   4    6.36    0.72
   2  10   4    6.04    0.74
   2 -10   2    5.73    0.77
   2 -10   2    4.83    0.66
  -2 -10  -2    6.14    0.72
   2 -10   2    5.75    0.63
  -2 -10  -2    6.08    0.81
  -2 -10  -2    4.78    0.59
   2  10   2    4.54    0.63
   2  10   2    6.22    0.91
  -2  10  -2    6.05    0.87
  -2  10  -2    5.47    0.60
  -2  10  -2    5.26    0.56
  -2  10  -2    5.63    0.83
   2 -10   0    8.26    0.92
  -2 -10   0    6.90    0.88
   2 -10   0    7.02    0.80
  -2 -10   0    6.53    0.93
   2 -10   0    7.18    0.87
  -2  10   0    6.75    0.90
  -2  10   0    6.80    0.76
   2  10   0    7.34    0.79
   2  10   0    7.70    0.87
   2  10   0    6.38    0.70
  -2  10   0    8.65    0.86
   2 -10  -2    6.63    0.77
  -2 -10   2    7.05    0.87
  -2 -10   2    7.39    0.88
  -2 -10   2    5.42    0.64
   2 -10  -2    5.76    0.71
   2 -10  -2    6.22    0.78
  -2  10   2    6.64    0.97
  -2  10   2    6.77    0.75
  -2  10   2    7.36    1.04
   2  10  -2    4.98    0.66
   2  10  -2    6.37    0.91
   2  10  -2    7.02    0.87
   2 -10  -4   78.72    2.61
   2 -10  -4   78.81    2.65
  -2 -10   4   76.22    2.50
  -2 -10   4   79.48    2.48
   2 -10  -4   73.34    2.37
  -2 -10   4   80.61    2.58
  -2 -10   4   75.51    2.84
  -2  10   4   77.18    2.61
  -2  10   4   82.59    2.42
   2  10  -4   80.43    2.57
   2  10  -4   75.05    2.53
  -2  10   4   77.18    2.60
   2  10  -4   72.82    2.77
  -2 -10   6   13.71    0.93
   2 -10  -6   11.00    1.07
  -2 -10   6   13.15    0.88
   2 -10  -6   10.95    0.80
   2 -10  -6   12.62    1.08
  -2 -10   6   12.96    1.10
  -2 -10   6   12.76    1.01
  -2  10   6   11.12    0.87
  -2  10   6   11.81    1.23
   2  10  -6   13.73    1.13
  -2  10   6    9.62    1.06
   2  10  -6   11.93    1.03
  -2  10   6   12.25    1.02
  -2 -10   8   -0.09    0.39
  -2 -10   8   -0.02    0.78
  -2 -10   8    0.20    0.70
  -2 -10   8   -0.43    0.45
   2 -10  -8    0.54    0.56
   2 -10  -8   -0.14    0.38
   2 -10  -8    0.49    0.62
  -2  10   8    0.42    0.65
  -2  10   8    0.48    0.49
   2  10  -8    0.04    0.55
   2  10  -8   -0.23    0.41
  -2  10   8    1.14    0.57
   2  10  -8    0.29    0.62
   2  10  -8   -0.06    0.50
  -2  10   8    0.38    0.61
  -2 -10  10   18.49    1.19
  -2 -10  10   16.87    1.43
   2 -10 -10   20.64    1.29
   2 -10 -10   17.08    1.54
  -2 -10  10   17.48    0.93
  -2 -10  10   18.45    1.26
   2  10 -10   20.25    1.26
   2  10 -10   15.98    1.33
  -2  10  10   17.96    1.12
  -2  10  10   19.42    1.36
   2  10 -10   18.24    0.75
   2  10 -10   19.56    1.12
  -2  10  10   20.03    1.33
  -2  10  10   16.68    1.39
   2 -10 -12   16.16    1.42
   2 -10 -12   15.41    1.99
  -2 -10  12   15.63    1.39
   2 -10 -12   16.26    1.16
   2  10 -12   14.12    1.72
  -2  10  12   17.87    1.63
   2  10 -12   14.51    1.15
  -2  10  12   14.62    1.20
   2  10 -12   16.51    0.94
  -2  10  12   16.54    1.53
  -2  10  12   16.35    1.43
   2 -11   7    2.78    0.87
   2 -11   7    2.47    0.83
   2 -11   7    2.10    0.75
  -2 -11  -7    2.60    0.86
  -2 -11  -7    3.84    1.26
   2  11   7    2.39    0.74
   2  11   7    2.22    0.69
   2  11   7    3.08    1.04
  -2  11  -7    2.19    0.70
  -2  11  -7    3.54    0.45
   2 -11   5   -0.12    0.64
  -2 -11  -5   -0.25    0.55
   2 -11   5   -0.24    0.65
  -2 -11  -5    0.06    0.77
  -2 -11  -5   -0.90    0.68
   2 -11   5   -0.51    0.70
  -2  11  -5    0.84    0.62
  -2  11  -5    0.21    0.34
   2  11   5   -0.37    0.63
   2  11   5    0.74    0.65
  -2  11  -5   -0.50    0.64
   2  11   5    0.23    0.66
  -2  11  -5   -0.31    0.67
   2 -11   3    5.52    0.76
  -2 -11  -3    3.04    0.74
  -2 -11  -3    2.56    0.61
  -2 -11  -3    3.17    0.63
   2 -11   3    3.61    0.79
   2 -11   3    3.28    0.67
  -2 -11  -3    3.36    0.74
  -2  11  -3    2.77    0.63
  -2  11  -3    4.00    0.92
  -2  11  -3    3.95    0.79
   2  11   3    2.22    0.67
  -2  11  -3    2.43    0.41
   2  11   3    2.85    0.72
   2  11   3    3.20    0.70
  -2 -11  -1    0.03    0.58
   2 -11   1   -0.28    0.56
  -2 -11  -1   -0.51    0.62
   2 -11   1   -0.25    0.61
  -2 -11  -1   -0.32    0.53
   2 -11   1    0.01    0.52
  -2 -11  -1   -0.28    0.45
  -2  11  -1    0.11    0.49
  -2  11  -1   -0.85    0.54
  -2  11  -1    0.20    0.63
   2  11   1   -0.03    0.64
   2  11   1    0.21    0.61
   2  11   1    1.23    0.61
  -2 -11   1    1.58    0.58
  -2 -11   1    0.13    0.63
  -2 -11   1    0.42    0.61
   2 -11  -1    2.17    0.55
   2 -11  -1    1.11    0.54
   2 -11  -1    1.81    0.69
  -2 -11   1    2.53    0.66
  -2  11   1    2.80    0.62
  -2  11   1    1.06    0.69
   2  11  -1    1.06    0.63
   2  11  -1    1.04    0.58
  -2  11   1    2.17    0.55
   2  11  -1    1.53    0.62
  -2 -11   3    2.20    0.60
  -2 -11   3    0.76    0.62
   2 -11  -3    2.33    0.56
   2 -11  -3    2.00    0.72
  -2 -11   3    2.38    0.60
  -2 -11   3    2.06    0.57
   2 -11  -3    2.84    0.64
  -2  11   3    2.97    0.77
   2  11  -3    1.19    0.66
  -2  11   3    2.46    0.54
   2  11  -3    1.81    0.67
  -2  11   3    3.48    0.67
   2  11  -3    2.29    0.64
   2  11  -3    2.31    0.48
   2 -11  -5    6.19    0.78
  -2 -11   5    8.97    0.99
  -2 -11   5    9.02    1.22
   2 -11  -5    7.07    0.87
   2 -11  -5    8.01    0.93
  -2 -11   5    8.67    1.08
  -2 -11   5    8.97    0.99
   2  11  -5    7.15    0.83
  -2  11   5    7.69    0.86
   2  11  -5    5.81    0.83
  -2  11   5    7.06    0.95
   2  11  -5    8.51    0.87
  -2  11   5    7.00    0.92
   2 -11  -7   -0.02    0.69
   2 -11  -7   -1.14    0.70
   2 -11  -7    0.07    0.25
  -2 -11   7    0.03    0.52
  -2 -11   7   -0.22    0.48
  -2 -11   7    0.34    0.59
  -2 -11   7    0.79    0.69
  -2  11   7   -1.61    0.77
   2  11  -7    0.55    0.68
  -2  11   7    0.28    0.52
   2  11  -7    0.24    0.49
  -2  11   7    0.33    0.82
   2  11  -7    0.27    0.71
   2  11  -7   -0.33    0.62
   2 -11  -9    0.51    0.32
   2 -11  -9    0.85    1.12
  -2 -11   9    0.58    0.69
  -2 -11   9    0.64    0.51
   2 -11  -9   -0.52    0.90
  -2  11   9   -0.93    0.97
  -2  11   9    0.81    0.60
   2  11  -9   -0.76    0.77
   2  11  -9   -0.18    0.51
  -2  11   9    0.28    1.09
  -2  11   9    0.69    0.93
  -2 -12  -2    2.01    0.91
   2 -12   2    1.92    0.73
  -2 -12  -2    1.61    0.73
  -2 -12  -2    0.88    0.82
   2 -12   2    0.85    0.81
   2  12   2    1.43    0.76
  -2  12  -2    2.35    0.70
  -2  12  -2    1.99    0.75
   2  12   2    2.42    0.83
   2 -12   0    3.04    0.88
   2 -12   0    1.97    0.89
   2 -12   0    2.66    0.74
  -2 -12   0    2.69    0.82
  -2 -12   0    1.37    0.70
  -2 -12   0    1.88    0.76
  -2  12   0    2.35    0.67
   2  12   0    3.30    1.00
   2  12   0    4.27    0.88
  -2  12   0    2.27    0.78
   2 -12  -2    1.88    0.88
  -2 -12   2    3.37    0.81
   2 -12  -2    2.92    0.71
  -2 -12   2    2.34    0.81
  -2 -12   2    2.07    0.83
   2 -12  -2    2.88    0.98
  -2  12   2    3.98    0.71
  -2  12   2    5.65    0.91
   2  12  -2    2.64    0.86
   2  12  -2    2.65    0.77
  -2 -12   4   27.98    1.53
  -2 -12   4   22.91    1.82
  -2 -12   4   24.79    1.54
   2 -12  -4   27.01    2.53
   2 -12  -4   26.83    1.88
   2 -12  -4   28.73    1.50
   2  12  -4   28.88    1.68
  -2  12   4   28.80    1.69
   2  12  -4   28.09    1.43
  -2  12   4   28.02    1.46
   2  12  -4   27.60    1.97
   3   0  19    0.82    0.90
   3   0  19    0.29    0.81
  -3   0 -19   -0.85    0.71
   3   0  19    0.79    0.90
   3   0  17   -0.19    0.58
  -3   0 -17   -0.70    0.50
   3   0  17   -0.21    0.55
   3   0  17   -0.42    0.61
  -3   0 -17    0.39    0.27
  -3   0 -17   -0.15    0.67
  -3   0 -17    0.48    0.52
  -3   0 -15   -0.50    0.30
   3   0  15    0.16    0.46
  -3   0 -15    0.38    0.27
  -3   0 -15    0.79    0.41
   3   0  15   -0.27    0.48
   3   0  15    0.15    0.45
  -3   0 -15    0.54    0.54
   3   0  13   -0.15    0.42
  -3   0 -13    0.51    0.36
   3   0  13   -0.03    0.37
  -3   0 -13    0.15    0.19
  -3   0 -13   -0.33    0.26
   3   0  13    0.22    0.39
  -3   0 -13   -0.51    0.36
  -3   0 -11    0.21    0.32
  -3   0 -11    0.14    0.22
  -3   0 -11    0.10    0.15
  -3   0 -11   -0.12    0.30
   3   0  11   -0.02    0.31
   3   0  11   -0.18    0.34
  -3   0 -11   -0.32    0.34
   3   0   9    0.06    0.26
  -3   0  -9   -0.08    0.21
  -3   0  -9   -0.15    0.25
  -3   0  -9    0.36    0.19
   3   0   9    0.00    0.16
  -3   0  -9    0.24    0.22
   3   0   9   -0.03    0.27
   3   0   9   -0.34    0.24
  -3   0  -7    0.35    0.16
  -3   0  -7   -0.06    0.17
   3   0   7    0.32    0.20
  -3   0  -7   -0.07    0.19
   3   0   7    0.04    0.12
   3   0   7    0.00    0.20
  -3   0  -7    0.07    0.16
   3   0   7    0.03    0.19
  -3   0  -5   -0.02    0.17
  -3   0  -5   -0.19    0.14
  -3   0  -5   -0.14    0.12
   3   0   5    0.21    0.16
   3   0   5    0.06    0.11
   3   0   5   -0.04    0.13
  -3   0  -5    0.32    0.15
   3   0   5    0.03    0.15
  -3   0  -3   -0.07    0.12
   3   0   3    0.03    0.12
   3   0   3    0.01    0.12
  -3   0  -3    0.18    0.11
   3   0   3    0.09    0.10
   3   0   3   -0.01    0.12
  -3   0  -3    0.04    0.13
  -3   0  -3    0.16    0.11
  -3   0  -1    0.04    0.07
  -3   0  -1    0.13    0.12
  -3   0  -1    0.09    0.12
   3   0   1    0.09    0.08
  -3   0  -1   -0.16    0.07
   3   0   1    0.01    0.09
  -3   0  -1    0.00    0.09
  -3   0  -1    0.02    0.08
   3   0   1    0.14    0.09
   3   0   1    0.07    0.10
   3   0  -1   -0.04    0.11
   3   0  -1   -0.01    0.10
  -3   0   1    0.07    0.05
   3   0  -1    0.09    0.09
  -3   0   1    0.05    0.10
  -3   0   1    0.01    0.09
   3   0  -1    0.01    0.06
   3   0  -1    0.06    0.07
  -3   0   1    0.01    0.06
   3   0  -3    0.14    0.11
   3   0  -3   -0.03    0.09
  -3   0   3   -0.07    0.11
   3   0  -3    0.00    0.05
   3   0  -3   -0.02    0.07
   3   0  -3    0.01    0.05
  -3   0   3    0.03    0.05
  -3   0   3   -0.02    0.09
  -3   0   3    0.04    0.05
   3   0  -3   -0.11    0.08
   3   0  -5    0.21    0.12
   3   0  -5    0.33    0.09
   3   0  -5    0.11    0.08
  -3   0   5    0.12    0.08
   3   0  -5    0.15    0.08
  -3   0   5    0.11    0.08
  -3   0   5    0.11    0.13
  -3   0   5    0.09    0.09
   3   0  -5    0.07    0.12
  -3   0   5    0.42    0.15
  -3   0   7    0.05    0.10
   3   0  -7    0.16    0.12
   3   0  -7   -0.08    0.14
   3   0  -7    0.10    0.14
  -3   0   7    0.03    0.11
  -3   0   7    0.23    0.15
  -3   0   7    0.02    0.12
   3   0  -7    0.03    0.13
   3   0  -9    0.05    0.14
  -3   0   9   -0.09    0.13
  -3   0   9    0.08    0.20
  -3   0   9   -0.06    0.17
   3   0  -9    0.03    0.15
   3   0  -9   -0.08    0.16
   3   0  -9    0.04    0.17
  -3   0   9   -0.09    0.12
  -3   0  11   -0.12    0.22
   3   0 -11   -0.12    0.18
  -3   0  11    0.08    0.14
   3   0 -11    0.08    0.19
   3   0 -11    0.04    0.22
  -3   0  11   -0.17    0.23
   3   0 -11    0.04    0.20
  -3   0  11    0.09    0.25
  -3   0  13   -0.10    0.17
  -3   0  13    0.00    0.22
   3   0 -13    0.09    0.26
   3   0 -13   -0.05    0.28
   3   0 -13    0.28    0.25
  -3   0  13   -0.20    0.39
  -3   0  13    0.19    0.29
  -3   0  15   -0.01    0.29
  -3   0  15    0.08    0.22
  -3   0  15   -0.08    0.36
   3   0 -15   -0.37    0.32
  -3   0  15    0.03    0.34
   3   0 -15    0.13    0.37
   3   0 -15   -0.28    0.29
  -3   0  17   -0.42    0.46
   3   0 -17   -0.09    0.33
  -3   0  17   -0.19    0.27
   3   0 -17   -0.14    0.42
  -3   0  17    0.11    0.44
   3   0 -17   -0.25    0.45
   3   0 -17   -0.33    0.38
   3   0 -17    0.26    0.21
   3   0 -19   -0.87    0.57
   3   0 -19    0.15    0.24
  -3   0  19    0.18    0.34
  -3   0  19    0.55    0.44
  -3   0  19   -0.06    0.63
   3   0 -19    0.39    0.48
   3   0 -19    0.13    0.50
   3   0 -19    0.66    0.45
   3   0 -21   -0.13    0.72
  -3   0  21    0.14    0.42
   3   0 -21    0.37    0.52
   3   0 -21   -0.08    0.69
  -3   0  21    0.17    0.71
   3  -1  18    3.80    0.73
   3  -1  18    4.92    0.75
  -3  -1 -18    4.24    0.59
   3  -1  18    4.88    0.84
  -3  -1 -18    4.03    0.79
  -3  -1 -18    4.90    0.87
  -3  -1 -18    5.14    0.80
   3   1  18    5.22    0.82
   3   1  18    4.27    0.90
  -3   1 -18    4.05    0.73
   3   1  18    2.91    0.74
  -3   1 -18    4.28    0.88
   3  -1  16   18.99    1.35
  -3  -1 -16   18.87    1.21
  -3  -1 -16   18.87    0.95
  -3  -1 -16   17.53    1.20
   3  -1  16   18.03    1.18
  -3  -1 -16   19.44    1.08
   3  -1  16   17.16    1.14
   3   1  16   18.84    1.24
   3   1  16   19.73    1.20
  -3   1 -16   17.63    1.14
   3   1  16   18.87    1.24
  -3   1 -16   18.80    0.86
  -3   1 -16   18.81    1.22
  -3  -1 -14   39.52    1.22
  -3  -1 -14   38.84    1.51
  -3  -1 -14   35.71    1.57
  -3  -1 -14   40.25    1.36
   3  -1  14   39.04    1.51
   3  -1  14   36.57    1.54
   3  -1  14   36.10    1.45
   3   1  14   40.56    1.61
   3   1  14   39.58    1.51
  -3   1 -14   39.35    1.57
  -3   1 -14   37.90    1.58
  -3  -1 -12    6.40    0.55
   3  -1  12    6.82    0.60
  -3  -1 -12    5.78    0.86
  -3  -1 -12    6.51    0.39
  -3  -1 -12    7.38    0.63
   3   1  12    6.68    0.68
   3   1  12    6.34    0.62
  -3   1 -12    7.23    0.81
  -3   1 -12    6.81    0.58
   3   1  12    6.26    0.69
  -3   1 -12    5.35    0.67
  -3  -1 -10   16.45    0.57
   3  -1  10   17.49    0.82
  -3  -1 -10   18.01    0.83
   3  -1  10   15.90    0.81
  -3  -1 -10   15.82    0.80
   3  -1  10   16.03    0.61
   3  -1  10   16.78    0.74
  -3  -1 -10   17.33    0.78
  -3  -1 -10   16.20    0.71
  -3   1 -10   17.39    0.85
   3   1  10   16.81    0.82
  -3   1 -10   15.97    0.78
   3   1  10   16.89    0.82
  -3   1 -10   16.80    0.75
   3   1  10   16.81    0.86
   3  -1   8    2.66    0.28
  -3  -1  -8    2.86    0.20
  -3  -1  -8    3.17    0.38
   3  -1   8    2.94    0.35
  -3  -1  -8    2.18    0.30
  -3  -1  -8    3.09    0.39
   3  -1   8    2.81    0.37
  -3  -1  -8    2.50    0.36
   3  -1   8    2.54    0.35
   3   1   8    2.59    0.37
  -3   1  -8    3.14    0.41
   3   1   8    2.76    0.34
  -3   1  -8    2.81    0.38
   3   1   8    2.21    0.30
  -3   1  -8    2.86    0.37
   3  -1   6   20.68    0.69
   3  -1   6   19.87    0.77
  -3  -1  -6   20.77    0.74
  -3  -1  -6   20.13    0.76
  -3  -1  -6   20.64    0.75
  -3  -1  -6   21.35    0.59
  -3  -1  -6   20.18    0.76
   3  -1   6   21.72    0.79
  -3   1  -6   20.55    0.74
   3   1   6   19.71    0.76
   3   1   6   21.02    0.73
   3   1   6   20.53    0.78
  -3   1  -6   19.54    0.76
  -3   1  -6   20.34    0.76
   3   1   6   20.47    0.76
  -3  -1  -4   21.22    0.75
   3  -1   4   21.76    0.75
  -3  -1  -4   22.34    0.74
  -3  -1  -4   22.09    0.75
   3  -1   4   23.73    0.75
   3  -1   4   22.25    0.71
   3  -1   4   21.52    0.76
  -3  -1  -4   24.22    0.77
   3   1   4   21.20    0.75
   3   1   4   22.06    0.74
  -3   1  -4   21.90    0.75
   3   1   4   22.33    0.75
   3   1   4   22.20    0.74
  -3   1  -4   21.60    0.75
  -3   1  -4   21.84    0.73
   3  -1   2  244.04    6.48
  -3  -1  -2  239.45    6.48
  -3  -1  -2  247.25    6.50
   3  -1   2  248.44    6.48
  -3  -1  -2  242.81    6.47
  -3  -1  -2  243.65    6.48
  -3  -1  -2  239.25    6.47
   3  -1   2  240.83    6.46
  -3   1  -2  248.19    6.46
  -3   1  -2  242.42    6.48
   3   1   2  242.90    6.48
  -3   1  -2  242.44    6.49
   3   1   2  245.12    6.50
   3   1   2  255.38    6.53
   3   1   2  239.55    6.47
  -3   1  -2  241.33    6.48
   3  -1   0    5.96    0.26
   3  -1   0    6.15    0.19
  -3  -1   0    6.12    0.28
  -3  -1   0    6.12    0.30
  -3  -1   0    5.93    0.27
  -3  -1   0    6.54    0.24
   3  -1   0    6.25    0.23
   3  -1   0    6.33    0.30
   3  -1   0    5.88    0.27
   3   1   0    6.21    0.24
  -3   1   0    6.40    0.28
  -3   1   0    5.56    0.27
   3   1   0    5.91    0.28
  -3   1   0    5.70    0.31
   3   1   0    6.22    0.23
   3   1   0    6.36    0.24
   3   1   0    6.05    0.30
   3   1   0    6.17    0.27
  -3  -1   2  786.05   20.38
   3  -1  -2  878.90   20.40
  -3  -1   2  742.10   20.37
   3  -1  -2  875.59   20.41
  -3   1   2  720.01   20.33
   3   1  -2  811.90   20.38
  -3   1   2  880.55   20.40
  -3   1   2  749.31   20.35
   3   1  -2  764.78   20.38
   3   1  -2  723.89   20.37
  -3   1   2  798.80   20.40
   3   1  -2  750.32   20.37
   3   1  -2  821.65   20.38
   3   1  -2  710.74   20.35
  -3   1   2  655.41   20.34
   3  -1  -4  553.32   14.91
  -3  -1   4  574.26   14.93
  -3  -1   4  493.64   14.86
   3  -1  -4  593.15   14.97
  -3  -1   4  611.38   14.96
   3   1  -4  485.18   14.86
  -3   1   4  579.79   14.93
  -3   1   4  565.29   14.91
   3   1  -4  580.60   14.93
   3   1  -4  547.96   14.92
   3   1  -4  597.58   14.96
   3   1  -4  614.91   14.96
  -3   1   4  597.90   14.97
  -3  -1   6    0.05    0.09
   3  -1  -6    0.17    0.12
  -3  -1   6   -0.03    0.15
  -3  -1   6    0.03    0.12
   3  -1  -6    0.00    0.12
   3  -1  -6    0.21    0.09
   3  -1  -6    0.11    0.14
   3   1  -6   -0.03    0.13
   3   1  -6    0.02    0.10
   3   1  -6    0.03    0.13
  -3   1   6    0.13    0.14
  -3   1   6    0.09    0.11
   3   1  -6   -0.07    0.10
   3   1  -6    0.13    0.09
  -3   1   6    0.04    0.12
  -3   1   6   -0.05    0.14
   3  -1  -8   43.18    1.33
  -3  -1   8   44.61    1.31
   3  -1  -8   45.07    1.33
   3  -1  -8   44.72    1.36
  -3  -1   8   41.91    1.35
  -3  -1   8   45.37    1.30
   3  -1  -8   44.04    1.29
  -3  -1   8   43.75    1.30
  -3   1   8   44.38    1.36
   3   1  -8   43.34    1.30
   3   1  -8   43.77    1.36
  -3   1   8   44.46    1.21
  -3   1   8   44.13    1.33
  -3   1   8   45.36    1.33
  -3   1   8   42.24    1.35
   3   1  -8   44.63    1.36
   3   1  -8   43.93    1.31
   3  -1 -10    4.15    0.37
   3  -1 -10    3.73    0.39
   3  -1 -10    4.40    0.40
  -3  -1  10    4.23    0.38
  -3  -1  10    4.22    0.35
  -3  -1  10    3.97    0.40
  -3  -1  10    4.07    0.34
   3  -1 -10    4.24    0.34
  -3   1  10    4.03    0.40
  -3   1  10    3.97    0.24
  -3   1  10    4.10    0.44
   3   1 -10    3.14    0.39
   3   1 -10    3.43    0.35
   3   1 -10    3.94    0.36
  -3   1  10    3.88    0.37
  -3  -1  12    0.68    0.23
  -3  -1  12    0.72    0.27
  -3  -1  12    1.24    0.24
   3  -1 -12    0.90    0.29
  -3  -1  12    0.81    0.30
   3  -1 -12    1.45    0.29
   3  -1 -12    1.02    0.24
   3  -1 -12    0.97    0.27
   3   1 -12    1.28    0.26
   3   1 -12    1.19    0.26
   3   1 -12    0.93    0.25
  -3   1  12    1.16    0.34
  -3   1  12    0.92    0.31
   3   1 -12    0.55    0.26
  -3   1  12    1.16    0.26
  -3   1  12    1.05    0.16
   3  -1 -14   10.68    0.65
   3  -1 -14   10.56    0.74
  -3  -1  14    9.65    0.72
  -3  -1  14   10.87    0.60
   3  -1 -14   10.84    0.69
   3  -1 -14   11.55    0.68
  -3  -1  14   11.29    0.78
  -3  -1  14   10.36    0.63
  -3   1  14   10.66    0.74
  -3   1  14   10.19    0.48
   3   1 -14   10.96    0.68
  -3   1  14   10.86    0.64
   3   1 -14   11.44    0.70
  -3   1  14    9.87    0.72
   3   1 -14   10.15    0.70
   3  -1 -16    1.60    0.38
   3  -1 -16    1.45    0.42
  -3  -1  16    2.32    0.47
  -3  -1  16    1.80    0.48
  -3  -1  16    2.07    0.34
   3  -1 -16    1.37    0.46
  -3  -1  16    1.39    0.44
   3  -1 -16    1.95    0.42
   3   1 -16    2.43    0.43
   3   1 -16    2.44    0.48
   3   1 -16    1.76    0.41
  -3   1  16    1.72    0.27
  -3   1  16    1.27    0.41
   3   1 -16    2.01    0.41
  -3   1  16    0.99    0.47
   3  -1 -18    8.15    0.91
  -3  -1  18    6.86    0.72
   3  -1 -18    6.43    0.56
   3  -1 -18    8.22    0.87
  -3  -1  18    5.94    0.71
  -3  -1  18    7.15    0.78
  -3  -1  18    7.19    0.71
   3  -1 -18    7.48    0.96
   3   1 -18    6.12    0.85
  -3   1  18    5.71    0.71
  -3   1  18    5.55    0.69
   3   1 -18    7.78    0.89
   3   1 -18    6.14    0.90
  -3   1  18    7.74    0.55
  -3   1  18    7.98    0.81
   3  -1 -20    0.21    0.59
   3  -1 -20   -0.29    0.62
   3  -1 -20   -0.05    0.35
  -3  -1  20   -0.79    0.78
  -3  -1  20    0.72    0.59
  -3  -1  20   -0.47    0.43
   3  -1 -20    0.30    0.71
   3  -1 -20   -0.01    0.45
  -3  -1  20   -1.19    0.63
   3   1 -20    0.62    0.59
   3   1 -20    0.07    0.67
  -3   1  20   -0.13    0.32
   3   1 -20   -0.29    0.70
   3   1 -20   -0.24    0.53
  -3   1  20    1.10    0.62
  -3   1  20   -0.24    0.57
  -3   1  20   -0.35    0.69
  -3  -2 -17    0.90    0.56
   3  -2  17    1.65    0.67
  -3  -2 -17    1.45    0.67
  -3  -2 -17    2.40    0.64
   3  -2  17    0.81    0.74
   3  -2  17    1.33    0.56
  -3   2 -17    1.06    0.60
   3   2  17    1.00    0.69
   3   2  17    1.04    0.73
  -3   2 -17    1.53    0.70
  -3   2 -17    0.71    0.60
   3   2  17    2.52    0.62
  -3   2 -17    2.02    0.37
  -3  -2 -15   10.16    0.88
  -3  -2 -15    8.47    1.08
  -3  -2 -15    9.15    0.85
  -3  -2 -15    9.61    0.81
   3  -2  15   11.92    1.11
   3  -2  15    9.61    0.89
   3  -2  15    9.96    0.88
   3   2  15   10.98    1.02
   3   2  15   10.61    0.93
  -3   2 -15    9.70    0.98
  -3   2 -15    9.13    0.95
   3   2  15    9.22    1.08
   3  -2  13   13.18    0.83
   3  -2  13   13.05    0.91
  -3  -2 -13   12.95    0.92
  -3  -2 -13   14.46    0.55
   3  -2  13   14.34    0.93
  -3  -2 -13   12.40    0.88
  -3  -2 -13   13.62    0.83
  -3  -2 -13   12.60    0.77
   3   2  13   13.83    0.87
  -3   2 -13   12.59    0.96
   3   2  13   13.61    0.99
  -3   2 -13   13.79    0.86
   3   2  13   12.54    0.91
   3  -2  11    4.79    0.57
   3  -2  11    5.18    0.35
  -3  -2 -11    5.23    0.55
   3  -2  11    6.11    0.53
  -3  -2 -11    5.20    0.61
  -3  -2 -11    5.91    0.58
   3  -2  11    5.86    0.63
  -3  -2 -11    5.26    0.66
  -3  -2 -11    4.87    0.31
  -3   2 -11    4.99    0.56
   3   2  11    5.56    0.58
  -3   2 -11    5.19    0.66
   3   2  11    4.42    0.74
   3   2  11    4.64    0.65
  -3   2 -11    4.44    0.62
  -3  -2  -9   34.84    0.98
   3  -2   9   32.78    1.12
  -3  -2  -9   34.40    1.17
  -3  -2  -9   35.36    1.20
   3  -2   9   35.22    1.05
   3  -2   9   33.44    1.24
  -3  -2  -9   33.88    1.21
   3  -2   9   33.62    1.23
  -3  -2  -9   33.50    1.24
   3   2   9   32.45    1.22
   3   2   9   34.78    1.23
   3   2   9   33.29    1.19
  -3   2  -9   34.30    1.19
  -3   2  -9   35.11    1.24
  -3   2  -9   32.84    1.21
  -3  -2  -7    9.62    0.50
  -3  -2  -7    8.02    0.54
   3  -2   7    9.58    0.40
  -3  -2  -7    8.74    0.50
   3  -2   7    8.23    0.62
   3  -2   7    8.48    0.43
  -3  -2  -7    8.89    0.50
   3  -2   7    8.84    0.52
  -3   2  -7    8.99    0.48
   3   2   7    8.74    0.51
   3   2   7    8.97    0.55
  -3   2  -7    8.56    0.55
  -3   2  -7    9.20    0.53
   3   2   7    8.77    0.50
   3  -2   5   18.56    0.62
   3  -2   5   19.83    0.65
   3  -2   5   19.05    0.72
  -3  -2  -5   19.23    0.70
  -3  -2  -5   19.96    0.72
  -3  -2  -5   18.19    0.71
   3  -2   5   19.55    0.72
  -3  -2  -5   19.24    0.71
   3   2   5   18.45    0.70
   3   2   5   19.37    0.72
   3   2   5   19.68    0.70
  -3   2  -5   18.48    0.73
  -3   2  -5   19.68    0.72
   3   2   5   18.05    0.71
  -3   2  -5   19.10    0.68
  -3  -2  -3   12.46    0.50
   3  -2   3   12.89    0.51
   3  -2   3   12.52    0.40
  -3  -2  -3   12.21    0.51
  -3  -2  -3   11.70    0.49
  -3  -2  -3   13.48    0.50
   3   2   3   12.63    0.51
  -3   2  -3   12.39    0.51
   3   2   3   13.38    0.50
  -3   2  -3   13.30    0.48
   3   2   3   12.50    0.50
   3   2   3   11.86    0.50
  -3   2  -3   11.87    0.51
  -3   2  -3   12.87    0.52
  -3  -2  -1   15.55    0.50
   3  -2   1   15.42    0.53
  -3  -2  -1   14.62    0.50
   3  -2   1   14.52    0.53
  -3  -2  -1   14.90    0.56
   3  -2   1   14.46    0.53
  -3  -2  -1   14.83    0.53
  -3  -2  -1   15.10    0.50
  -3   2  -1   15.19    0.55
   3   2   1   14.55    0.51
  -3   2  -1   14.92    0.54
   3   2   1   14.99    0.55
   3   2   1   14.52    0.50
   3   2   1   14.50    0.53
  -3   2  -1   15.14    0.48
  -3  -2   1   39.41    1.05
   3  -2  -1   37.83    1.10
  -3  -2   1   37.54    1.11
  -3  -2   1   36.64    1.11
  -3  -2   1   37.27    1.10
   3  -2  -1   38.52    1.11
   3  -2  -1   37.00    1.09
  -3  -2   1   37.55    1.07
  -3   2   1   37.15    1.10
   3   2  -1   37.70    1.11
   3   2  -1   38.27    1.11
  -3   2   1   38.08    1.01
   3   2  -1   38.29    1.05
   3   2  -1   36.54    1.10
   3   2  -1   35.65    1.05
   3   2  -1   37.99    1.07
  -3   2   1   38.12    1.11
  -3   2   1   36.25    1.09
  -3  -2   3    5.47    0.21
   3  -2  -3    4.64    0.31
   3  -2  -3    5.11    0.30
   3  -2  -3    5.06    0.28
  -3  -2   3    5.10    0.28
   3  -2  -3    4.87    0.29
   3   2  -3    5.17    0.27
   3   2  -3    5.40    0.20
  -3   2   3    5.23    0.28
   3   2  -3    4.87    0.27
   3   2  -3    5.04    0.25
   3   2  -3    5.09    0.30
   3   2  -3    5.17    0.20
  -3   2   3    5.04    0.28
  -3   2   3    4.62    0.30
   3   2  -3    5.24    0.29
  -3  -2   5   32.75    1.04
   3  -2  -5   32.74    1.01
   3  -2  -5   33.47    1.04
   3  -2  -5   33.44    0.94
  -3  -2   5   33.51    0.96
  -3  -2   5   34.96    1.03
   3  -2  -5   32.70    1.02
   3  -2  -5   33.68    0.89
  -3   2   5   32.89    1.01
  -3   2   5   35.06    1.06
   3   2  -5   34.57    0.98
  -3   2   5   32.84    1.02
   3   2  -5   32.45    0.96
   3   2  -5   33.11    1.01
   3   2  -5   33.06    1.04
   3   2  -5   34.04    0.96
  -3  -2   7   34.07    0.99
   3  -2  -7   32.40    1.03
  -3  -2   7   32.58    1.05
  -3  -2   7   31.85    0.98
  -3  -2   7   32.05    1.02
   3  -2  -7   31.68    1.03
   3  -2  -7   31.67    1.05
   3  -2  -7   33.31    0.96
   3   2  -7   32.73    0.98
   3   2  -7   32.35    0.93
  -3   2   7   32.45    1.03
  -3   2   7   33.64    1.05
   3   2  -7   32.81    1.06
   3   2  -7   32.23    0.98
  -3   2   7   32.74    1.07
  -3   2   7   32.29    1.03
  -3  -2   9   11.42    0.54
  -3  -2   9   11.62    0.60
  -3  -2   9   11.97    0.52
   3  -2  -9   13.08    0.58
   3  -2  -9   11.96    0.49
  -3  -2   9   13.24    0.55
   3  -2  -9   12.28    0.57
   3  -2  -9   12.34    0.56
  -3   2   9   12.90    0.57
   3   2  -9   11.92    0.52
  -3   2   9   11.30    0.60
   3   2  -9   11.83    0.53
   3   2  -9   11.95    0.58
  -3   2   9   12.11    0.58
  -3   2   9   11.55    0.57
  -3  -2  11    1.34    0.25
  -3  -2  11    1.57    0.32
   3  -2 -11    1.37    0.27
   3  -2 -11    1.62    0.30
   3  -2 -11    2.10    0.31
  -3  -2  11    1.15    0.26
   3  -2 -11    1.91    0.25
  -3  -2  11    2.26    0.33
  -3   2  11    1.53    0.32
  -3   2  11    1.78    0.30
   3   2 -11    1.61    0.26
  -3   2  11    1.72    0.16
   3   2 -11    1.67    0.27
  -3   2  11    1.29    0.29
   3   2 -11    1.59    0.12
   3   2 -11    1.53    0.27
  -3   2  11    1.91    0.29
   3  -2 -13   13.62    0.68
   3  -2 -13   14.89    0.72
  -3  -2  13   12.60    0.76
   3  -2 -13   11.99    0.86
  -3  -2  13   14.40    0.74
  -3  -2  13   14.34    0.68
  -3  -2  13   12.42    0.93
   3  -2 -13   13.65    0.71
  -3   2  13   13.97    0.79
   3   2 -13   13.49    0.84
  -3   2  13   13.37    0.74
  -3   2  13   13.98    0.47
   3   2 -13   13.99    0.69
  -3   2  13   11.71    1.00
   3   2 -13   13.54    0.75
  -3  -2  15    7.32    0.79
   3  -2 -15    8.02    0.66
   3  -2 -15    7.00    0.83
  -3  -2  15    7.51    0.71
  -3  -2  15    8.40    0.64
  -3  -2  15    7.19    0.63
   3  -2 -15    8.60    0.78
   3  -2 -15    7.63    0.73
   3   2 -15    7.79    0.75
   3   2 -15    8.40    0.67
  -3   2  15    7.79    0.39
   3   2 -15    8.23    0.68
   3   2 -15    8.64    0.70
  -3   2  15    6.44    0.72
  -3   2  15    7.99    0.78
  -3  -2  17    0.40    0.43
  -3  -2  17    0.01    0.53
  -3  -2  17    0.06    0.36
   3  -2 -17   -0.07    0.41
  -3  -2  17   -0.15    0.45
   3  -2 -17    0.48    0.45
   3  -2 -17    0.48    0.51
   3  -2 -17    0.63    0.36
   3   2 -17    0.45    0.42
  -3   2  17    0.24    0.20
   3   2 -17    0.27    0.47
   3   2 -17    0.02    0.42
  -3   2  17   -0.26    0.47
  -3   2  17    0.07    0.52
  -3  -2  19    5.17    0.58
   3  -2 -19    6.12    0.71
  -3  -2  19    5.57    0.82
   3  -2 -19    4.82    0.73
   3  -2 -19    5.80    0.82
  -3  -2  19    5.77    0.84
   3  -2 -19    5.74    0.68
  -3  -2  19    4.66    0.75
   3   2 -19    4.73    0.66
  -3   2  19    4.90    0.77
   3   2 -19    7.62    0.85
   3   2 -19    5.39    0.70
  -3   2  19    5.92    0.48
  -3   2  19    5.30    0.75
   3   2 -19    5.41    0.77
  -3   2  19    5.32    0.66
  -3  -3 -18    6.43    1.04
  -3  -3 -18    5.50    0.75
  -3  -3 -18    2.61    0.73
   3  -3  18    6.06    0.93
  -3  -3 -18    4.05    0.90
   3  -3  18    3.31    0.90
   3  -3  18    4.95    0.81
   3   3  18    4.24    1.00
  -3   3 -18    5.53    0.84
  -3   3 -18    5.39    1.07
   3   3  18    4.47    0.84
   3  -3  16   -0.22    0.52
  -3  -3 -16    1.24    0.56
  -3  -3 -16    0.57    0.55
  -3  -3 -16   -0.09    0.66
   3  -3  16    0.19    0.52
  -3  -3 -16    0.38    0.47
   3  -3  16    0.59    0.68
   3   3  16    0.29    0.61
  -3   3 -16    0.06    0.54
  -3   3 -16    0.66    0.66
  -3   3 -16    1.25    0.58
   3   3  16    0.61    0.64
   3   3  16    0.54    0.62
  -3  -3 -14   -0.14    0.39
   3  -3  14   -0.06    0.39
  -3  -3 -14   -0.98    0.41
   3  -3  14   -0.45    0.45
  -3  -3 -14   -0.15    0.47
   3  -3  14   -0.43    0.44
  -3  -3 -14    0.61    0.73
  -3   3 -14    0.20    0.48
  -3   3 -14    0.04    0.47
   3   3  14    0.00    0.47
   3   3  14   -0.38    0.47
   3   3  14   -0.18    0.44
  -3  -3 -12   11.09    0.74
   3  -3  12   11.00    0.82
  -3  -3 -12    9.57    0.85
   3  -3  12   10.17    0.87
   3  -3  12   10.57    0.45
  -3  -3 -12   10.55    0.81
  -3  -3 -12    9.42    0.74
   3  -3  12   10.28    0.69
   3   3  12    9.68    1.11
  -3   3 -12   10.08    0.76
  -3   3 -12    9.52    0.73
   3   3  12   11.42    0.88
   3   3  12    9.42    0.80
  -3   3 -12    9.97    0.86
  -3  -3 -10   34.96    1.36
  -3  -3 -10   37.84    1.36
  -3  -3 -10   39.00    1.33
   3  -3  10   38.38    1.38
   3  -3  10   39.07    1.15
  -3  -3 -10   36.41    1.34
   3  -3  10   38.86    1.26
   3  -3  10   39.31    1.37
   3   3  10   37.42    1.38
  -3   3 -10   38.11    1.31
  -3   3 -10   38.31    1.41
   3   3  10   37.86    1.42
   3   3  10   38.04    1.39
  -3   3 -10   37.68    1.37
  -3  -3  -8    1.81    0.32
  -3  -3  -8    2.03    0.29
   3  -3   8    1.61    0.32
  -3  -3  -8    1.76    0.32
  -3  -3  -8    1.63    0.30
   3  -3   8    2.17    0.33
   3  -3   8    2.03    0.25
   3  -3   8    2.07    0.26
  -3   3  -8    1.60    0.31
  -3   3  -8    2.25    0.34
   3   3   8    2.00    0.32
   3   3   8    1.65    0.29
   3   3   8    1.96    0.32
  -3   3  -8    1.79    0.31
   3  -3   6   32.78    1.13
  -3  -3  -6   31.48    1.08
  -3  -3  -6   30.88    1.08
  -3  -3  -6   32.95    1.08
   3  -3   6   32.23    0.98
  -3  -3  -6   32.21    1.09
  -3   3  -6   31.49    1.11
   3   3   6   31.69    1.09
   3   3   6   32.22    1.09
  -3   3  -6   32.53    1.06
  -3   3  -6   31.05    1.09
   3   3   6   31.85    1.09
  -3  -3  -4    3.17    0.37
   3  -3   4    2.95    0.34
  -3  -3  -4    3.17    0.32
   3  -3   4    2.88    0.32
  -3  -3  -4    3.26    0.31
  -3  -3  -4    2.80    0.33
   3  -3   4    3.03    0.21
  -3   3  -4    2.88    0.32
   3   3   4    3.26    0.34
  -3   3  -4    3.09    0.37
   3   3   4    2.98    0.32
   3   3   4    2.89    0.16
   3   3   4    2.94    0.32
  -3   3  -4    3.01    0.33
  -3  -3  -2   66.44    1.85
   3  -3   2   64.52    1.88
  -3  -3  -2   64.49    1.84
   3  -3   2   65.22    1.88
  -3  -3  -2   64.17    1.86
  -3  -3  -2   62.71    1.88
  -3   3  -2   64.42    1.74
   3   3   2   65.31    1.87
  -3   3  -2   65.51    1.88
   3   3   2   65.36    1.84
   3   3   2   65.33    1.85
   3   3   2   65.06    1.85
  -3   3  -2   64.34    1.85
  -3  -3   0  189.82    4.99
   3  -3   0  183.91    4.99
  -3  -3   0  182.89    4.95
  -3  -3   0  184.51    4.99
  -3  -3   0  182.38    4.91
   3  -3   0  184.12    4.99
  -3  -3   0  188.30    5.01
  -3  -3   0  184.60    4.95
   3  -3   0  186.76    4.97
  -3   3   0  185.21    5.00
  -3   3   0  183.61    4.97
   3   3   0  184.43    5.00
  -3   3   0  191.92    5.00
   3   3   0  187.58    4.99
   3   3   0  183.58    4.95
   3   3   0  187.11    4.99
   3   3   0  182.76    4.94
  -3  -3   2   18.45    0.58
   3  -3  -2   18.97    0.64
  -3  -3   2   18.43    0.64
   3  -3  -2   18.51    0.65
   3  -3  -2   18.07    0.64
  -3  -3   2   18.53    0.58
  -3  -3   2   17.93    0.65
   3   3  -2   18.26    0.58
  -3   3   2   18.15    0.64
  -3   3   2   18.88    0.65
   3   3  -2   17.56    0.64
   3   3  -2   18.50    0.56
   3   3  -2   18.93    0.59
  -3   3   2   18.73    0.54
   3   3  -2   18.07    0.64
   3   3  -2   18.31    0.64
  -3  -3   4    0.18    0.16
  -3  -3   4    0.39    0.13
   3  -3  -4    0.15    0.14
  -3  -3   4    0.24    0.10
   3  -3  -4    0.23    0.13
  -3  -3   4    0.13    0.11
   3  -3  -4    0.21    0.14
   3  -3  -4    0.20    0.07
  -3   3   4    0.30    0.14
  -3   3   4    0.18    0.17
   3   3  -4    0.09    0.13
   3   3  -4    0.19    0.15
  -3   3   4    0.16    0.16
  -3   3   4    0.23    0.08
   3   3  -4    0.31    0.12
   3   3  -4    0.17    0.09
   3   3  -4    0.36    0.12
   3  -3  -6   70.23    2.02
  -3  -3   6   68.92    1.91
  -3  -3   6   67.90    1.93
  -3  -3   6   72.23    1.94
   3  -3  -6   69.77    1.90
   3  -3  -6   69.64    2.00
   3  -3  -6   70.70    2.00
  -3  -3   6   69.30    2.00
  -3  -3   6   64.63    1.99
  -3   3   6   66.28    2.00
   3   3  -6   71.19    2.01
   3   3  -6   69.83    1.93
   3   3  -6   72.48    1.94
   3   3  -6   68.12    1.99
  -3   3   6   68.96    2.02
   3   3  -6   68.28    1.91
  -3   3   6   69.95    2.00
  -3   3   6   69.53    1.90
  -3  -3   8   14.19    0.62
   3  -3  -8   14.14    0.63
   3  -3  -8   13.31    0.51
  -3  -3   8   14.21    0.57
   3  -3  -8   14.63    0.63
  -3  -3   8   13.76    0.65
  -3  -3   8   14.80    0.56
   3  -3  -8   13.28    0.61
  -3   3   8   13.88    0.60
   3   3  -8   14.66    0.58
  -3   3   8   13.51    0.63
  -3   3   8   13.47    0.52
  -3   3   8   13.76    0.64
   3   3  -8   14.26    0.79
   3   3  -8   14.92    0.62
   3  -3 -10    5.75    0.51
  -3  -3  10    6.81    0.54
  -3  -3  10    6.29    0.45
   3  -3 -10    5.84    0.49
   3  -3 -10    6.07    0.39
  -3  -3  10    6.55    0.43
  -3  -3  10    6.77    0.49
   3  -3 -10    6.50    0.47
  -3   3  10    6.21    0.53
  -3   3  10    6.61    0.42
   3   3 -10    7.48    0.51
   3   3 -10    6.18    0.44
   3   3 -10    6.74    0.47
  -3   3  10    6.49    0.52
  -3   3  10    5.48    0.51
  -3  -3  12   12.51    0.67
   3  -3 -12   13.30    0.68
   3  -3 -12   12.37    0.61
   3  -3 -12   11.68    0.71
  -3  -3  12   12.11    0.63
  -3  -3  12   12.07    0.84
  -3  -3  12   11.76    0.65
   3   3 -12   11.44    0.62
  -3   3  12   11.46    0.68
  -3   3  12   12.70    0.70
   3   3 -12   11.75    0.67
  -3   3  12   12.56    0.72
  -3   3  12   10.03    1.03
   3   3 -12   11.55    0.75
  -3  -3  14   28.97    1.16
   3  -3 -14   27.27    1.26
   3  -3 -14   26.38    1.17
   3  -3 -14   28.90    1.08
   3  -3 -14   27.49    1.20
  -3  -3  14   28.77    1.16
  -3  -3  14   28.84    1.19
  -3  -3  14   27.97    1.11
   3   3 -14   29.25    1.15
  -3   3  14   27.75    1.18
   3   3 -14   27.95    1.10
   3   3 -14   28.89    1.18
  -3   3  14   29.98    1.23
   3  -3 -16   12.94    0.81
  -3  -3  16   11.85    0.88
  -3  -3  16   11.30    0.82
   3  -3 -16   11.28    0.94
   3  -3 -16   10.98    0.86
   3  -3 -16   13.77    1.03
  -3  -3  16   11.96    1.00
   3   3 -16   12.26    0.87
   3   3 -16   11.54    0.89
  -3   3  16   11.68    0.40
  -3   3  16   11.62    0.91
   3   3 -16   11.34    0.81
  -3   3  16   12.77    1.01
  -3  -3  18    6.88    0.80
   3  -3 -18    7.57    0.88
   3  -3 -18    7.95    1.03
   3  -3 -18    5.47    1.14
  -3  -3  18    8.94    0.89
  -3  -3  18    8.61    0.80
  -3   3  18    7.50    0.93
   3   3 -18    8.84    1.01
  -3   3  18    7.40    1.09
   3   3 -18    9.72    0.94
   3   3 -18    5.81    0.64
   3   3 -18    8.76    0.96
  -3   3  18    6.96    0.88
   3  -3 -20    4.96    0.78
  -3  -3  20    4.30    1.04
  -3  -3  20    5.12    0.83
   3  -3 -20    5.40    0.74
   3  -3 -20    5.42    0.66
  -3  -3  20    5.08    0.68
  -3  -3  20    6.49    0.85
   3  -3 -20    4.45    0.73
   3   3 -20    5.53    0.86
  -3   3  20    4.80    0.90
   3   3 -20    8.11    1.00
   3   3 -20    3.55    0.76
   3   3 -20    4.81    0.80
   3  -4  17   17.97    1.27
  -3  -4 -17   16.23    1.24
  -3  -4 -17   16.16    1.57
   3  -4  17   16.85    1.37
   3  -4  17   15.73    1.46
  -3  -4 -17   18.08    1.21
  -3  -4 -17   17.05    1.27
   3   4  17   15.67    1.43
  -3   4 -17   16.40    1.39
   3   4  17   18.12    1.43
   3   4  17   16.01    1.40
  -3   4 -17   17.03    1.73
  -3   4 -17   15.72    1.21
  -3  -4 -15    8.00    0.94
   3  -4  15    9.92    1.10
  -3  -4 -15    8.51    1.04
  -3  -4 -15    9.25    1.02
   3  -4  15    7.38    1.04
  -3  -4 -15    9.84    1.19
   3  -4  15    9.16    0.92
   3   4  15    6.73    0.76
  -3   4 -15    9.36    0.92
  -3   4 -15    9.39    1.06
   3   4  15   10.12    0.97
   3   4  15    8.69    1.04
  -3   4 -15    7.52    1.01
   3  -4  13    7.31    0.98
  -3  -4 -13    7.21    0.74
   3  -4  13    6.55    0.71
   3  -4  13    8.02    0.85
  -3  -4 -13    6.81    0.83
  -3  -4 -13    6.16    0.78
  -3  -4 -13    7.47    0.76
   3   4  13    7.28    0.88
   3   4  13    6.93    0.83
  -3   4 -13    6.70    0.95
   3   4  13    5.83    0.85
  -3   4 -13    8.18    1.11
   3  -4  11    6.35    0.57
   3  -4  11    6.34    0.79
   3  -4  11    6.54    0.73
   3  -4  11    6.16    0.37
  -3  -4 -11    6.93    0.85
  -3  -4 -11    5.70    0.61
  -3  -4 -11    7.08    0.66
  -3  -4 -11    6.29    0.70
   3   4  11    5.79    0.71
  -3   4 -11    6.46    0.63
   3   4  11    6.38    0.79
   3   4  11    6.84    0.71
  -3   4 -11    6.02    0.70
  -3  -4  -9    1.59    0.36
  -3  -4  -9    0.69    0.33
   3  -4   9    0.93    0.17
  -3  -4  -9    1.37    0.34
  -3  -4  -9    1.04    0.32
   3  -4   9    1.82    0.34
   3  -4   9    1.00    0.25
   3   4   9    0.72    0.36
  -3   4  -9    0.99    0.31
   3   4   9    1.14    0.32
   3   4   9    0.97    0.34
  -3   4  -9    0.97    0.34
  -3   4  -9    1.27    0.45
  -3  -4  -7    7.48    0.54
  -3  -4  -7    7.33    0.58
   3  -4   7    6.86    0.54
   3  -4   7    7.31    0.42
  -3  -4  -7    7.44    0.57
  -3  -4  -7    7.57    0.52
   3  -4   7    7.58    0.58
   3   4   7    7.20    0.52
  -3   4  -7    7.74    0.57
  -3   4  -7    7.51    0.56
   3   4   7    8.00    0.54
   3   4   7    7.55    0.33
   3   4   7    7.02    0.52
   3  -4   5    1.36    0.27
  -3  -4  -5    0.85    0.21
   3  -4   5    1.08    0.25
  -3  -4  -5    1.20    0.26
  -3  -4  -5    1.44    0.26
  -3  -4  -5    1.04    0.23
  -3   4  -5    1.19    0.23
  -3   4  -5    1.10    0.23
   3   4   5    1.23    0.25
   3   4   5    1.42    0.20
   3   4   5    1.85    0.29
  -3   4  -5    1.13    0.26
   3   4   5    1.34    0.25
  -3   4  -5    1.65    0.21
   3  -4   3    1.61    0.24
   3  -4   3    1.77    0.25
  -3  -4  -3    2.11    0.29
  -3  -4  -3    2.28    0.32
  -3  -4  -3    1.99    0.27
  -3  -4  -3    2.54    0.27
   3   4   3    1.44    0.24
  -3   4  -3    1.79    0.26
  -3   4  -3    1.81    0.18
  -3   4  -3    1.36    0.21
   3   4   3    1.68    0.24
   3   4   3    2.21    0.30
  -3   4  -3    2.11    0.31
   3   4   3    1.27    0.20
   3  -4   1   63.93    1.91
  -3  -4  -1   64.98    1.92
  -3  -4  -1   65.04    1.79
  -3  -4  -1   64.28    1.87
   3  -4   1   66.14    1.86
  -3  -4  -1   60.55    1.89
   3  -4   1   67.88    1.93
  -3  -4  -1   66.71    1.88
   3   4   1   66.41    1.87
  -3   4  -1   66.08    1.87
   3   4   1   66.10    1.91
  -3   4  -1   65.36    1.92
  -3   4  -1   66.78    1.92
   3   4   1   65.18    1.88
   3   4   1   65.29    1.89
   3  -4  -1   10.13    0.48
   3  -4  -1   10.96    0.49
  -3  -4   1   10.46    0.49
  -3  -4   1    9.97    0.43
  -3  -4   1   10.18    0.49
   3  -4  -1   10.28    0.44
  -3  -4   1   10.37    0.45
   3   4  -1   10.10    0.58
  -3   4   1   10.48    0.49
  -3   4   1    9.59    0.48
   3   4  -1   10.36    0.44
  -3   4   1   10.56    0.46
   3   4  -1   10.68    0.48
   3   4  -1   11.02    0.49
   3  -4  -3  105.02    2.90
  -3  -4   3  100.79    2.82
  -3  -4   3  103.07    2.85
  -3  -4   3  103.19    2.88
   3  -4  -3  103.04    2.85
  -3  -4   3  102.14    2.82
   3  -4  -3  106.66    2.90
   3   4  -3   97.03    2.76
  -3   4   3  101.82    2.89
   3   4  -3  104.15    2.82
   3   4  -3  106.22    2.88
  -3   4   3  105.25    2.89
  -3   4   3  104.01    2.77
   3   4  -3  101.53    2.87
   3   4  -3  101.29    2.81
   3  -4  -5   69.41    1.91
  -3  -4   5   68.99    2.00
  -3  -4   5   71.17    2.06
  -3  -4   5   69.63    1.99
   3  -4  -5   75.25    1.95
  -3  -4   5   71.98    2.00
   3  -4  -5   71.45    2.08
   3  -4  -5   71.08    2.07
   3   4  -5   71.69    1.99
   3   4  -5   69.28    2.06
  -3   4   5   72.47    1.95
  -3   4   5   69.75    2.07
  -3   4   5   70.56    2.08
   3   4  -5   69.40    2.05
  -3   4   5   70.93    2.08
   3   4  -5   71.72    2.00
   3  -4  -7   89.96    2.67
  -3  -4   7   92.04    2.61
  -3  -4   7   95.42    2.62
  -3  -4   7   94.97    2.68
   3  -4  -7   94.39    2.56
   3  -4  -7   94.44    2.69
  -3  -4   7   92.97    2.55
  -3   4   7   94.53    2.70
   3   4  -7   92.86    2.63
  -3   4   7   93.92    2.56
   3   4  -7   95.84    2.62
   3   4  -7   94.39    2.68
  -3   4   7   92.40    2.69
  -3   4   7   90.39    2.68
  -3  -4   9    2.09    0.26
   3  -4  -9    1.85    0.32
  -3  -4   9    1.82    0.26
  -3  -4   9    2.13    0.34
   3  -4  -9    1.80    0.27
  -3  -4   9    1.62    0.30
   3  -4  -9    1.69    0.30
   3  -4  -9    1.91    0.28
   3   4  -9    2.35    0.32
   3   4  -9    2.26    0.32
  -3   4   9    2.15    0.25
   3   4  -9    1.89    0.27
  -3   4   9    1.99    0.31
  -3   4   9    2.34    0.33
  -3   4   9    1.73    0.28
   3  -4 -11    0.05    0.29
  -3  -4  11    0.73    0.30
   3  -4 -11    0.58    0.22
  -3  -4  11    0.18    0.23
   3  -4 -11    0.84    0.28
   3  -4 -11    0.56    0.50
  -3  -4  11    0.45    0.30
  -3   4  11    0.25    0.23
   3   4 -11    0.29    0.27
   3   4 -11    0.56    0.25
  -3   4  11    0.62    0.48
  -3   4  11    0.18    0.30
  -3   4  11    0.09    0.32
   3   4 -11    0.37    0.24
  -3  -4  13   22.55    1.05
   3  -4 -13   21.56    1.04
  -3  -4  13   21.11    0.97
  -3  -4  13   22.76    0.94
   3  -4 -13   20.69    1.02
   3  -4 -13   23.95    0.98
  -3  -4  13   20.20    1.41
   3  -4 -13   20.87    0.87
   3   4 -13   22.83    0.97
   3   4 -13   19.81    0.97
  -3   4  13   21.79    1.07
   3   4 -13   21.12    0.92
  -3   4  13   22.96    0.91
  -3   4  13   20.15    0.99
   3  -4 -15   13.57    0.80
   3  -4 -15   13.64    0.84
  -3  -4  15   13.30    1.01
  -3  -4  15   13.50    0.90
   3  -4 -15   13.37    0.92
   3  -4 -15   14.28    0.98
  -3  -4  15   12.31    0.92
   3   4 -15   14.60    0.90
  -3   4  15   14.65    1.00
  -3   4  15   12.25    0.90
   3   4 -15   12.49    0.92
  -3   4  15   14.15    0.94
   3  -4 -17   -0.31    0.40
  -3  -4  17    0.12    0.61
   3  -4 -17    0.91    0.57
  -3  -4  17   -0.05    0.45
  -3  -4  17    0.49    0.42
   3  -4 -17   -0.26    0.56
   3  -4 -17    0.41    0.44
  -3  -4  17   -0.32    0.48
  -3   4  17   -0.78    0.55
  -3   4  17   -0.11    0.57
   3   4 -17   -0.64    0.43
   3   4 -17   -0.56    0.51
   3   4 -17    0.43    0.40
  -3   4  17   -0.35    0.51
   3   4 -17   -0.19    0.42
  -3  -4  19    4.45    0.88
   3  -4 -19    4.56    0.85
   3  -4 -19    5.33    0.63
   3  -4 -19    4.51    0.65
   3  -4 -19    6.45    0.85
  -3  -4  19    5.01    0.68
  -3  -4  19    4.65    0.68
  -3  -4  19    4.82    0.92
   3   4 -19    8.27    0.96
   3   4 -19    4.95    0.70
  -3   4  19    4.92    0.89
  -3   4  19    5.72    0.75
   3   4 -19    4.00    0.79
   3   4 -19    8.75    1.13
  -3   4  19    5.21    0.80
  -3  -5 -16    2.38    0.69
  -3  -5 -16    1.35    0.69
   3  -5  16    0.13    0.56
   3  -5  16    1.41    0.74
  -3  -5 -16    1.44    0.74
  -3  -5 -16    2.49    0.65
  -3   5 -16    0.59    0.80
  -3   5 -16    0.88    0.60
   3   5  16    2.60    1.02
  -3   5 -16    0.57    0.62
   3   5  16    1.10    0.76
   3   5  16    2.92    0.88
  -3  -5 -14    0.43    0.62
  -3  -5 -14    1.21    0.48
  -3  -5 -14   -0.37    0.46
  -3  -5 -14    0.24    0.54
   3  -5  14    1.12    0.55
   3  -5  14   -0.19    0.45
  -3   5 -14    0.49    0.57
  -3   5 -14    0.60    0.54
   3   5  14    1.14    0.59
   3   5  14    0.67    0.54
  -3   5 -14    0.71    0.45
   3   5  14    0.89    0.56
   3  -5  12   22.43    1.00
   3  -5  12   22.35    1.17
  -3  -5 -12   21.81    1.24
   3  -5  12   24.29    1.23
  -3  -5 -12   22.51    1.06
  -3  -5 -12   23.90    1.26
  -3  -5 -12   21.23    1.16
   3   5  12   23.27    1.17
   3   5  12   20.69    1.24
  -3   5 -12   21.81    1.25
   3   5  12   20.39    1.19
  -3   5 -12   23.10    1.19
   3   5  12   23.55    0.94
  -3  -5 -10   13.29    0.86
   3  -5  10   13.95    0.70
   3  -5  10   13.04    0.85
  -3  -5 -10   13.75    0.82
   3  -5  10   13.44    0.54
  -3  -5 -10   11.33    0.81
  -3  -5 -10   14.55    0.87
   3  -5  10   14.00    0.82
   3   5  10   13.66    0.91
   3   5  10   13.02    0.66
   3   5  10   12.10    0.81
  -3   5 -10   13.86    0.77
  -3   5 -10   12.73    0.86
   3   5  10   13.89    0.83
   3  -5   8    3.29    0.44
  -3  -5  -8    2.99    0.41
  -3  -5  -8    3.60    0.49
   3  -5   8    3.21    0.43
  -3  -5  -8    3.48    0.47
   3  -5   8    3.82    0.41
  -3   5  -8    3.95    0.55
   3   5   8    2.30    0.39
   3   5   8    3.61    0.42
   3   5   8    3.20    0.31
  -3   5  -8    3.68    0.50
   3   5   8    2.84    0.40
   3  -5   6   14.66    0.74
  -3  -5  -6   14.07    0.67
  -3  -5  -6   13.42    0.70
   3  -5   6   13.65    0.72
  -3  -5  -6   14.33    0.75
  -3  -5  -6   14.01    0.67
   3   5   6   13.94    0.71
   3   5   6   14.43    0.73
   3   5   6   13.28    0.52
   3   5   6   13.70    0.61
  -3   5  -6   12.96    0.71
  -3   5  -6   13.47    0.53
   3   5   6   14.24    0.72
  -3   5  -6   13.22    0.65
  -3   5  -6   13.46    0.68
  -3  -5  -4    0.42    0.21
  -3  -5  -4    0.29    0.23
   3  -5   4    0.28    0.23
  -3  -5  -4    0.41    0.24
  -3  -5  -4    0.67    0.23
  -3   5  -4    0.32    0.26
  -3   5  -4    0.15    0.19
   3   5   4    0.44    0.20
   3   5   4    0.62    0.24
  -3   5  -4    0.54    0.25
   3   5   4    0.43    0.23
   3   5   4    0.49    0.23
   3  -5   2   67.76    2.05
  -3  -5  -2   65.49    2.01
  -3  -5  -2   66.37    2.01
  -3  -5  -2   68.00    2.01
  -3  -5  -2   69.12    1.88
   3  -5   2   69.14    2.08
  -3  -5  -2   70.06    2.07
   3   5   2   67.46    2.02
  -3   5  -2   69.73    1.89
  -3   5  -2   68.80    2.06
   3   5   2   68.11    2.01
  -3   5  -2   67.51    1.96
   3   5   2   71.29    2.00
   3   5   2   67.60    2.00
  -3   5  -2   68.99    2.05
   3  -5   0   13.46    0.62
   3  -5   0   12.36    0.50
  -3  -5   0   12.68    0.54
  -3  -5   0   12.07    0.61
  -3  -5   0   11.87    0.38
  -3  -5   0   13.25    0.59
  -3  -5   0   12.01    0.55
   3  -5   0   12.45    0.59
  -3  -5   0   12.22    0.56
   3   5   0   11.68    0.57
   3   5   0   12.64    0.55
  -3   5   0   12.34    0.53
   3   5   0   12.80    0.57
   3   5   0   12.68    0.56
  -3   5   0   12.47    0.60
  -3   5   0   12.53    0.58
  -3  -5   2   -0.26    0.17
  -3  -5   2    0.15    0.17
  -3  -5   2   -0.24    0.13
   3  -5  -2    0.11    0.13
   3  -5  -2   -0.09    0.18
   3  -5  -2    0.05    0.19
  -3  -5   2    0.29    0.20
  -3   5   2    0.11    0.22
   3   5  -2   -0.03    0.18
   3   5  -2    0.24    0.18
  -3   5   2    0.14    0.13
  -3   5   2    0.00    0.21
   3   5  -2    0.03    0.17
   3   5  -2    0.48    0.22
   3  -5  -4    3.12    0.42
   3  -5  -4    3.46    0.27
   3  -5  -4    3.34    0.33
  -3  -5   4    3.78    0.35
  -3  -5   4    3.25    0.32
  -3  -5   4    3.27    0.41
  -3  -5   4    3.54    0.31
   3  -5  -4    3.67    0.37
   3   5  -4    3.31    0.21
   3   5  -4    3.04    0.34
  -3   5   4    3.39    0.36
  -3   5   4    3.26    0.44
  -3   5   4    3.36    0.43
   3   5  -4    4.23    0.33
   3   5  -4    3.20    0.40
   3   5  -4    3.46    0.39
  -3   5   4    3.44    0.27
   3   5  -4    3.98    0.38
   3  -5  -6   39.51    1.15
   3  -5  -6   42.83    1.38
  -3  -5   6   41.27    1.29
  -3  -5   6   43.51    1.30
  -3  -5   6   41.22    1.25
  -3  -5   6   41.33    1.36
   3  -5  -6   39.69    1.34
   3  -5  -6   40.25    1.21
   3   5  -6   41.50    1.29
  -3   5   6   41.03    1.35
   3   5  -6   40.70    1.27
  -3   5   6   40.91    1.36
   3   5  -6   39.81    1.33
  -3   5   6   42.44    1.22
  -3   5   6   39.95    1.35
   3  -5  -8    6.87    0.40
   3  -5  -8    6.38    0.55
  -3  -5   8    6.56    0.57
  -3  -5   8    6.95    0.47
   3  -5  -8    5.97    0.52
  -3  -5   8    6.91    0.37
  -3  -5   8    7.12    0.45
  -3   5   8    7.02    0.57
   3   5  -8    7.26    0.50
   3   5  -8    7.04    0.49
  -3   5   8    7.22    0.56
   3   5  -8    6.96    0.44
  -3   5   8    7.20    0.61
  -3   5   8    6.85    0.42
   3  -5 -10    4.41    0.41
   3  -5 -10    3.98    0.55
   3  -5 -10    5.81    0.60
  -3  -5  10    5.14    0.51
  -3  -5  10    5.36    0.47
  -3  -5  10    4.96    0.61
  -3   5  10    5.41    0.59
   3   5 -10    4.42    0.52
   3   5 -10    5.90    0.51
   3   5 -10    5.12    0.49
  -3   5  10    4.17    0.47
  -3   5  10    5.41    0.45
  -3   5  10    4.25    0.67
   3  -5 -12    1.05    0.28
   3  -5 -12    0.42    0.36
  -3  -5  12    0.49    0.27
  -3  -5  12    0.70    0.31
  -3  -5  12    0.69    0.36
  -3  -5  12    0.91    0.38
   3  -5 -12    0.40    0.40
  -3   5  12    1.38    0.57
  -3   5  12    0.06    0.36
  -3   5  12    0.36    0.40
   3   5 -12    0.22    0.32
   3   5 -12    0.68    0.34
   3   5 -12    0.48    0.31
  -3   5  12    0.92    0.28
  -3  -5  14   12.74    0.84
   3  -5 -14   13.68    0.78
   3  -5 -14   13.80    0.98
   3  -5 -14   14.79    1.03
  -3  -5  14   14.54    0.94
  -3  -5  14   14.49    1.01
   3   5 -14   13.97    0.84
   3   5 -14   14.24    0.92
  -3   5  14   13.75    0.94
  -3   5  14   13.78    0.81
   3  -5 -16    0.79    0.59
   3  -5 -16    1.49    0.56
  -3  -5  16    1.28    0.43
  -3  -5  16    1.44    0.55
  -3  -5  16    1.61    0.62
   3  -5 -16    0.90    0.49
  -3   5  16    0.96    0.58
   3   5 -16    1.07    0.43
  -3   5  16    0.57    0.53
  -3   5  16    0.98    0.53
  -3   5  16    1.00    0.50
   3   5 -16    1.33    0.52
   3   5 -16    0.33    0.44
   3  -5 -18   -0.10    0.49
  -3  -5  18    0.17    0.48
   3  -5 -18    0.38    0.67
  -3  -5  18    0.35    0.71
  -3  -5  18    0.29    0.59
   3  -5 -18   -0.29    0.70
  -3   5  18   -0.68    0.69
   3   5 -18   -0.99    0.64
  -3   5  18    1.28    0.73
  -3   5  18   -0.01    0.57
   3   5 -18   -0.51    0.61
   3   5 -18    0.24    0.58
   3  -6  15    5.78    0.82
   3  -6  15    3.39    0.61
  -3  -6 -15    4.22    0.85
  -3  -6 -15    5.54    0.74
   3  -6  15    3.86    0.77
  -3  -6 -15    2.21    0.74
  -3  -6 -15    4.48    0.72
  -3   6 -15    4.70    0.70
   3   6  15    3.86    0.76
  -3   6 -15    3.08    0.68
   3   6  15    3.41    0.71
   3   6  15    3.45    0.85
  -3   6 -15    4.38    0.88
   3  -6  13    2.26    0.65
  -3  -6 -13    1.27    0.56
   3  -6  13    1.76    0.58
   3  -6  13    0.73    0.50
  -3  -6 -13    1.16    0.66
  -3  -6 -13    0.63    0.59
  -3  -6 -13    2.35    0.78
   3   6  13    1.40    0.67
  -3   6 -13    1.62    0.53
  -3   6 -13    1.42    0.49
   3   6  13    1.22    0.34
   3   6  13    1.65    0.57
   3   6  13    1.17    0.55
  -3   6 -13    2.00    0.64
   3  -6  11   -0.25    0.33
  -3  -6 -11   -0.52    0.39
  -3  -6 -11   -0.13    0.43
  -3  -6 -11   -0.25    0.37
   3  -6  11   -0.58    0.42
  -3  -6 -11   -0.64    0.44
   3  -6  11    0.06    0.17
   3  -6  11   -0.01    0.48
   3   6  11   -0.26    0.44
   3   6  11    0.08    0.27
   3   6  11   -0.62    0.45
  -3   6 -11    0.83    0.44
  -3   6 -11   -0.52    0.45
   3   6  11    0.08    0.22
   3   6  11    0.55    0.51
  -3  -6  -9    6.99    0.69
  -3  -6  -9    6.99    0.81
   3  -6   9    7.44    0.76
   3  -6   9    8.49    0.75
  -3  -6  -9    7.38    0.70
  -3  -6  -9    6.27    0.78
  -3   6  -9    7.13    0.50
  -3   6  -9    7.30    0.84
  -3   6  -9    8.88    0.70
   3   6   9    6.75    0.73
   3   6   9    7.69    0.78
  -3   6  -9    6.94    0.73
   3   6   9    8.09    0.55
   3   6   9    7.18    0.46
   3   6   9    6.78    0.78
  -3  -6  -7   35.22    1.46
  -3  -6  -7   35.85    1.33
  -3  -6  -7   36.82    1.37
  -3  -6  -7   35.11    1.35
   3  -6   7   34.93    1.36
   3  -6   7   28.16    1.70
  -3   6  -7   35.21    1.13
  -3   6  -7   38.00    1.33
   3   6   7   37.61    1.36
   3   6   7   36.02    1.12
   3   6   7   35.47    1.45
  -3   6  -7   35.24    1.24
  -3   6  -7   32.04    1.47
   3   6   7   36.79    1.21
   3   6   7   36.26    1.34
   3  -6   5   25.41    1.01
  -3  -6  -5   25.47    0.99
   3  -6   5   24.54    1.05
  -3  -6  -5   25.29    1.00
  -3  -6  -5   23.78    0.99
  -3  -6  -5   24.90    1.06
   3   6   5   24.31    1.02
   3   6   5   25.25    0.99
  -3   6  -5   24.77    0.82
  -3   6  -5   24.27    0.92
  -3   6  -5   24.76    1.06
  -3   6  -5   25.25    1.01
   3   6   5   24.87    0.92
   3   6   5   25.60    1.02
  -3  -6  -3    1.90    0.33
   3  -6   3    2.26    0.35
  -3  -6  -3    2.15    0.30
  -3  -6  -3    1.70    0.33
  -3  -6  -3    2.92    0.36
   3  -6   3    1.93    0.34
  -3   6  -3    1.58    0.33
  -3   6  -3    2.27    0.27
  -3   6  -3    2.37    0.36
   3   6   3    3.04    0.40
  -3   6  -3    2.59    0.26
   3   6   3    2.22    0.29
   3   6   3    2.58    0.34
   3   6   3    2.34    0.34
  -3  -6  -1    1.23    0.26
   3  -6   1    1.24    0.28
  -3  -6  -1    1.14    0.27
   3  -6   1    1.14    0.30
  -3  -6  -1    0.85    0.24
  -3  -6  -1    1.13    0.26
  -3  -6  -1    0.99    0.28
  -3  -6  -1    1.19    0.13
   3   6   1    1.13    0.26
  -3   6  -1    1.27    0.30
   3   6   1    1.02    0.23
   3   6   1    1.16    0.28
   3   6   1    0.77    0.25
  -3   6  -1    1.30    0.23
  -3   6  -1    1.13    0.31
  -3  -6   1   12.95    0.65
   3  -6  -1   12.99    0.52
   3  -6  -1   12.44    0.67
  -3  -6   1   11.90    0.64
  -3  -6   1   12.46    0.59
  -3  -6   1   12.51    0.60
   3  -6  -1   12.38    0.64
   3  -6  -1   11.64    0.55
  -3   6   1   12.15    0.53
  -3   6   1   12.71    0.64
  -3   6   1   11.32    0.64
   3   6  -1   11.32    0.62
   3   6  -1   12.21    0.61
   3   6  -1   13.25    0.72
   3   6  -1   12.06    0.58
  -3  -6   3   13.41    0.65
   3  -6  -3   13.44    0.55
   3  -6  -3   14.09    0.56
  -3  -6   3   12.99    0.64
  -3  -6   3   12.65    0.61
  -3  -6   3   12.83    0.65
   3  -6  -3   13.55    0.69
   3  -6  -3   14.79    0.71
   3   6  -3   13.71    0.66
   3   6  -3   12.48    0.65
  -3   6   3   12.71    0.55
  -3   6   3   12.81    0.66
   3   6  -3   12.98    0.61
  -3   6   3   13.95    0.69
   3   6  -3   13.30    0.60
   3  -6  -5    2.12    0.26
   3  -6  -5    1.76    0.20
   3  -6  -5    1.52    0.31
  -3  -6   5    1.80    0.32
  -3  -6   5    1.76    0.27
  -3  -6   5    1.93    0.27
   3  -6  -5    2.03    0.31
  -3  -6   5    2.38    0.33
  -3   6   5    2.02    0.33
   3   6  -5    1.44    0.28
  -3   6   5    1.66    0.30
  -3   6   5    1.53    0.34
  -3   6   5    1.73    0.22
   3   6  -5    1.99    0.28
   3   6  -5    1.82    0.34
   3   6  -5    2.05    0.30
  -3  -6   7    4.48    0.39
   3  -6  -7    5.05    0.55
  -3  -6   7    4.36    0.45
   3  -6  -7    4.40    0.29
  -3  -6   7    4.17    0.57
   3  -6  -7    4.33    0.56
   3  -6  -7    4.10    0.37
  -3  -6   7    4.77    0.46
  -3   6   7    4.64    0.40
   3   6  -7    3.87    0.48
   3   6  -7    4.55    0.49
  -3   6   7    4.05    0.57
  -3   6   7    4.16    0.54
  -3   6   7    4.22    0.54
   3   6  -7    4.74    0.44
   3  -6  -9   10.39    0.55
   3  -6  -9   10.42    0.71
  -3  -6   9   10.71    0.75
  -3  -6   9   11.28    0.49
  -3  -6   9    9.87    0.63
   3  -6  -9   10.02    0.98
  -3   6   9   11.43    0.74
  -3   6   9   11.22    0.74
   3   6  -9   10.18    0.73
  -3   6   9   10.35    0.56
  -3   6   9   10.79    0.75
   3   6  -9   11.30    0.63
   3   6  -9    8.18    0.81
  -3  -6  11    4.24    0.46
  -3  -6  11    4.46    0.54
   3  -6 -11    3.86    0.50
   3  -6 -11    5.52    0.51
  -3  -6  11    4.19    0.52
   3  -6 -11    5.38    0.67
  -3   6  11    5.11    0.52
   3   6 -11    6.22    0.65
  -3   6  11    5.47    0.63
  -3   6  11    5.03    0.67
   3   6 -11    5.15    0.62
   3   6 -11    5.52    0.57
   3  -6 -13    3.28    0.60
  -3  -6  13    3.11    0.48
   3  -6 -13    2.55    0.41
   3  -6 -13    3.72    0.68
  -3  -6  13    3.26    0.53
  -3   6  13    3.33    0.42
   3   6 -13    3.45    0.48
  -3   6  13    3.09    0.56
   3   6 -13    2.84    0.48
  -3   6  13    3.26    0.51
  -3  -6  15    0.88    0.47
  -3  -6  15    1.09    0.58
   3  -6 -15    1.04    0.41
   3  -6 -15    0.94    0.59
   3  -6 -15    0.99    0.59
  -3  -6  15    1.04    0.57
  -3  -6  15    1.31    0.40
  -3   6  15   -0.01    0.44
   3   6 -15    1.05    0.52
   3   6 -15    1.10    0.46
   3   6 -15    1.29    0.45
  -3   6  15    0.72    0.57
  -3   6  15    1.05    0.41
  -3   6  15    0.11    0.52
  -3  -6  17    9.94    1.30
  -3  -6  17    7.09    0.93
   3  -6 -17   10.93    1.12
   3  -6 -17    8.73    1.29
  -3  -6  17    7.32    0.99
  -3  -6  17   11.89    1.20
   3  -6 -17   10.75    1.39
  -3   6  17    7.86    0.88
   3   6 -17    8.46    1.18
   3   6 -17    8.78    1.12
   3   6 -17   10.14    1.04
  -3   6  17    8.41    1.17
  -3   6  17    9.63    1.16
  -3  -7 -14   12.86    1.18
  -3  -7 -14   10.91    1.44
  -3  -7 -14   12.42    1.67
   3  -7  14   12.68    1.27
   3  -7  14   11.08    1.17
  -3  -7 -14   11.41    1.27
  -3   7 -14   13.23    1.30
  -3   7 -14    9.66    1.20
   3   7  14   12.62    1.32
   3   7  14   12.83    1.52
  -3   7 -14   12.86    1.41
  -3   7 -14   13.52    1.11
   3   7  14   15.55    1.24
   3  -7  12    0.34    0.48
  -3  -7 -12    0.97    0.48
  -3  -7 -12   -0.39    0.48
   3  -7  12   -0.14    0.54
  -3  -7 -12   -0.58    0.53
  -3  -7 -12   -0.64    0.58
  -3   7 -12   -1.04    0.61
  -3   7 -12    0.38    0.55
   3   7  12    0.14    0.30
  -3   7 -12   -0.03    0.41
   3   7  12    0.42    0.57
   3   7  12   -0.32    0.62
  -3   7 -12    0.47    0.50
   3   7  12   -0.27    0.35
   3   7  12   -0.40    0.55
  -3  -7 -10    0.56    0.52
  -3  -7 -10    0.72    0.43
   3  -7  10    0.72    0.49
  -3  -7 -10    1.69    0.46
  -3  -7 -10    1.54    0.56
   3  -7  10    1.08    0.49
   3   7  10    0.75    0.30
  -3   7 -10    0.67    0.51
  -3   7 -10    1.22    0.50
   3   7  10    0.98    0.49
   3   7  10    1.53    0.30
  -3   7 -10    0.64    0.49
   3   7  10    1.11    0.47
  -3   7 -10    0.75    0.29
   3   7  10    1.07    0.55
  -3  -7  -8   18.63    1.06
  -3  -7  -8   21.04    0.99
   3  -7   8   18.14    1.04
  -3  -7  -8   19.53    1.45
   3  -7   8   22.48    1.09
  -3  -7  -8   20.57    1.12
  -3   7  -8   21.13    1.13
   3   7   8   20.12    1.05
  -3   7  -8   21.87    1.08
   3   7   8   20.65    1.10
   3   7   8   20.14    1.06
  -3   7  -8   20.56    0.94
  -3   7  -8   20.87    0.80
   3   7   8   19.14    0.86
   3   7   8   20.47    0.81
   3  -7   6   45.85    1.82
   3  -7   6   47.80    1.68
  -3  -7  -6   46.33    1.70
  -3  -7  -6   47.62    1.63
  -3  -7  -6   47.60    1.81
  -3  -7  -6   48.51    1.68
   3   7   6   45.44    1.53
  -3   7  -6   49.63    1.45
  -3   7  -6   46.27    1.53
   3   7   6   47.53    1.65
  -3   7  -6   48.19    1.71
   3   7   6   48.08    1.67
   3   7   6   49.34    1.48
   3   7   6   44.65    1.65
   3  -7   4   57.32    1.87
  -3  -7  -4   55.78    1.88
  -3  -7  -4   56.95    1.84
  -3  -7  -4   57.60    1.84
   3  -7   4   53.59    2.03
  -3  -7  -4   52.81    2.05
   3   7   4   55.90    1.81
   3   7   4   59.09    1.76
  -3   7  -4   56.46    1.71
  -3   7  -4   56.14    1.65
   3   7   4   57.19    1.83
   3   7   4   54.43    2.20
  -3  -7  -2   16.75    0.79
  -3  -7  -2   16.84    0.76
  -3  -7  -2   16.07    0.82
   3  -7   2   16.53    0.82
  -3  -7  -2   15.51    0.86
  -3  -7  -2   14.90    0.76
   3  -7   2   15.23    0.86
   3   7   2   14.42    0.87
  -3   7  -2   16.50    0.68
  -3   7  -2   15.36    0.62
   3   7   2   17.31    0.76
   3   7   2   16.44    0.80
  -3   7  -2   16.43    0.82
   3   7   2   15.27    0.81
  -3   7  -2   16.67    0.88
  -3  -7   0   27.89    1.04
   3  -7   0   27.54    0.97
  -3  -7   0   28.73    1.11
   3  -7   0   27.27    1.10
  -3  -7   0   28.56    1.08
   3  -7   0   28.52    1.11
   3  -7   0   27.59    1.01
  -3  -7   0   28.37    1.07
   3   7   0   29.03    1.05
  -3   7   0   27.20    1.14
   3   7   0   28.35    1.10
   3   7   0   28.61    1.07
   3   7   0   27.24    1.04
  -3   7   0   28.23    1.10
  -3   7   0   28.36    0.98
   3  -7  -2   62.69    2.05
  -3  -7   2   63.82    2.02
  -3  -7   2   65.89    2.01
   3  -7  -2   68.51    1.91
   3  -7  -2   65.19    1.93
  -3  -7   2   66.54    2.00
   3  -7  -2   66.06    2.07
  -3  -7   2   66.23    2.04
   3   7  -2   65.08    1.99
   3   7  -2   66.37    2.05
   3   7  -2   64.66    2.01
  -3   7   2   65.53    1.91
  -3   7   2   66.48    2.07
   3   7  -2   63.87    2.01
  -3   7   2   65.84    2.07
  -3  -7   4   22.04    0.92
   3  -7  -4   22.81    0.82
   3  -7  -4   22.02    1.07
  -3  -7   4   23.69    0.92
   3  -7  -4   22.38    0.81
  -3  -7   4   22.87    0.91
   3  -7  -4   23.18    0.99
  -3  -7   4   23.34    1.05
  -3   7   4   23.14    0.83
  -3   7   4   23.93    1.02
   3   7  -4   23.32    0.91
   3   7  -4   23.75    1.01
  -3   7   4   22.81    0.99
   3   7  -4   23.11    1.21
   3   7  -4   20.97    1.06
   3   7  -4   23.02    0.93
   3  -7  -6   27.66    1.14
  -3  -7   6   27.61    1.13
  -3  -7   6   26.45    1.04
  -3  -7   6   27.83    1.00
   3  -7  -6   27.97    0.98
   3  -7  -6   27.40    0.90
   3  -7  -6   25.30    1.10
   3   7  -6   27.16    1.11
   3   7  -6   28.14    1.03
  -3   7   6   25.75    1.14
  -3   7   6   26.63    1.13
  -3   7   6   27.83    0.94
  -3   7   6   26.76    1.12
   3   7  -6   26.55    1.15
  -3  -7   8   13.34    0.73
  -3  -7   8   11.82    0.60
  -3  -7   8   12.51    0.70
   3  -7  -8   12.55    0.82
   3  -7  -8   13.09    0.86
   3  -7  -8   11.94    0.61
  -3  -7   8   12.55    0.84
  -3   7   8   13.23    0.79
   3   7  -8   12.05    0.69
   3   7  -8   13.43    0.75
  -3   7   8   11.27    0.87
  -3   7   8   10.56    0.93
   3   7  -8   11.28    0.72
  -3   7   8   12.54    0.64
  -3  -7  10   56.89    1.67
   3  -7 -10   56.91    1.77
  -3  -7  10   56.06    1.96
   3  -7 -10   56.28    1.97
  -3  -7  10   58.01    1.87
  -3  -7  10   54.88    1.86
   3   7 -10   58.31    1.86
  -3   7  10   57.72    1.78
  -3   7  10   57.81    2.02
   3   7 -10   58.66    1.89
  -3   7  10   58.06    1.96
  -3   7  10   58.66    1.95
   3   7 -10   58.19    1.87
   3  -7 -12    3.25    0.64
   3  -7 -12    3.09    0.55
  -3  -7  12    3.14    0.59
  -3  -7  12    2.46    0.46
   3  -7 -12    3.07    0.42
  -3   7  12    3.18    0.62
   3   7 -12    3.89    0.49
  -3   7  12    3.69    0.57
   3   7 -12    2.92    0.50
  -3   7  12    3.19    0.43
  -3   7  12    3.55    0.53
   3  -7 -14    1.92    0.66
  -3  -7  14    1.84    0.62
   3  -7 -14    1.75    0.57
  -3  -7  14    1.28    0.42
  -3  -7  14    0.76    0.60
   3  -7 -14    2.25    0.47
  -3   7  14    1.56    0.44
   3   7 -14    0.65    0.48
   3   7 -14    2.06    0.54
  -3   7  14    1.58    0.60
   3   7 -14    1.63    0.49
  -3   7  14    1.23    0.64
  -3   7  14    1.82    0.53
   3  -7 -16    3.91    0.58
   3  -7 -16    3.39    0.83
   3  -7 -16    3.63    0.73
  -3  -7  16    4.44    0.61
  -3  -7  16    3.86    0.68
  -3  -7  16    3.10    0.78
  -3   7  16    4.60    0.59
  -3   7  16    3.67    0.87
   3   7 -16    4.61    0.62
  -3   7  16    5.70    0.76
   3   7 -16    4.16    0.68
   3   7 -16    5.05    0.75
  -3   7  16    3.60    0.73
  -3  -8 -13    0.04    0.80
  -3  -8 -13   -0.45    0.74
   3  -8  13    0.81    0.77
  -3  -8 -13    0.97    0.78
   3  -8  13    1.25    0.73
  -3  -8 -13    0.49    0.62
  -3   8 -13    2.41    0.81
   3   8  13   -0.40    0.72
  -3   8 -13    0.53    0.71
   3   8  13   -0.11    0.32
  -3   8 -13    1.04    0.68
  -3   8 -13    1.02    0.63
   3   8  13    1.30    0.41
   3   8  13    0.53    0.77
   3   8  13    0.46    0.66
  -3  -8 -11    0.70    0.60
   3  -8  11    0.18    0.56
  -3  -8 -11    0.37    0.69
  -3  -8 -11    0.79    0.52
  -3  -8 -11   -0.17    0.53
   3  -8  11   -0.26    0.62
   3   8  11    1.40    0.77
   3   8  11    0.52    0.37
   3   8  11   -0.54    0.57
   3   8  11   -0.49    0.61
  -3   8 -11    0.17    0.49
  -3   8 -11    0.27    0.52
  -3   8 -11    0.96    0.60
   3   8  11    0.37    0.33
  -3   8 -11   -0.28    0.39
  -3  -8  -9    2.18    0.62
   3  -8   9    2.53    0.52
   3  -8   9    0.82    0.53
  -3  -8  -9    2.39    0.56
  -3  -8  -9    1.66    0.55
  -3  -8  -9    2.06    0.48
  -3   8  -9    1.56    0.58
   3   8   9    1.97    0.37
   3   8   9    1.31    0.56
   3   8   9    0.90    0.52
   3   8   9    1.64    0.56
   3   8   9    1.16    0.66
  -3   8  -9    2.47    0.49
  -3   8  -9    2.80    0.52
  -3   8  -9    2.05    0.33
  -3  -8  -7   -0.06    0.48
   3  -8   7   -0.74    0.34
  -3  -8  -7   -0.33    0.37
  -3  -8  -7   -0.46    0.79
   3  -8   7    0.57    0.51
  -3   8  -7    0.33    0.34
   3   8   7    0.17    0.43
   3   8   7   -0.01    0.44
  -3   8  -7   -0.29    0.50
   3   8   7   -0.17    0.47
   3   8   7    0.09    0.32
   3   8   7   -0.28    0.31
  -3   8  -7    0.36    0.24
  -3   8  -7   -0.44    0.38
  -3  -8  -5    0.35    0.37
   3  -8   5   -0.02    0.40
  -3  -8  -5   -0.04    0.36
   3  -8   5   -0.01    0.37
   3  -8   5    0.76    0.47
  -3  -8  -5   -0.15    0.41
   3   8   5    0.05    0.29
   3   8   5   -0.26    0.37
  -3   8  -5    0.22    0.46
  -3   8  -5    0.16    0.20
  -3   8  -5   -0.05    0.28
   3   8   5    0.43    0.37
  -3   8  -5    0.12    0.35
   3   8   5   -0.46    0.31
  -3  -8  -3    4.07    0.50
  -3  -8  -3    2.96    0.43
   3  -8   3    3.06    0.48
  -3  -8  -3    3.10    0.51
   3  -8   3    4.26    0.54
   3  -8   3    2.74    0.42
   3   8   3    2.83    0.45
  -3   8  -3    3.44    0.38
  -3   8  -3    4.16    0.61
  -3   8  -3    4.00    0.48
  -3   8  -3    3.49    0.52
   3   8   3    4.52    0.63
   3   8   3    4.14    0.52
   3   8   3    3.09    0.47
  -3  -8  -1    0.32    0.36
  -3  -8  -1    0.06    0.29
   3  -8   1    0.67    0.31
   3  -8   1    0.47    0.34
   3  -8   1    0.27    0.37
  -3  -8  -1    0.40    0.34
   3   8   1    0.94    0.31
  -3   8  -1    0.14    0.36
   3   8   1    0.40    0.36
   3   8   1    0.57    0.34
  -3   8  -1    0.08    0.35
  -3   8  -1    0.76    0.29
  -3  -8   1    3.62    0.47
   3  -8  -1    3.38    0.38
  -3  -8   1    3.37    0.43
   3  -8  -1    3.25    0.49
  -3  -8   1    3.76    0.55
   3  -8  -1    3.54    0.37
  -3  -8   1    4.31    0.52
  -3   8   1    3.90    0.49
   3   8  -1    3.53    0.43
  -3   8   1    3.61    0.38
   3   8  -1    3.92    0.45
   3   8  -1    3.99    0.51
   3   8  -1    3.85    0.53
  -3   8   1    3.20    0.52
   3  -8  -3   88.29    2.78
  -3  -8   3   92.57    2.71
  -3  -8   3   91.44    2.72
  -3  -8   3   91.18    2.76
   3  -8  -3   95.08    2.59
  -3  -8   3   88.43    2.71
   3  -8  -3   91.49    2.62
   3   8  -3   89.58    2.75
  -3   8   3   91.67    2.81
   3   8  -3   90.39    2.72
  -3   8   3   92.22    2.62
   3   8  -3   91.40    2.71
  -3   8   3   86.52    2.93
   3   8  -3   93.50    2.74
  -3  -8   5    8.95    0.65
   3  -8  -5    7.24    0.73
  -3  -8   5    8.79    0.73
   3  -8  -5    8.24    0.82
  -3  -8   5    9.09    0.61
  -3  -8   5    8.46    0.66
   3  -8  -5    8.26    0.55
   3  -8  -5    6.96    0.50
  -3   8   5    8.72    0.58
   3   8  -5    8.64    0.67
  -3   8   5    8.28    0.83
   3   8  -5    8.25    0.75
  -3   8   5    9.51    0.74
   3   8  -5    8.08    0.65
   3   8  -5    8.66    0.68
  -3   8   5    7.41    0.78
   3  -8  -7    1.81    0.48
   3  -8  -7    2.45    0.28
  -3  -8   7    1.81    0.44
  -3  -8   7    1.93    0.35
   3  -8  -7    2.68    0.34
   3  -8  -7    2.64    0.47
  -3  -8   7    2.18    0.39
  -3  -8   7    2.60    0.38
  -3   8   7    2.53    0.44
  -3   8   7    2.22    0.48
  -3   8   7    2.86    0.49
   3   8  -7    2.77    0.41
  -3   8   7    3.22    0.37
   3   8  -7    2.62    0.43
   3   8  -7    2.05    0.41
   3   8  -7    2.06    0.46
  -3  -8   9    0.47    0.38
   3  -8  -9    0.62    0.31
   3  -8  -9    0.17    0.46
   3  -8  -9    0.62    0.31
  -3  -8   9    1.00    0.30
   3  -8  -9    1.10    0.47
  -3  -8   9    0.49    0.47
  -3   8   9    0.81    0.45
  -3   8   9    0.62    0.32
   3   8  -9    0.97    0.41
   3   8  -9    1.12    0.39
   3   8  -9    0.37    0.35
  -3   8   9    0.32    0.46
  -3   8   9    0.22    0.51
   3  -8 -11    0.35    0.35
   3  -8 -11    0.32    0.52
   3  -8 -11    0.06    0.49
  -3  -8  11    1.57    0.48
  -3  -8  11    0.37    0.37
  -3  -8  11    0.05    0.23
  -3  -8  11    0.21    0.52
   3   8 -11   -0.09    0.38
  -3   8  11   -0.61    0.46
  -3   8  11   -0.72    0.44
   3   8 -11    0.30    0.45
  -3   8  11    0.13    0.35
  -3   8  11    0.17    0.52
  -3  -8  13    2.28    0.47
   3  -8 -13    2.15    0.69
   3  -8 -13    0.95    0.71
  -3  -8  13    1.68    0.53
  -3  -8  13    1.57    0.61
   3  -8 -13    1.07    0.45
  -3   8  13    1.01    0.60
  -3   8  13   -0.11    0.66
   3   8 -13    2.03    0.54
  -3   8  13    1.87    0.48
  -3   8  13    2.44    0.58
   3   8 -13    2.31    0.56
   3   8 -13    1.87    0.58
  -3  -8  15    0.29    0.56
  -3  -8  15    1.75    0.79
   3  -8 -15   -0.04    0.91
   3  -8 -15    0.87    1.00
   3  -8 -15    2.12    0.56
  -3  -8  15    0.41    0.59
   3   8 -15    1.28    0.57
  -3   8  15    0.70    0.51
   3   8 -15    0.53    0.61
   3   8 -15    0.71    0.67
  -3   8  15    0.87    0.80
  -3   8  15    0.18    0.69
  -3   8  15    2.30    0.77
  -3  -9 -12    1.44    0.81
   3  -9  12    1.01    0.92
  -3  -9 -12    0.83    0.71
   3   9  12    1.45    0.75
  -3   9 -12    1.46    0.76
  -3   9 -12    1.13    0.65
   3   9  12    1.45    0.78
   3   9  12    0.74    0.49
   3  -9  10    0.74    0.75
  -3  -9 -10    0.20    0.58
   3  -9  10    0.66    0.62
  -3  -9 -10    1.29    0.77
  -3  -9 -10    1.80    0.76
  -3  -9 -10   -0.36    0.59
   3  -9  10    1.66    0.67
  -3   9 -10    1.29    0.60
   3   9  10    0.28    0.42
   3   9  10    1.41    0.76
   3   9  10    0.14    0.32
  -3   9 -10    0.11    0.52
   3   9  10    0.38    0.68
   3   9  10   -0.12    0.61
  -3   9 -10    2.10    0.77
   3  -9   8    0.39    0.57
  -3  -9  -8    1.02    0.52
  -3  -9  -8   -0.24    0.44
   3  -9   8    0.18    0.57
  -3  -9  -8   -0.89    0.57
  -3  -9  -8    0.45    0.63
   3  -9   8    0.30    0.55
   3   9   8   -0.03    0.55
   3   9   8    0.02    0.32
   3   9   8    1.32    0.61
  -3   9  -8   -0.54    0.25
  -3   9  -8    0.39    0.41
   3   9   8   -0.24    0.40
  -3   9  -8    0.08    0.55
   3   9   8   -0.43    0.52
  -3   9  -8   -0.53    0.52
   3  -9   6   40.43    1.71
   3  -9   6   39.53    1.72
  -3  -9  -6   37.55    1.81
  -3  -9  -6   38.87    1.64
   3  -9   6   38.13    1.56
  -3  -9  -6   40.21    1.66
   3   9   6   39.33    1.65
  -3   9  -6   38.04    1.71
  -3   9  -6   41.98    1.66
   3   9   6   36.69    1.74
  -3   9  -6   41.67    1.39
   3   9   6   43.54    1.46
   3   9   6   41.62    1.64
  -3   9  -6   41.93    1.34
   3  -9   4   12.02    0.96
   3  -9   4   13.97    1.05
  -3  -9  -4   13.42    0.99
   3  -9   4   14.26    0.91
  -3  -9  -4   14.09    0.88
  -3  -9  -4   13.46    1.06
  -3   9  -4   13.91    0.67
   3   9   4   14.34    0.92
   3   9   4   13.07    0.91
   3   9   4   14.64    0.81
  -3   9  -4   13.78    0.73
   3   9   4   13.46    0.98
  -3   9  -4   13.18    1.06
   3  -9   2    9.79    0.80
  -3  -9  -2   10.62    0.88
   3  -9   2   11.16    0.89
   3  -9   2   11.18    0.82
  -3  -9  -2   10.68    0.87
  -3  -9  -2   10.98    0.84
  -3   9  -2   13.40    0.94
   3   9   2   10.69    0.73
   3   9   2   10.59    0.87
   3   9   2   10.95    0.85
  -3   9  -2    7.79    0.92
   3   9   2   10.21    0.88
  -3   9  -2   10.79    0.59
  -3   9  -2   10.36    0.97
  -3  -9   0   18.58    1.01
   3  -9   0   18.10    1.02
   3  -9   0   18.77    1.00
  -3  -9   0   17.80    1.04
   3  -9   0   16.09    1.07
  -3  -9   0   17.48    0.97
   3   9   0   17.24    0.96
   3   9   0   18.08    1.00
  -3   9   0   16.97    1.02
   3   9   0   17.77    0.91
  -3   9   0   17.84    0.86
   3   9   0   18.06    0.98
  -3   9   0   18.24    1.00
   3  -9  -2   31.57    1.32
  -3  -9   2   33.28    1.36
   3  -9  -2   30.96    1.03
  -3  -9   2   31.67    1.28
   3  -9  -2   30.43    1.41
  -3  -9   2   31.06    1.38
   3  -9  -2   31.46    1.18
  -3  -9   2   32.97    1.33
   3   9  -2   32.80    1.36
   3   9  -2   31.04    1.27
  -3   9   2   31.42    1.17
   3   9  -2   31.61    1.29
  -3   9   2   31.56    1.41
  -3   9   2   30.29    1.32
   3  -9  -4   26.92    1.26
   3  -9  -4   25.46    1.01
   3  -9  -4   25.70    1.23
  -3  -9   4   24.80    1.13
  -3  -9   4   26.13    1.24
  -3  -9   4   24.77    1.29
   3  -9  -4   27.31    0.93
  -3   9   4   24.97    1.01
  -3   9   4   25.59    1.25
   3   9  -4   24.16    1.18
  -3   9   4   24.06    1.17
   3   9  -4   26.18    1.13
   3   9  -4   25.18    1.09
   3   9  -4   24.65    1.18
  -3  -9   6   46.98    1.73
   3  -9  -6   44.20    1.67
   3  -9  -6   42.89    1.41
   3  -9  -6   43.30    1.42
  -3  -9   6   43.86    1.54
  -3  -9   6   44.29    1.60
   3  -9  -6   43.24    1.76
  -3   9   6   44.27    1.69
  -3   9   6   45.63    1.69
  -3   9   6   44.45    1.48
  -3   9   6   42.57    1.70
   3   9  -6   43.83    1.61
   3   9  -6   43.56    1.68
   3   9  -6   40.47    1.71
   3  -9  -8    2.24    0.35
  -3  -9   8    2.40    0.42
  -3  -9   8    2.79    0.61
   3  -9  -8    1.72    0.54
   3  -9  -8    1.53    0.57
  -3  -9   8    2.44    0.48
  -3  -9   8    2.42    0.41
   3   9  -8    3.08    0.60
  -3   9   8    1.37    0.52
  -3   9   8    2.35    0.40
  -3   9   8    2.56    0.52
  -3   9   8    1.49    0.58
   3   9  -8    1.98    0.45
   3   9  -8    1.68    0.49
   3  -9 -10    2.18    0.63
  -3  -9  10    0.37    0.60
  -3  -9  10    1.16    0.50
  -3  -9  10    0.96    0.42
  -3  -9  10    1.64    0.36
   3  -9 -10    0.82    0.63
   3   9 -10    0.70    0.53
  -3   9  10    1.86    0.63
  -3   9  10    1.43    0.60
   3   9 -10    2.01    0.58
  -3   9  10    1.42    0.61
   3   9 -10    1.28    0.48
  -3   9  10    0.97    0.42
   3  -9 -12    6.01    0.77
   3  -9 -12    4.90    0.91
  -3  -9  12    3.59    0.49
  -3  -9  12    4.81    0.82
   3  -9 -12    3.97    0.88
  -3  -9  12    4.78    0.68
  -3  -9  12    7.30    0.89
   3   9 -12    7.68    1.01
  -3   9  12    5.16    0.57
  -3   9  12    6.56    0.83
  -3   9  12    5.04    0.74
   3   9 -12    5.58    0.74
  -3   9  12    4.40    0.85
   3   9 -12    4.45    0.87
   3  -9 -14   -1.37    0.73
  -3  -9  14    2.42    1.04
  -3  -9  14    1.69    0.94
   3  -9 -14    0.57    0.55
   3   9 -14    0.45    0.59
   3   9 -14    0.51    0.63
  -3   9  14    0.34    0.54
  -3   9  14   -0.25    0.72
  -3   9  14    0.07    0.89
   3   9 -14    0.52    0.74
   3 -10   9    0.71    0.74
  -3 -10  -9    0.32    0.80
  -3 -10  -9    0.02    0.62
   3 -10   9   -0.54    0.72
  -3 -10  -9    0.79    1.28
   3 -10   9    0.54    0.82
  -3 -10  -9    0.73    0.67
   3  10   9    0.88    1.19
  -3  10  -9   -0.14    0.56
  -3  10  -9    0.21    0.62
   3  10   9   -0.54    1.06
  -3  10  -9    0.97    0.75
   3  10   9    0.04    0.37
   3  10   9   -0.26    0.67
   3  10   9    0.91    0.62
  -3  10  -9   -0.01    0.36
   3 -10   7    1.77    0.72
  -3 -10  -7    0.33    0.53
  -3 -10  -7    0.00    0.62
   3 -10   7    0.27    0.53
  -3 -10  -7    0.71    0.69
  -3 -10  -7    0.40    0.24
  -3 -10  -7    0.77    0.56
   3 -10   7    0.56    0.65
   3  10   7   -0.62    0.65
   3  10   7    0.25    0.63
   3  10   7    0.63    0.38
  -3  10  -7    0.12    0.31
  -3  10  -7    1.01    0.64
  -3  10  -7    0.77    0.42
  -3  10  -7    1.12    0.72
   3  10   7    0.14    0.65
   3 -10   5    7.75    1.02
  -3 -10  -5    7.24    1.03
   3 -10   5    9.70    1.05
   3 -10   5    6.96    1.02
  -3 -10  -5    8.44    0.90
  -3 -10  -5    7.65    0.96
   3  10   5    8.14    1.08
  -3  10  -5    7.51    1.06
   3  10   5    8.13    0.81
   3  10   5    9.55    1.06
  -3  10  -5    5.88    0.78
   3  10   5    8.91    0.76
  -3  10  -5    8.33    0.71
   3 -10   3    1.14    0.50
  -3 -10  -3    0.63    0.52
   3 -10   3    0.78    0.62
  -3 -10  -3    0.52    0.59
   3 -10   3    0.80    0.50
  -3  10  -3    0.05    0.56
  -3  10  -3    0.58    0.28
   3  10   3    0.17    0.52
   3  10   3    0.93    0.46
  -3  10  -3    0.06    0.55
  -3  10  -3    1.32    0.47
   3  10   3    0.87    0.56
   3  10   3    0.16    0.74
  -3 -10  -1   13.69    1.10
   3 -10   1   10.99    0.92
  -3 -10  -1   11.76    0.99
   3 -10   1   11.93    1.08
  -3 -10  -1   12.10    1.00
   3 -10   1    9.58    1.09
  -3  10  -1   11.37    0.87
   3  10   1   11.81    1.02
   3  10   1   10.90    1.02
  -3  10  -1    9.28    0.96
   3  10   1   11.72    1.03
  -3  10  -1   12.11    1.04
  -3 -10   1   12.59    1.04
  -3 -10   1   13.60    0.98
  -3 -10   1   13.33    0.88
   3 -10  -1   12.06    0.95
   3 -10  -1   13.31    0.88
  -3 -10   1   13.51    1.04
   3 -10  -1   12.21    1.15
   3  10  -1   13.65    1.00
  -3  10   1   12.55    0.85
  -3  10   1   13.02    1.00
   3  10  -1   11.67    1.07
   3  10  -1   11.17    0.97
  -3  10   1   12.73    1.04
  -3 -10   3   13.31    1.11
   3 -10  -3   13.96    1.22
  -3 -10   3   13.72    1.01
  -3 -10   3   13.64    0.96
  -3 -10   3   16.01    1.00
   3 -10  -3   15.19    1.10
   3  10  -3   13.69    1.03
  -3  10   3   13.94    1.11
   3  10  -3   15.05    1.05
  -3  10   3   14.29    1.31
   3  10  -3   13.17    1.10
   3 -10  -5    0.99    0.40
   3 -10  -5    0.57    0.57
  -3 -10   5    1.49    0.45
  -3 -10   5    1.24    0.59
  -3 -10   5    1.46    0.52
   3 -10  -5    1.46    0.59
  -3 -10   5    1.17    0.48
  -3  10   5    1.48    0.62
   3  10  -5    1.13    0.54
   3  10  -5    1.01    0.60
  -3  10   5    1.38    0.64
   3  10  -5    0.96    0.42
  -3  10   5    1.05    0.53
   3  10  -5    2.15    0.54
   3 -10  -7   -0.38    0.66
   3 -10  -7    0.30    0.59
   3 -10  -7    0.78    0.37
  -3 -10   7    0.64    0.50
  -3 -10   7    0.79    0.59
  -3 -10   7    0.08    0.42
   3 -10  -7    0.22    0.26
  -3 -10   7    1.15    0.45
   3  10  -7    0.34    0.65
  -3  10   7    0.62    0.48
  -3  10   7    0.56    0.54
   3  10  -7    1.13    0.53
  -3  10   7    0.35    0.59
   3  10  -7    1.54    0.88
   3  10  -7    1.11    0.55
  -3  10   7    0.76    0.62
  -3 -10   9    1.84    0.46
  -3 -10   9    2.22    0.58
   3 -10  -9    1.76    0.63
   3 -10  -9    0.54    0.72
  -3 -10   9    1.93    0.73
  -3 -10   9    0.55    0.48
  -3  10   9    2.41    0.49
  -3  10   9    2.10    0.69
   3  10  -9    1.23    0.56
   3  10  -9    1.45    0.62
  -3  10   9    1.85    0.78
  -3  10   9    1.53    0.68
   3  10  -9    1.42    0.48
   3  10  -9    1.09    0.65
  -3 -10  11    8.24    0.98
  -3 -10  11    5.71    0.82
  -3 -10  11    7.70    0.73
   3 -10 -11    6.74    1.00
   3 -10 -11    7.31    0.96
  -3  10  11    8.27    0.93
   3  10 -11    6.29    0.82
  -3  10  11    9.79    1.34
   3  10 -11    6.64    0.75
  -3  10  11   10.63    1.32
   3  10 -11    9.98    1.19
  -3  10  11   10.10    1.40
   3  10 -11    6.87    0.58
  -3 -11  -6    0.69    0.77
   3 -11   6   -0.18    0.76
   3 -11   6    0.58    0.75
   3 -11   6   -0.07    0.65
  -3  11  -6    0.70    1.30
   3  11   6    1.72    0.80
  -3  11  -6    0.25    0.68
  -3  11  -6    0.57    0.46
   3  11   6    0.82    0.68
   3  11   6    0.90    0.65
  -3  11  -6    0.36    0.38
  -3  11  -6    0.54    0.68
  -3 -11  -4    5.06    0.81
   3 -11   4    7.10    0.99
  -3 -11  -4    7.20    0.94
   3 -11   4    7.65    0.94
  -3 -11  -4    8.53    1.07
   3 -11   4    6.32    0.76
  -3  11  -4    6.82    0.97
   3  11   4    6.84    0.88
   3  11   4    6.16    0.85
   3  11   4    6.73    0.84
  -3  11  -4    7.90    1.04
   3  11   4    7.41    0.83
   3 -11   2    4.25    0.85
   3 -11   2    5.58    0.81
  -3 -11  -2    4.49    0.76
  -3 -11  -2    4.34    0.67
  -3 -11  -2    4.53    0.73
  -3 -11  -2    6.20    0.87
   3 -11   2    3.74    0.68
   3  11   2    4.73    0.75
  -3  11  -2    4.66    0.84
   3  11   2    4.12    0.98
  -3  11  -2    6.01    0.68
   3  11   2    4.80    0.80
  -3  11  -2    4.44    0.79
   3 -11   0    1.31    0.57
  -3 -11   0    1.03    0.63
  -3 -11   0    0.99    0.60
   3 -11   0    1.86    0.70
  -3 -11   0    0.93    0.64
  -3 -11   0    0.84    0.52
   3 -11   0    1.07    0.65
   3  11   0    2.08    0.70
  -3  11   0    0.82    0.53
  -3  11   0    0.80    0.59
   3  11   0    0.94    0.65
  -3  11   0    1.13    0.73
  -3 -11   2    2.02    0.55
  -3 -11   2    2.50    0.71
  -3 -11   2    1.60    0.61
   3 -11  -2    1.82    0.58
   3 -11  -2    2.75    0.72
  -3 -11   2    1.70    0.63
   3 -11  -2    2.50    0.57
   3  11  -2    2.56    0.64
   3  11  -2    1.20    0.66
  -3  11   2    1.58    0.63
  -3  11   2    2.60    0.51
   3  11  -2    1.78    0.60
  -3  11   2    1.90    0.78
  -3 -11   4    7.07    0.87
   3 -11  -4    4.77    0.79
  -3 -11   4    4.83    0.70
  -3 -11   4    4.61    0.84
   3 -11  -4    5.06    0.60
  -3 -11   4    3.76    0.75
   3 -11  -4    4.63    0.79
   3  11  -4    5.48    0.82
   3  11  -4    4.48    0.76
  -3  11   4    4.75    0.80
   3  11  -4    4.14    0.77
   3  11  -4    5.04    0.72
  -3  11   4    4.78    0.60
  -3  11   4    3.88    0.80
  -3 -11   6    0.58    0.55
  -3 -11   6    0.25    0.68
   3 -11  -6    1.07    0.81
  -3 -11   6    0.36    0.55
   3 -11  -6    0.25    0.55
  -3 -11   6   -1.02    0.72
   3 -11  -6    0.22    0.67
  -3  11   6   -0.89    0.69
   3  11  -6   -0.56    0.71
   3  11  -6   -0.11    0.66
  -3  11   6    0.48    0.74
   3  11  -6   -0.03    0.55
  -3  11   6   -0.24    0.66
  -3  11   6    1.05    0.49
  -3 -11   8    8.23    0.98
   3 -11  -8    6.48    1.05
  -3 -11   8    5.16    0.80
   3 -11  -8    5.61    0.91
  -3 -11   8    6.39    0.88
  -3  11   8    5.81    0.91
  -3  11   8    7.10    0.95
   3  11  -8    5.57    0.84
   3  11  -8    6.18    0.80
  -3  11   8    3.97    0.91
  -3  11   8    6.97    0.97
   3  11  -8    7.40    0.78
  -3 -12  -1    6.56    0.89
  -3 -12   1   18.02    1.53
   3 -12  -1   13.94    1.70
   3 -12  -1   15.69    1.63
  -3 -12   1   14.29    1.42
  -3 -12   1   13.96    1.48
   3 -12  -1   16.93    1.33
   3  12  -1   17.86    1.97
  -3  12   1   15.78    1.46
  -3  12   1   13.69    1.19
   3  12  -1   16.47    1.43
   3 -12  -3    2.67    0.99
  -3 -12   3    1.41    0.74
   3 -12  -3    1.70    0.88
  -4   0 -18   10.81    1.56
  -4   0 -18   10.64    1.47
   4   0  18   12.22    1.27
   4   0  18    9.96    1.39
   4   0  18   10.96    1.33
   4   0  16   43.63    1.88
  -4   0 -16   43.28    1.74
   4   0  16   41.06    1.72
  -4   0 -16   39.83    1.79
   4   0  16   39.95    1.90
  -4   0 -16   44.18    2.05
  -4   0 -14  176.44    4.86
  -4   0 -14  173.89    5.08
  -4   0 -14  173.99    5.07
  -4   0 -14  176.86    4.78
   4   0  14  177.68    4.97
   4   0  14  173.68    5.11
   4   0  14  175.16    5.06
  -4   0 -12   79.11    2.36
  -4   0 -12   78.86    2.56
  -4   0 -12   77.67    2.24
   4   0  12   80.83    2.53
  -4   0 -12   81.24    2.52
  -4   0 -10  226.30    5.95
   4   0  10  221.79    6.06
   4   0  10  218.15    6.06
  -4   0 -10  216.23    6.02
  -4   0 -10  216.61    6.05
   4   0  10  217.75    6.03
   4   0  10  222.85    5.93
  -4   0 -10  210.54    6.05
  -4   0  -8   87.78    2.64
   4   0   8   92.11    2.56
   4   0   8   91.28    2.65
  -4   0  -8   88.97    2.61
   4   0   8   89.44    2.63
   4   0   8   88.01    2.63
  -4   0  -8   91.40    2.66
  -4   0  -8   90.98    2.57
   4   0   6   12.25    0.55
   4   0   6   11.60    0.57
   4   0   6   11.02    0.51
  -4   0  -6   11.83    0.56
  -4   0  -6   11.03    0.55
  -4   0  -6   11.18    0.54
   4   0   6   10.94    0.58
  -4   0  -6   11.13    0.54
   4   0   4   63.88    1.82
  -4   0  -4   61.21    1.84
  -4   0  -4   66.12    1.83
  -4   0  -4   60.38    1.82
   4   0   4   63.03    1.83
   4   0   4   63.99    1.88
  -4   0  -4   62.55    1.83
   4   0   4   63.30    1.82
  -4   0  -4   63.43    1.83
   4   0   2  100.86    2.77
   4   0   2  104.07    2.77
   4   0   2  100.13    2.77
  -4   0  -2  100.13    2.77
  -4   0  -2  100.03    2.77
  -4   0  -2  100.78    2.76
  -4   0  -2  103.28    2.80
   4   0   2  102.46    2.80
  -4   0  -2   98.37    2.71
   4   0   0  311.74    8.36
  -4   0   0  319.28    8.35
  -4   0   0  315.79    8.41
   4   0   0  323.96    8.35
   4   0   0  310.59    8.35
  -4   0   0  315.09    8.36
   4   0   0  315.99    8.35
   4   0   0  322.08    8.41
  -4   0   0  324.82    8.36
   4   0   0  317.45    8.42
  -4   0   0  312.39    8.35
  -4   0   2   57.72    1.63
   4   0  -2   60.43    1.53
  -4   0   2   55.42    1.61
   4   0  -2   54.02    1.52
   4   0  -2   56.74    1.55
   4   0  -2   56.58    1.61
  -4   0   2   56.91    1.55
   4   0  -2   56.27    1.63
   4   0  -2   58.75    1.58
  -4   0   4    2.54    0.14
   4   0  -4    2.34    0.22
   4   0  -4    2.11    0.21
   4   0  -4    1.81    0.22
   4   0  -4    2.15    0.13
   4   0  -4    2.09    0.25
   4   0  -4    2.45    0.14
  -4   0   4    1.73    0.24
  -4   0   4    2.30    0.23
   4   0  -6  179.31    4.85
  -4   0   6  185.17    4.88
   4   0  -6  184.51    4.78
   4   0  -6  185.99    4.89
   4   0  -6  161.59    4.80
   4   0  -6  179.46    4.78
  -4   0   6  179.35    4.79
  -4   0   6  183.98    4.78
  -4   0   6  180.37    4.85
  -4   0   8  355.24    9.72
  -4   0   8  366.29    9.76
  -4   0   8  376.55    9.82
   4   0  -8  375.75    9.85
   4   0  -8  371.10    9.82
   4   0  -8  373.59    9.75
   4   0  -8  366.09    9.75
  -4   0   8  367.16    9.76
   4   0 -10  192.60    5.27
  -4   0  10  198.17    5.35
   4   0 -10  195.38    5.28
   4   0 -10  196.66    5.37
  -4   0  10  193.07    5.29
  -4   0  10  196.00    5.22
   4   0 -10  197.91    5.28
  -4   0  10  193.90    5.29
  -4   0  12   11.89    0.61
  -4   0  12   10.66    0.69
  -4   0  12   12.18    0.64
   4   0 -12   11.75    0.63
  -4   0  12   12.14    0.51
   4   0 -12   12.59    0.68
   4   0 -12   12.06    0.60
   4   0 -12   12.10    0.59
   4   0 -14  175.79    4.91
   4   0 -14  172.09    4.88
  -4   0  14  183.44    4.93
  -4   0  14  179.78    4.78
  -4   0  14  174.11    4.92
   4   0 -14  177.69    4.98
   4   0 -14  180.09    4.92
  -4   0  14  169.50    4.96
  -4   0  16  111.59    3.33
   4   0 -16  111.26    3.28
  -4   0  16  110.40    3.13
   4   0 -16  109.72    3.31
   4   0 -16  113.47    3.35
  -4   0  16  115.85    3.38
  -4   0  16  111.15    3.32
   4   0 -16  113.43    3.30
  -4   0  18   64.62    1.95
   4   0 -18   65.88    2.15
  -4   0  18   66.80    2.22
   4   0 -18   63.25    2.23
   4   0 -18   64.39    2.20
  -4   0  18   64.15    2.25
  -4   0  18   62.70    2.15
   4   0 -20    5.74    0.47
   4   0 -20    5.04    0.79
  -4   0  20    5.40    0.88
   4   0 -20    8.12    1.06
  -4   0  20    6.35    0.91
  -4   0  20    6.22    0.67
   4   0 -20    6.56    0.92
   4   0 -20    6.20    0.77
   4  -1  17   42.82    1.91
   4  -1  17   41.42    1.96
  -4  -1 -17   45.16    1.92
   4  -1  17   41.61    1.80
  -4  -1 -17   42.25    1.65
  -4  -1 -17   44.16    1.76
  -4  -1 -17   42.71    2.02
   4   1  17   44.65    1.94
  -4   1 -17   42.80    1.91
   4   1  17   42.51    2.03
   4   1  17   43.35    1.86
  -4   1 -17   41.80    1.80
  -4   1 -17   41.74    1.81
   4  -1  15   34.62    1.86
  -4  -1 -15   39.31    1.71
  -4  -1 -15   36.40    1.43
   4  -1  15   38.14    1.74
  -4  -1 -15   39.37    1.65
   4  -1  15   37.51    1.52
  -4   1 -15   37.82    1.71
  -4   1 -15   37.84    1.69
   4   1  15   41.17    1.62
   4   1  15   38.29    1.72
   4  -1  13   68.92    2.33
  -4  -1 -13   68.81    2.30
  -4  -1 -13   70.46    1.99
   4  -1  13   71.00    2.44
  -4  -1 -13   70.94    2.17
  -4  -1 -13   70.26    2.37
   4   1  13   70.22    2.30
   4   1  13   70.43    2.31
  -4   1 -13   70.19    2.36
   4   1  13   70.16    2.34
  -4   1 -13   71.26    2.34
  -4  -1 -11   16.09    0.85
   4  -1  11   14.88    0.83
  -4  -1 -11   16.10    0.87
  -4  -1 -11   13.97    0.82
   4  -1  11   14.16    0.75
   4  -1  11   14.64    0.91
   4  -1  11   15.66    0.64
  -4  -1 -11   15.33    0.54
  -4  -1 -11   15.85    0.77
   4   1  11   14.63    0.83
  -4   1 -11   12.91    0.92
  -4   1 -11   15.84    0.89
   4   1  11   14.44    0.82
  -4   1 -11   14.06    0.95
   4   1  11   15.27    0.86
   4  -1   9   88.04    2.49
   4  -1   9   89.81    2.62
   4  -1   9   87.16    2.64
  -4  -1  -9   86.77    2.62
  -4  -1  -9   87.96    2.37
  -4  -1  -9   87.47    2.63
  -4  -1  -9   88.55    2.55
  -4  -1  -9   90.53    2.60
   4   1   9   88.60    2.62
  -4   1  -9   88.38    2.63
   4   1   9   84.12    2.52
  -4   1  -9   87.44    2.58
   4   1   9   83.86    2.58
  -4   1  -9   87.86    2.63
   4   1   9   89.64    2.64
  -4  -1  -7  121.72    3.23
   4  -1   7  123.22    3.46
  -4  -1  -7  124.43    3.46
   4  -1   7  122.73    3.43
  -4  -1  -7  120.09    3.43
  -4  -1  -7  118.05    3.44
   4  -1   7  124.94    3.37
  -4  -1  -7  122.98    3.42
   4  -1   7  119.20    3.45
   4   1   7  120.48    3.40
   4   1   7  123.78    3.45
   4   1   7  122.06    3.45
   4   1   7  122.34    3.43
  -4   1  -7  123.62    3.46
  -4   1  -7  123.12    3.46
  -4   1  -7  120.83    3.43
  -4  -1  -5   66.89    1.93
   4  -1   5   64.33    1.90
  -4  -1  -5   64.28    1.91
   4  -1   5   67.19    1.94
  -4  -1  -5   65.29    1.92
  -4  -1  -5   65.99    1.93
   4  -1   5   65.18    1.89
   4  -1   5   66.63    1.94
   4   1   5   67.46    1.92
  -4   1  -5   64.59    1.94
   4   1   5   65.78    1.93
  -4   1  -5   64.75    1.93
  -4   1  -5   67.54    1.91
   4   1   5   66.16    1.92
   4   1   5   62.18    1.91
   4  -1   3   95.24    2.70
  -4  -1  -3   99.50    2.74
   4  -1   3   99.11    2.73
   4  -1   3  101.47    2.73
  -4  -1  -3   94.96    2.71
  -4  -1  -3   97.29    2.72
  -4  -1  -3   99.30    2.75
   4  -1   3   97.52    2.73
  -4  -1  -3   94.88    2.71
   4   1   3  102.30    2.75
   4   1   3  100.76    2.72
  -4   1  -3   98.39    2.70
   4   1   3   98.05    2.71
   4   1   3   95.49    2.72
  -4   1  -3   94.59    2.72
  -4   1  -3  100.82    2.75
  -4   1  -3   99.95    2.73
   4  -1   1  140.56    3.86
  -4  -1  -1  139.87    3.81
   4  -1   1  142.59    3.81
   4  -1   1  139.48    3.85
  -4  -1  -1  140.92    3.81
  -4  -1  -1  140.64    3.85
   4  -1   1  141.65    3.83
  -4  -1  -1  146.87    3.84
  -4  -1  -1  143.19    3.88
   4   1   1  142.69    3.81
   4   1   1  138.26    3.87
  -4   1  -1  142.21    3.84
   4   1   1  140.64    3.83
  -4   1  -1  143.15    3.81
  -4   1  -1  139.99    3.84
   4   1   1  143.33    3.85
  -4   1  -1  143.60    3.82
   4   1   1  149.39    3.81
  -4   1  -1  146.16    3.88
   4   1   1  141.01    3.81
  -4  -1   1   67.42    1.89
   4  -1  -1   66.02    1.91
  -4  -1   1   66.89    1.91
   4  -1  -1   70.06    1.86
   4  -1  -1   66.76    1.81
  -4  -1   1   70.02    1.87
  -4  -1   1   68.45    1.81
   4  -1  -1   65.93    1.85
   4  -1  -1   66.36    1.81
  -4   1   1   70.33    1.81
   4   1  -1   65.77    1.91
   4   1  -1   66.90    1.86
   4   1  -1   67.75    1.81
  -4   1   1   68.37    1.86
   4   1  -1   68.92    1.87
  -4   1   1   68.20    1.86
   4   1  -1   62.08    1.80
  -4   1   1   66.75    1.91
   4   1  -1   69.07    1.89
  -4   1   1   66.84    1.89
   4  -1  -3  219.86    5.84
   4  -1  -3  220.86    5.90
   4  -1  -3  214.54    5.83
   4  -1  -3  223.98    5.91
   4  -1  -3  217.10    5.78
   4  -1  -3  226.77    5.84
   4   1  -3  226.25    5.88
   4   1  -3  215.55    5.89
  -4   1   3  222.34    5.84
  -4   1   3  223.54    5.84
   4   1  -3  222.21    5.88
  -4   1   3  217.42    5.83
  -4   1   3  223.58    5.90
   4   1  -3  219.79    5.88
   4   1  -3  213.57    5.85
   4   1  -3  224.18    5.89
   4  -1  -5   48.87    1.33
   4  -1  -5   48.20    1.39
   4  -1  -5   47.64    1.44
  -4  -1   5   48.16    1.42
   4  -1  -5   48.97    1.36
  -4  -1   5   50.82    1.31
   4  -1  -5   48.82    1.36
  -4  -1   5   46.72    1.39
   4   1  -5   47.62    1.42
   4   1  -5   49.79    1.49
   4   1  -5   48.23    1.39
   4   1  -5   51.37    1.30
  -4   1   5   49.89    1.37
   4   1  -5   44.14    1.29
  -4   1   5   45.84    1.36
   4   1  -5   47.73    1.40
  -4   1   5   48.64    1.45
  -4   1   5   48.55    1.39
  -4  -1   7  157.81    4.12
   4  -1  -7  158.05    4.23
   4  -1  -7  154.05    4.10
   4  -1  -7  159.12    4.15
   4  -1  -7  151.88    4.14
  -4  -1   7  157.52    4.21
  -4  -1   7  154.31    4.14
   4  -1  -7  149.91    4.08
  -4  -1   7  131.51    4.15
   4   1  -7  155.61    4.10
  -4   1   7  152.90    4.18
   4   1  -7  154.12    4.20
  -4   1   7  153.93    4.15
  -4   1   7  154.78    4.15
   4   1  -7  156.13    4.23
   4   1  -7  155.05    4.14
  -4   1   7  155.23    4.22
   4   1  -7  156.83    4.14
   4  -1  -9   33.65    1.08
  -4  -1   9   34.97    1.15
   4  -1  -9   35.06    1.16
  -4  -1   9   34.34    1.06
  -4  -1   9   35.12    1.06
   4  -1  -9   34.71    1.09
  -4  -1   9   33.89    1.06
   4  -1  -9   33.74    1.05
  -4   1   9   33.50    1.13
  -4   1   9   33.31    1.16
  -4   1   9   33.69    0.97
  -4   1   9   34.27    1.09
  -4   1   9   34.16    1.08
   4   1  -9   34.68    1.05
   4   1  -9   33.50    1.14
   4   1  -9   33.61    1.15
   4   1  -9   34.71    1.06
   4  -1 -11   57.93    1.72
  -4  -1  11   55.99    1.69
  -4  -1  11   58.79    1.70
   4  -1 -11   55.21    1.71
   4  -1 -11   56.66    1.77
  -4  -1  11   56.04    1.77
   4  -1 -11   56.70    1.67
  -4  -1  11   54.51    1.65
  -4   1  11   56.16    1.56
  -4   1  11   56.08    1.72
  -4   1  11   57.64    1.77
   4   1 -11   57.34    1.79
   4   1 -11   56.15    1.68
   4   1 -11   54.47    1.69
   4   1 -11   55.04    1.76
  -4   1  11   56.92    1.72
   4  -1 -13    1.56    0.34
  -4  -1  13    1.91    0.33
   4  -1 -13    1.84    0.32
  -4  -1  13    1.90    0.26
  -4  -1  13    1.85    0.45
   4  -1 -13    1.26    0.42
   4  -1 -13    1.65    0.28
  -4  -1  13    2.05    0.33
   4   1 -13    1.20    0.46
  -4   1  13    1.62    0.18
  -4   1  13    1.69    0.32
   4   1 -13    1.38    0.29
   4   1 -13    1.74    0.32
  -4   1  13    1.84    0.36
   4   1 -13    1.48    0.32
   4  -1 -15   57.97    1.86
  -4  -1  15   54.07    1.70
  -4  -1  15   54.30    1.81
   4  -1 -15   53.80    1.83
  -4  -1  15   57.60    1.81
  -4  -1  15   53.17    1.87
   4  -1 -15   55.94    1.82
   4  -1 -15   56.02    1.78
  -4   1  15   55.30    1.84
  -4   1  15   55.98    1.60
   4   1 -15   55.43    1.79
   4   1 -15   47.63    1.92
  -4   1  15   56.31    1.92
   4   1 -15   57.88    1.82
   4   1 -15   56.18    1.86
  -4   1  15   56.54    1.82
   4  -1 -17   17.18    0.95
  -4  -1  17   17.58    1.14
   4  -1 -17   18.35    1.02
   4  -1 -17   16.38    1.12
   4  -1 -17   17.40    1.09
  -4  -1  17   17.80    1.04
  -4  -1  17   18.06    0.84
  -4   1  17   17.64    0.70
   4   1 -17   18.31    0.98
   4   1 -17   19.46    1.07
  -4   1  17   18.36    1.04
  -4   1  17   17.41    1.11
  -4   1  17   17.42    1.10
   4   1 -17   18.24    0.98
   4   1 -17   17.89    0.57
  -4  -1  19    2.29    0.43
   4  -1 -19    2.32    0.61
  -4  -1  19    2.55    0.63
  -4  -1  19    2.18    0.53
   4  -1 -19    1.82    0.65
   4  -1 -19    2.81    0.53
   4  -1 -19    3.11    0.61
  -4  -1  19    1.83    0.67
   4   1 -19    2.81    0.56
  -4   1  19    3.34    0.56
  -4   1  19    1.97    0.70
   4   1 -19    2.09    0.58
  -4   1  19    2.12    0.58
   4   1 -19    3.22    0.60
   4   1 -19    3.03    0.64
  -4   1  19    2.71    0.32
  -4  -2 -18    9.75    1.17
  -4  -2 -18   10.16    1.47
  -4  -2 -18    8.73    1.18
   4  -2  18   12.54    1.29
   4  -2  18   13.59    1.64
   4  -2  18   11.11    1.34
   4   2  18    8.66    1.18
  -4   2 -18   12.89    1.88
   4   2  18   12.64    1.63
   4   2  18   12.29    1.45
  -4   2 -18   11.10    1.35
   4  -2  16   11.36    1.13
  -4  -2 -16   12.08    1.04
   4  -2  16   13.28    1.35
  -4  -2 -16   12.12    0.99
  -4  -2 -16   10.40    1.29
   4  -2  16    9.79    1.04
  -4  -2 -16   11.24    1.04
  -4   2 -16    9.63    1.27
  -4   2 -16   11.02    0.96
   4   2  16    9.53    1.13
  -4   2 -16   10.79    1.29
   4   2  16   11.36    1.22
   4   2  16   12.36    1.18
   4  -2  14    4.54    0.65
  -4  -2 -14    4.31    0.58
   4  -2  14    5.92    0.79
  -4  -2 -14    6.37    0.74
  -4  -2 -14    5.77    0.71
   4  -2  14    4.53    0.60
  -4   2 -14    4.61    0.61
   4   2  14    4.90    0.67
   4   2  14    6.23    0.81
  -4   2 -14    4.15    0.63
   4   2  14    4.57    0.62
  -4  -2 -12    2.20    0.42
   4  -2  12    2.91    0.35
  -4  -2 -12    2.96    0.48
  -4  -2 -12    2.22    0.47
   4  -2  12    2.82    0.44
   4  -2  12    1.71    0.37
  -4  -2 -12    2.81    0.24
   4  -2  12    1.85    0.47
  -4   2 -12    2.80    0.45
  -4   2 -12    1.93    0.49
   4   2  12    2.28    0.51
   4   2  12    2.24    0.45
  -4   2 -12    2.86    0.49
  -4  -2 -10    1.30    0.39
   4  -2  10    0.83    0.38
  -4  -2 -10    0.87    0.35
   4  -2  10    0.74    0.33
   4  -2  10    1.57    0.29
  -4  -2 -10    1.14    0.31
   4  -2  10    1.70    0.23
   4   2  10    1.27    0.44
   4   2  10    1.25    0.33
  -4   2 -10    1.24    0.37
  -4   2 -10    1.63    0.38
  -4   2 -10    1.56    0.38
  -4  -2  -8  109.62    3.18
   4  -2   8  110.31    3.17
  -4  -2  -8  106.31    3.12
   4  -2   8  110.54    3.05
   4  -2   8  110.15    3.18
  -4  -2  -8  111.65    3.18
  -4  -2  -8  112.54    3.15
   4  -2   8  105.84    3.04
   4   2   8  108.62    3.15
  -4   2  -8  109.72    3.26
  -4   2  -8  111.06    3.19
   4   2   8  106.18    3.16
   4   2   8  112.56    3.18
  -4   2  -8  110.72    3.14
  -4  -2  -6  115.30    3.28
   4  -2   6  116.31    3.27
   4  -2   6  113.42    3.28
   4  -2   6  114.24    3.16
   4  -2   6  117.50    3.30
  -4  -2  -6  116.50    3.28
  -4  -2  -6  115.05    3.27
  -4  -2  -6  120.30    3.27
   4   2   6  117.91    3.28
   4   2   6  112.60    3.27
  -4   2  -6  117.62    3.25
   4   2   6  120.21    3.27
   4   2   6  117.83    3.28
  -4   2  -6  113.12    3.28
  -4   2  -6  115.36    3.29
  -4  -2  -4   47.82    1.51
  -4  -2  -4   49.20    1.49
   4  -2   4   47.92    1.50
   4  -2   4   48.56    1.46
   4  -2   4   49.64    1.51
   4  -2   4   51.76    1.38
  -4  -2  -4   50.24    1.49
  -4  -2  -4   48.68    1.49
   4   2   4   49.43    1.49
   4   2   4   49.25    1.48
  -4   2  -4   49.46    1.51
   4   2   4   49.45    1.51
  -4   2  -4   48.13    1.50
   4   2   4   50.89    1.50
  -4   2  -4   50.59    1.52
  -4   2  -4   49.21    1.46
   4  -2   2   54.74    1.47
  -4  -2  -2   54.19    1.58
  -4  -2  -2   54.93    1.59
  -4  -2  -2   55.25    1.64
   4  -2   2   54.99    1.61
   4  -2   2   53.12    1.60
  -4  -2  -2   56.11    1.61
  -4  -2  -2   55.87    1.59
  -4   2  -2   54.95    1.63
   4   2   2   53.54    1.63
   4   2   2   56.78    1.59
  -4   2  -2   53.91    1.61
   4   2   2   55.90    1.64
   4   2   2   55.93    1.61
  -4   2  -2   55.18    1.56
  -4   2  -2   58.02    1.62
   4   2   2   54.33    1.48
  -4  -2   0   59.35    1.71
   4  -2   0   58.96    1.73
  -4  -2   0   61.79    1.73
   4  -2   0   61.88    1.73
   4  -2   0   63.32    1.76
  -4  -2   0   61.00    1.77
  -4  -2   0   62.30    1.68
  -4  -2   0   59.14    1.68
   4   2   0   60.66    1.75
   4   2   0   61.63    1.68
  -4   2   0   61.28    1.73
   4   2   0   59.80    1.67
  -4   2   0   61.46    1.73
  -4   2   0   60.65    1.75
   4   2   0   58.10    1.75
  -4   2   0   61.83    1.66
   4   2   0   62.61    1.71
   4   2   0   59.39    1.67
   4   2   0   61.13    1.74
   4  -2  -2   47.93    1.42
  -4  -2   2   51.27    1.31
   4  -2  -2   48.44    1.52
   4  -2  -2   48.56    1.38
  -4  -2   2   48.50    1.38
  -4  -2   2   47.52    1.37
  -4  -2   2   48.01    1.41
   4   2  -2   49.37    1.39
   4   2  -2   44.93    1.28
  -4   2   2   47.44    1.30
   4   2  -2   47.79    1.40
   4   2  -2   49.25    1.29
  -4   2   2   46.24    1.41
  -4   2   2   46.74    1.42
  -4   2   2   47.03    1.38
  -4   2   2   49.18    1.38
   4   2  -2   47.21    1.37
   4   2  -2   47.23    1.41
  -4  -2   4   21.06    0.72
  -4  -2   4   20.02    0.70
   4  -2  -4   20.95    0.74
  -4  -2   4   22.16    0.60
   4  -2  -4   21.65    0.75
   4  -2  -4   20.57    0.69
   4  -2  -4   22.80    0.84
   4   2  -4   20.89    0.58
   4   2  -4   20.52    0.70
  -4   2   4   20.46    0.69
  -4   2   4   20.84    0.67
   4   2  -4   23.69    0.58
  -4   2   4   21.13    0.69
   4   2  -4   20.85    0.70
   4   2  -4   20.49    0.69
   4   2  -4   20.79    0.71
   4   2  -4   21.15    0.73
  -4   2   4   19.43    0.73
   4  -2  -6    5.40    0.37
   4  -2  -6    5.45    0.32
  -4  -2   6    5.48    0.39
  -4  -2   6    5.63    0.26
   4  -2  -6    5.88    0.25
  -4  -2   6    5.26    0.36
   4  -2  -6    5.61    0.21
   4  -2  -6    5.30    0.34
   4   2  -6    5.61    0.30
  -4   2   6    5.43    0.35
  -4   2   6    4.70    0.39
  -4   2   6    5.37    0.33
   4   2  -6    5.35    0.25
   4   2  -6    5.75    0.25
   4   2  -6    5.47    0.37
   4   2  -6    5.48    0.33
  -4   2   6    5.39    0.34
  -4  -2   8   36.19    1.02
   4  -2  -8   33.83    1.12
  -4  -2   8   31.84    1.10
   4  -2  -8   33.28    1.06
   4  -2  -8   33.72    0.99
   4  -2  -8   33.50    1.08
  -4  -2   8   34.46    1.07
  -4  -2   8   33.08    1.01
   4   2  -8   33.66    1.12
  -4   2   8   32.16    1.09
  -4   2   8   32.75    1.12
   4   2  -8   32.99    1.00
   4   2  -8   32.23    1.05
   4   2  -8   33.71    1.10
  -4   2   8   33.04    1.07
   4   2  -8   33.61    1.00
   4   2  -8   34.43    1.01
  -4   2   8   33.42    1.08
  -4  -2  10   52.17    1.66
   4  -2 -10   54.25    1.67
   4  -2 -10   53.45    1.62
   4  -2 -10   52.00    1.60
  -4  -2  10   52.12    1.57
   4  -2 -10   52.58    1.54
  -4  -2  10   52.21    1.57
  -4  -2  10   53.16    1.59
  -4   2  10   53.29    1.68
  -4   2  10   51.60    1.64
   4   2 -10   52.37    1.48
  -4   2  10   52.48    1.68
   4   2 -10   53.91    1.73
  -4   2  10   50.46    1.62
   4   2 -10   53.31    1.65
   4   2 -10   53.65    1.57
   4   2 -10   52.70    1.57
  -4  -2  12    9.52    0.56
   4  -2 -12    9.11    0.61
   4  -2 -12    8.19    0.58
  -4  -2  12    9.43    0.66
   4  -2 -12    8.98    0.51
   4  -2 -12    8.36    0.57
  -4  -2  12    8.83    0.52
  -4  -2  12    9.34    0.56
  -4   2  12    7.65    0.64
  -4   2  12    9.81    0.57
   4   2 -12    9.35    0.63
   4   2 -12    8.98    0.54
  -4   2  12    9.70    0.61
   4   2 -12    9.22    0.63
   4   2 -12    9.94    0.54
   4   2 -12    8.47    0.35
  -4   2  12    8.37    0.59
   4  -2 -14    4.41    0.60
  -4  -2  14    4.29    0.53
   4  -2 -14    4.92    0.60
  -4  -2  14    5.27    0.49
  -4  -2  14    4.72    0.61
  -4  -2  14    4.95    0.56
   4  -2 -14    5.36    0.63
   4  -2 -14    5.58    0.52
  -4   2  14    5.50    0.65
   4   2 -14    4.40    0.54
   4   2 -14    5.27    0.55
  -4   2  14    4.69    0.53
  -4   2  14    4.68    0.24
   4   2 -14    4.66    0.56
  -4   2  14    4.89    0.54
  -4  -2  16   12.83    0.97
   4  -2 -16   11.43    0.89
  -4  -2  16   12.87    0.88
  -4  -2  16   11.70    0.77
  -4  -2  16   11.49    1.03
   4  -2 -16   11.09    0.82
   4  -2 -16   12.34    0.86
   4  -2 -16   11.80    0.94
   4   2 -16   11.42    0.87
  -4   2  16   11.82    0.45
  -4   2  16   11.17    0.97
   4   2 -16   13.20    0.86
  -4   2  16   11.83    0.90
   4   2 -16   12.96    0.83
   4  -2 -18    1.37    0.54
   4  -2 -18    0.88    0.55
   4  -2 -18    2.14    0.48
  -4  -2  18    1.88    0.45
  -4  -2  18    0.82    0.53
  -4  -2  18    1.04    0.51
  -4  -2  18    2.82    0.67
  -4   2  18    1.11    0.19
   4   2 -18    1.29    0.53
  -4   2  18    1.95    0.49
   4   2 -18    1.52    0.52
  -4   2  18    1.24    0.63
  -4   2  18    1.48    0.57
   4   2 -18    2.33    0.51
   4   2 -18    1.88    0.49
  -4  -2  20    3.31    0.87
  -4  -2  20    1.69    0.51
   4  -2 -20    1.59    0.72
   4  -2 -20    2.56    0.80
  -4  -2  20    1.57    0.68
   4  -2 -20    2.06    0.63
   4  -2 -20    2.32    0.64
  -4  -2  20    2.91    0.61
   4   2 -20    1.87    0.67
  -4   2  20    2.69    0.64
  -4   2  20    1.07    0.84
   4   2 -20    1.48    0.56
   4   2 -20    1.17    0.68
  -4   2  20    3.21    0.70
   4   2 -20    2.61    0.66
  -4  -3 -17    1.55    0.63
  -4  -3 -17    0.47    0.71
   4  -3  17    1.42    0.67
  -4  -3 -17    0.98    0.71
  -4  -3 -17    2.31    0.87
   4  -3  17    2.13    0.68
   4  -3  17    1.90    0.80
  -4   3 -17    0.03    0.78
  -4   3 -17    1.50    0.69
   4   3  17    1.85    0.74
   4   3  17    1.07    0.73
   4   3  17    1.60    0.90
  -4   3 -17    1.62    0.88
   4  -3  15   -0.25    0.47
   4  -3  15   -0.30    0.52
  -4  -3 -15   -0.46    0.48
  -4  -3 -15   -0.39    0.50
  -4  -3 -15   -0.89    0.48
   4  -3  15   -0.76    0.63
  -4  -3 -15   -0.67    0.56
  -4   3 -15    0.23    0.58
  -4   3 -15   -0.51    0.49
   4   3  15    0.23    0.53
   4   3  15    0.01    0.60
   4   3  15    0.10    0.57
  -4   3 -15   -0.29    0.42
  -4  -3 -13   13.86    1.10
   4  -3  13   15.38    0.63
   4  -3  13   15.84    0.87
  -4  -3 -13   15.92    1.12
  -4  -3 -13   16.58    0.97
   4  -3  13   16.75    0.99
  -4  -3 -13   14.78    1.02
   4  -3  13   16.49    1.04
  -4   3 -13   16.94    1.04
   4   3  13   15.35    1.03
   4   3  13   17.16    1.00
  -4   3 -13   15.27    1.11
   4   3  13   17.20    1.06
  -4  -3 -11   30.04    1.19
   4  -3  11   27.78    1.23
  -4  -3 -11   27.64    1.22
   4  -3  11   28.45    1.21
  -4  -3 -11   29.87    1.17
   4  -3  11   31.03    0.98
   4  -3  11   29.22    1.08
  -4  -3 -11   29.95    1.21
   4   3  11   28.01    1.27
  -4   3 -11   28.23    1.27
   4   3  11   27.79    1.22
  -4   3 -11   29.12    1.22
  -4   3 -11   30.03    1.25
   4   3  11   30.35    1.26
  -4  -3  -9   18.62    0.89
  -4  -3  -9   19.05    0.94
   4  -3   9   18.56    0.90
   4  -3   9   17.62    1.02
   4  -3   9   20.08    0.75
  -4  -3  -9   18.57    0.92
  -4  -3  -9   19.36    0.96
   4  -3   9   20.00    0.72
   4   3   9   17.44    0.98
   4   3   9   18.36    1.00
  -4   3  -9   19.88    0.85
   4   3   9   18.63    0.86
  -4   3  -9   17.46    0.89
  -4   3  -9   19.29    0.92
   4  -3   7   59.56    1.73
  -4  -3  -7   59.63    1.83
  -4  -3  -7   59.70    1.84
  -4  -3  -7   57.60    1.83
   4  -3   7   57.94    1.86
   4  -3   7   60.70    1.87
   4  -3   7   59.83    1.70
  -4  -3  -7   58.59    1.87
   4   3   7   59.04    1.84
   4   3   7   59.65    1.85
  -4   3  -7   58.02    1.79
  -4   3  -7   58.27    1.86
   4   3   7   57.47    1.84
  -4   3  -7   59.97    1.88
  -4  -3  -5   49.52    1.53
  -4  -3  -5   49.10    1.56
  -4  -3  -5   49.84    1.53
   4  -3   5   48.98    1.55
  -4  -3  -5   47.87    1.51
   4  -3   5   47.96    1.38
   4  -3   5   48.96    1.55
  -4   3  -5   48.41    1.54
   4   3   5   48.01    1.53
   4   3   5   50.79    1.54
  -4   3  -5   47.16    1.54
  -4   3  -5   49.53    1.54
  -4   3  -5   52.31    1.51
   4   3   5   49.60    1.52
  -4  -3  -3   28.36    0.89
  -4  -3  -3   27.22    0.93
  -4  -3  -3   26.77    0.96
  -4  -3  -3   27.88    0.92
   4  -3   3   26.68    0.93
  -4  -3  -3   27.73    0.91
   4  -3   3   27.19    0.96
   4   3   3   28.51    0.93
  -4   3  -3   27.66    0.94
  -4   3  -3   26.93    0.95
   4   3   3   26.34    0.93
   4   3   3   27.86    0.91
   4   3   3   27.73    0.95
  -4   3  -3   28.93    0.89
  -4   3  -3   26.23    0.93
   4  -3   1  462.16   12.21
  -4  -3  -1  464.97   12.24
  -4  -3  -1  472.86   12.17
  -4  -3  -1  444.69   12.16
   4  -3   1  463.33   12.22
   4  -3   1  452.80   12.21
  -4  -3  -1  466.89   12.16
  -4  -3  -1  469.20   12.21
   4   3   1  465.51   12.24
   4   3   1  465.60   12.21
   4   3   1  462.69   12.18
  -4   3  -1  460.89   12.14
   4   3   1  464.52   12.17
  -4   3  -1  455.14   12.21
  -4   3  -1  464.06   12.22
   4   3   1  449.39   12.21
  -4  -3   1   49.58    1.39
  -4  -3   1   49.57    1.45
  -4  -3   1   48.76    1.47
   4  -3  -1   49.33    1.45
  -4  -3   1   50.44    1.38
   4  -3  -1   49.52    1.45
  -4  -3   1   48.64    1.38
   4  -3  -1   46.43    1.44
  -4   3   1   49.54    1.46
  -4   3   1   47.49    1.45
   4   3  -1   48.34    1.45
   4   3  -1   48.53    1.37
   4   3  -1   50.00    1.39
  -4   3   1   48.93    1.45
   4   3  -1   47.77    1.46
   4   3  -1   47.78    1.46
  -4   3   1   49.27    1.31
   4   3  -1   50.33    1.38
  -4  -3   3  108.40    2.95
  -4  -3   3  110.19    2.87
   4  -3  -3  108.35    2.97
   4  -3  -3  108.43    2.95
  -4  -3   3  109.73    2.97
   4  -3  -3  108.05    2.95
   4   3  -3  106.09    2.94
   4   3  -3  108.33    2.86
   4   3  -3  107.13    2.96
   4   3  -3  108.56    2.89
  -4   3   3  110.58    2.99
   4   3  -3  108.41    2.96
   4   3  -3   93.59    2.85
  -4   3   3  105.01    2.95
  -4   3   3  104.30    2.95
  -4   3   3  102.08    2.80
  -4  -3   5   16.28    0.65
   4  -3  -5   16.37    0.65
  -4  -3   5   16.16    0.60
  -4  -3   5   16.59    0.54
   4  -3  -5   17.07    0.63
   4  -3  -5   17.18    0.64
   4  -3  -5   16.87    0.47
  -4   3   5   16.78    0.63
  -4   3   5   16.57    0.64
   4   3  -5   15.77    0.59
   4   3  -5   15.56    0.53
   4   3  -5   16.88    0.53
   4   3  -5   16.16    0.65
   4   3  -5   15.76    0.62
  -4   3   5   16.05    0.66
   4  -3  -7    9.56    0.52
   4  -3  -7    9.22    0.35
  -4  -3   7    9.12    0.50
   4  -3  -7    8.83    0.47
  -4  -3   7    8.66    0.50
   4  -3  -7    9.55    0.49
  -4  -3   7    9.75    0.40
  -4  -3   7    8.64    0.39
  -4   3   7    9.22    0.50
   4   3  -7    9.75    0.40
   4   3  -7    9.52    0.41
  -4   3   7    9.95    0.49
   4   3  -7    9.94    0.48
  -4   3   7    9.39    0.48
  -4   3   7    8.79    0.54
   4   3  -7    9.45    0.49
   4   3  -7    9.66    0.40
  -4  -3   9    0.02    0.25
   4  -3  -9    0.28    0.20
  -4  -3   9    0.07    0.18
   4  -3  -9    0.12    0.14
   4  -3  -9    0.16    0.23
  -4  -3   9    0.05    0.15
  -4  -3   9    0.29    0.23
   4  -3  -9    0.21    0.20
  -4   3   9    0.38    0.24
   4   3  -9    0.06    0.15
   4   3  -9    0.24    0.23
  -4   3   9    0.04    0.22
  -4   3   9    0.34    0.20
  -4   3   9    0.50    0.28
   4   3  -9    0.19    0.12
   4   3  -9    0.20    0.18
   4  -3 -11   48.04    1.58
   4  -3 -11   48.30    1.56
   4  -3 -11   47.19    1.45
  -4  -3  11   48.04    1.54
  -4  -3  11   48.49    1.50
   4  -3 -11   50.14    1.58
  -4  -3  11   48.38    1.61
  -4  -3  11   48.88    1.50
   4   3 -11   49.78    1.59
  -4   3  11   47.83    1.60
   4   3 -11   47.74    1.49
  -4   3  11   47.90    1.56
   4   3 -11   47.58    1.49
  -4   3  11   47.42    1.58
  -4   3  11   48.83    1.57
  -4  -3  13   -0.38    0.35
   4  -3 -13    0.12    0.29
   4  -3 -13   -0.08    0.33
  -4  -3  13    0.32    0.27
  -4  -3  13    0.01    0.30
   4  -3 -13    0.04    0.23
  -4  -3  13   -0.40    0.34
  -4   3  13   -0.22    0.26
  -4   3  13   -0.29    0.61
   4   3 -13   -0.14    0.32
   4   3 -13   -0.33    0.25
   4   3 -13    0.12    0.28
   4   3 -13    0.18    0.32
  -4   3  13    0.07    0.29
  -4   3  13   -0.11    0.33
   4  -3 -15   37.93    1.49
   4  -3 -15   40.84    1.38
  -4  -3  15   39.09    1.42
   4  -3 -15   39.70    1.49
  -4  -3  15   38.04    1.38
   4  -3 -15   41.62    1.49
  -4  -3  15   37.63    1.52
  -4  -3  15   40.09    1.42
   4   3 -15   39.00    1.43
  -4   3  15   38.61    1.51
  -4   3  15   38.26    1.53
   4   3 -15   40.80    1.65
   4   3 -15   38.49    1.43
   4  -3 -17   18.60    1.15
  -4  -3  17   17.41    1.01
   4  -3 -17   18.26    0.97
  -4  -3  17   19.44    0.98
   4  -3 -17   19.63    1.13
  -4  -3  17   18.75    1.04
  -4  -3  17   17.47    1.24
  -4   3  17   18.19    1.17
  -4   3  17   17.12    1.18
   4   3 -17   16.77    1.03
  -4   3  17   17.79    0.98
   4   3 -17   18.44    1.11
   4   3 -17   17.19    1.05
   4  -3 -19   11.24    1.18
   4  -3 -19    8.29    1.20
   4  -3 -19    9.92    1.00
   4  -3 -19    9.86    0.97
  -4  -3  19    9.81    0.98
  -4  -3  19    9.62    1.32
  -4  -3  19    9.47    0.95
  -4  -3  19   12.78    1.10
   4   3 -19    9.43    1.08
  -4   3  19   10.60    1.28
  -4   3  19   10.14    1.06
  -4   3  19    9.56    1.15
   4   3 -19    7.77    1.07
   4   3 -19   10.38    1.00
   4  -4  16    7.84    1.01
  -4  -4 -16    9.13    1.19
   4  -4  16   12.02    1.34
  -4  -4 -16    9.39    1.20
  -4  -4 -16   11.40    1.18
   4  -4  16   10.44    1.07
  -4  -4 -16    8.60    1.13
  -4   4 -16   10.15    1.42
   4   4  16    6.68    1.02
  -4   4 -16    9.81    1.22
  -4   4 -16    9.28    1.06
   4   4  16   10.33    1.25
   4   4  16   10.35    1.26
   4  -4  14   30.91    1.59
  -4  -4 -14   31.45    1.51
  -4  -4 -14   33.11    1.72
   4  -4  14   31.86    1.33
  -4  -4 -14   31.80    1.44
  -4  -4 -14   31.90    1.78
   4  -4  14   33.94    1.67
  -4   4 -14   32.26    1.61
  -4   4 -14   32.52    1.53
   4   4  14   34.89    1.50
   4   4  14   31.51    1.46
   4   4  14   30.55    1.59
  -4   4 -14   30.80    1.39
  -4  -4 -12   75.06    2.42
  -4  -4 -12   78.62    2.60
   4  -4  12   74.56    2.48
   4  -4  12   74.28    2.42
  -4  -4 -12   71.85    2.36
   4  -4  12   69.91    2.21
  -4  -4 -12   71.36    2.40
   4  -4  12   73.12    2.21
   4   4  12   72.54    2.39
  -4   4 -12   71.15    2.49
  -4   4 -12   71.03    2.41
   4   4  12   72.96    2.39
  -4   4 -12   74.27    2.47
   4   4  12   71.45    2.45
   4  -4  10    0.23    0.26
   4  -4  10   -0.37    0.32
  -4  -4 -10    0.47    0.41
   4  -4  10    0.47    0.20
  -4  -4 -10    0.13    0.32
  -4  -4 -10   -0.16    0.35
  -4   4 -10    1.20    0.34
   4   4  10    0.27    0.34
  -4   4 -10    0.26    0.35
   4   4  10   -0.22    0.39
   4   4  10   -0.08    0.35
  -4   4 -10    0.07    0.39
  -4  -4  -8  112.18    3.73
   4  -4   8  125.65    3.47
  -4  -4  -8  127.05    3.64
   4  -4   8  137.68    3.76
   4  -4   8  126.38    3.67
  -4  -4  -8  113.36    3.95
   4  -4   8  135.00    3.50
  -4  -4  -8  131.13    3.66
  -4   4  -8  128.69    3.67
   4   4   8  118.23    3.76
   4   4   8  132.07    3.64
   4   4   8  115.76    4.04
  -4   4  -8  132.24    3.61
  -4   4  -8  126.29    3.65
  -4   4  -8  131.46    3.63
  -4  -4  -6   63.50    1.99
  -4  -4  -6   64.79    1.98
  -4  -4  -6   65.23    1.97
   4  -4   6   62.49    1.98
   4  -4   6   65.51    1.81
   4  -4   6   61.58    1.98
  -4  -4  -6   65.69    1.97
   4   4   6   67.20    1.72
  -4   4  -6   62.92    2.00
  -4   4  -6   65.44    1.93
  -4   4  -6   61.59    1.95
   4   4   6   65.84    1.98
   4   4   6   63.87    1.98
  -4   4  -6   63.36    1.99
   4   4   6   64.18    1.97
  -4  -4  -4   11.07    0.56
  -4  -4  -4   11.75    0.58
   4  -4   4   10.75    0.58
   4  -4   4   11.29    0.58
  -4  -4  -4   12.13    0.57
  -4  -4  -4   12.13    0.64
  -4   4  -4   10.57    0.63
   4   4   4   11.18    0.57
   4   4   4   11.34    0.60
  -4   4  -4   11.89    0.59
   4   4   4   11.46    0.55
  -4   4  -4   11.22    0.59
   4   4   4   10.91    0.56
  -4  -4  -2  103.86    2.94
  -4  -4  -2  107.71    2.95
   4  -4   2  104.27    2.99
  -4  -4  -2  105.68    2.89
  -4  -4  -2  108.18    3.02
  -4  -4  -2  103.41    2.97
   4  -4   2  105.81    2.99
   4   4   2  106.42    2.98
  -4   4  -2  109.08    2.96
   4   4   2  106.83    2.97
   4   4   2  107.76    2.95
  -4   4  -2  103.59    2.80
   4   4   2  103.83    2.94
  -4   4  -2  102.45    2.99
   4  -4   0  305.77    8.15
  -4  -4   0  305.78    8.14
  -4  -4   0  300.55    8.08
  -4  -4   0  306.35    8.16
   4  -4   0  312.19    8.16
  -4  -4   0  304.75    8.03
  -4  -4   0  298.56    8.08
   4  -4   0  299.21    8.11
   4   4   0  306.18    8.14
   4   4   0  299.79    8.08
  -4   4   0  304.39    8.15
  -4   4   0  304.81    8.15
  -4   4   0  296.32    8.11
   4   4   0  315.53    8.15
   4  -4  -2  246.34    6.42
  -4  -4   2  228.57    6.32
  -4  -4   2  241.07    6.33
  -4  -4   2  243.45    6.41
  -4  -4   2  240.57    6.41
   4  -4  -2  240.36    6.41
   4  -4  -2  246.64    6.39
   4   4  -2  227.56    6.31
   4   4  -2  235.31    6.40
   4   4  -2  228.28    6.29
   4   4  -2  244.33    6.33
  -4   4   2  231.62    6.27
  -4   4   2  238.81    6.39
   4   4  -2  242.05    6.41
  -4   4   2  235.77    6.41
  -4   4   2  234.82    6.41
   4   4  -2  237.74    6.40
   4  -4  -4  249.08    6.64
  -4  -4   4  249.82    6.57
   4  -4  -4  250.65    6.65
  -4  -4   4  252.28    6.66
  -4  -4   4  245.85    6.62
  -4  -4   4  237.37    6.55
   4  -4  -4  251.73    6.65
   4   4  -4  244.52    6.65
  -4   4   4  240.24    6.49
   4   4  -4  235.95    6.54
   4   4  -4  240.90    6.54
   4   4  -4  253.22    6.66
   4   4  -4  246.92    6.56
   4   4  -4  240.59    6.61
  -4   4   4  249.63    6.65
   4   4  -4  253.88    6.65
  -4   4   4  250.38    6.67
  -4   4   4  251.64    6.66
   4  -4  -6  115.47    3.14
  -4  -4   6  119.23    3.31
  -4  -4   6  114.89    3.20
   4  -4  -6  115.24    3.12
  -4  -4   6  121.53    3.29
   4  -4  -6  117.94    3.30
   4  -4  -6  116.45    3.30
   4  -4  -6  120.32    3.31
  -4  -4   6  118.01    3.23
  -4   4   6  118.85    3.31
   4   4  -6  118.56    3.30
  -4   4   6  115.59    3.30
  -4   4   6  119.71    3.33
   4   4  -6  118.62    3.21
   4   4  -6  116.68    3.31
  -4   4   6  117.88    3.15
   4   4  -6  116.76    3.20
   4  -4  -8   14.97    0.54
   4  -4  -8   15.12    0.69
  -4  -4   8   15.39    0.60
  -4  -4   8   15.31    0.57
  -4  -4   8   14.33    0.60
   4  -4  -8   15.71    0.68
  -4  -4   8   15.79    0.72
   4   4  -8   16.61    0.87
   4   4  -8   15.52    0.61
  -4   4   8   15.15    0.55
  -4   4   8   15.91    0.68
  -4   4   8   15.03    0.75
  -4   4   8   16.25    0.71
   4   4  -8   15.37    0.60
   4  -4 -10   38.61    1.34
  -4  -4  10   38.44    1.34
   4  -4 -10   38.50    1.35
   4  -4 -10   37.19    1.18
  -4  -4  10   38.82    1.34
   4  -4 -10   40.23    1.35
  -4  -4  10   41.23    1.26
  -4  -4  10   38.30    1.25
  -4   4  10   39.97    1.38
  -4   4  10   39.59    1.20
   4   4 -10   38.55    1.40
   4   4 -10   38.67    1.25
  -4   4  10   38.52    1.35
   4   4 -10   37.41    1.24
  -4   4  10   39.50    1.36
   4  -4 -12   84.27    2.56
   4  -4 -12   82.43    2.55
   4  -4 -12   82.88    2.40
  -4  -4  12   87.52    2.54
  -4  -4  12   87.25    2.59
  -4   4  12   85.33    2.56
  -4   4  12   79.91    2.68
   4   4 -12   81.89    2.54
  -4   4  12   85.02    2.56
   4   4 -12   84.94    2.48
   4   4 -12   84.74    2.46
   4  -4 -14   20.36    1.00
  -4  -4  14   20.34    1.09
  -4  -4  14   19.21    0.96
   4  -4 -14   20.22    1.03
  -4  -4  14   20.04    0.98
   4  -4 -14   19.95    1.03
   4  -4 -14   20.09    0.85
  -4  -4  14   19.66    0.91
   4   4 -14   19.93    0.99
   4   4 -14   19.33    0.96
  -4   4  14   19.74    1.04
   4   4 -14   19.49    0.92
  -4   4  14   20.55    1.05
  -4   4  14   18.10    1.03
  -4  -4  16  116.48    3.44
   4  -4 -16  112.81    3.51
   4  -4 -16  116.46    3.50
   4  -4 -16  121.86    3.53
  -4  -4  16  113.23    3.44
   4  -4 -16  118.16    3.54
  -4  -4  16  115.08    3.55
  -4   4  16  114.74    3.51
   4   4 -16  118.02    3.68
   4   4 -16  113.52    3.40
   4   4 -16  112.77    3.61
  -4   4  16  113.38    3.53
   4   4 -16  119.83    3.45
   4  -4 -18   13.23    1.01
  -4  -4  18   12.00    1.08
   4  -4 -18   12.40    0.97
  -4  -4  18   14.40    1.29
  -4  -4  18   12.45    0.96
  -4  -4  18   12.52    1.05
   4  -4 -18   13.96    1.25
   4  -4 -18   11.54    1.04
  -4   4  18   11.39    1.21
  -4   4  18   12.85    1.29
  -4   4  18   13.66    1.00
   4   4 -18   12.05    1.14
   4   4 -18   12.50    1.08
   4   4 -18   13.82    1.05
   4   4 -18   13.99    1.03
  -4  -5 -15   46.52    1.92
   4  -5  15   42.38    1.71
  -4  -5 -15   44.11    1.85
  -4  -5 -15   45.13    1.94
   4  -5  15   47.62    1.98
  -4  -5 -15   44.52    2.02
   4   5  15   47.98    1.95
   4   5  15   45.62    2.08
   4   5  15   46.25    1.99
  -4   5 -15   46.21    1.96
  -4   5 -15   44.78    1.81
  -4   5 -15   42.56    1.95
  -4  -5 -13  117.55    3.56
  -4  -5 -13  113.46    3.59
  -4  -5 -13  120.53    3.57
   4  -5  13  112.42    3.37
  -4  -5 -13  116.24    3.61
   4  -5  13  119.46    3.66
   4  -5  13  115.72    3.76
   4   5  13  120.18    3.61
   4   5  13  116.56    3.66
   4   5  13  115.68    3.57
  -4   5 -13  114.00    3.62
  -4   5 -13  115.03    3.58
  -4   5 -13  117.03    3.55
   4  -5  11  163.37    4.39
  -4  -5 -11  160.90    4.69
   4  -5  11  163.04    4.69
  -4  -5 -11  164.38    4.90
   4  -5  11  159.51    4.46
   4  -5  11  159.89    4.69
  -4  -5 -11  157.06    4.64
  -4  -5 -11  155.75    4.61
  -4   5 -11  161.48    4.60
   4   5  11  165.65    4.54
   4   5  11  160.81    4.64
  -4   5 -11  162.81    4.68
   4   5  11  151.97    4.69
  -4   5 -11  162.61    4.71
   4   5  11  163.81    4.70
   4  -5   9  162.34    4.65
  -4  -5  -9  160.26    4.64
   4  -5   9  162.36    4.44
  -4  -5  -9  164.66    4.64
  -4  -5  -9  156.27    4.62
   4  -5   9  161.26    4.44
  -4  -5  -9  165.69    4.62
   4  -5   9  159.55    4.65
  -4   5  -9  159.43    4.66
   4   5   9  162.75    4.66
   4   5   9  166.48    4.53
  -4   5  -9  149.34    4.71
   4   5   9  167.75    4.63
  -4   5  -9  168.08    4.59
  -4   5  -9  167.49    4.67
   4   5   9  164.01    4.64
  -4  -5  -7  104.91    3.39
  -4  -5  -7  110.16    3.21
   4  -5   7  111.74    3.23
  -4  -5  -7   91.89    3.28
   4  -5   7  113.42    3.25
   4   5   7  112.24    2.94
  -4   5  -7  108.22    3.23
   4   5   7  114.15    3.21
  -4   5  -7  113.30    3.17
   4   5   7  112.65    3.13
   4   5   7  104.87    3.37
  -4   5  -7  112.13    3.23
  -4   5  -7  111.58    3.15
   4  -5   5  190.64    5.28
  -4  -5  -5  190.22    5.29
  -4  -5  -5  188.94    5.24
   4  -5   5  188.80    5.27
  -4  -5  -5  195.91    5.25
  -4  -5  -5  189.56    5.25
  -4   5  -5  192.69    5.29
   4   5   5  190.00    5.24
  -4   5  -5  197.09    5.23
  -4   5  -5  182.63    5.06
  -4   5  -5  187.59    5.28
   4   5   5  190.93    5.25
   4   5   5  188.13    5.20
   4   5   5  188.35    5.25
  -4  -5  -3  134.07    3.70
  -4  -5  -3  138.35    3.83
  -4  -5  -3  137.19    3.81
   4  -5   3  139.94    3.86
  -4  -5  -3  137.64    3.87
  -4  -5  -3  131.56    3.80
   4  -5   3  136.35    3.85
  -4   5  -3  134.26    3.85
   4   5   3  138.28    3.80
   4   5   3  137.23    3.81
  -4   5  -3  137.83    3.86
  -4   5  -3  133.79    3.78
   4   5   3  140.03    3.82
  -4   5  -3  136.65    3.64
   4   5   3  135.12    3.83
   4  -5   1  298.68    7.98
  -4  -5  -1  298.76    7.99
  -4  -5  -1  299.65    8.06
   4  -5   1  300.47    8.05
   4  -5   1  303.06    8.05
  -4  -5  -1  298.07    8.03
  -4  -5  -1  294.13    7.99
  -4  -5  -1  293.57    7.88
  -4   5  -1  298.65    8.05
   4   5   1  302.02    8.03
   4   5   1  295.02    8.01
  -4   5  -1  310.23    8.09
   4   5   1  297.69    7.99
  -4   5  -1  296.72    7.98
  -4   5  -1  291.66    7.85
   4   5   1  296.92    7.98
   4  -5  -1   16.70    0.64
  -4  -5   1   16.10    0.71
  -4  -5   1   15.64    0.70
  -4  -5   1   16.54    0.64
   4  -5  -1   16.85    0.72
  -4  -5   1   16.55    0.63
   4  -5  -1   15.99    0.72
  -4   5   1   15.62    0.73
   4   5  -1   16.09    0.71
  -4   5   1   16.42    0.70
   4   5  -1   16.86    0.64
  -4   5   1   16.16    0.67
   4   5  -1   15.63    0.62
   4   5  -1   16.30    0.69
   4  -5  -3  116.60    3.36
   4  -5  -3  119.85    3.37
  -4  -5   3  118.34    3.27
  -4  -5   3  119.85    3.33
  -4  -5   3  121.09    3.36
   4  -5  -3  124.17    3.32
  -4  -5   3  117.96    3.28
   4   5  -3  114.34    3.18
  -4   5   3  117.71    3.36
   4   5  -3  118.09    3.35
   4   5  -3  119.01    3.36
  -4   5   3  114.51    3.35
  -4   5   3  118.85    3.20
   4   5  -3  121.84    3.28
   4   5  -3  122.87    3.35
  -4  -5   5  281.74    7.65
  -4  -5   5  289.59    7.66
   4  -5  -5  286.77    7.71
  -4  -5   5  291.73    7.75
   4  -5  -5  290.20    7.76
   4  -5  -5  290.42    7.75
   4  -5  -5  274.93    7.58
  -4  -5   5  284.72    7.68
   4   5  -5  291.78    7.75
   4   5  -5  292.99    7.66
   4   5  -5  275.79    7.59
  -4   5   5  292.38    7.77
   4   5  -5  291.26    7.74
  -4   5   5  280.16    7.58
   4   5  -5  289.25    7.74
  -4   5   5  283.40    7.75
  -4   5   5  294.41    7.76
  -4  -5   7  183.47    5.15
  -4  -5   7  192.62    5.14
  -4  -5   7  190.55    5.25
   4  -5  -7  190.60    5.26
   4  -5  -7  196.65    5.24
  -4  -5   7  190.60    5.16
   4  -5  -7  194.61    5.26
   4  -5  -7  183.45    5.01
   4  -5  -7  180.93    5.07
  -4   5   7  189.50    5.26
  -4   5   7  196.77    5.28
  -4   5   7  189.78    5.08
  -4   5   7  189.50    5.26
   4   5  -7  191.66    5.15
   4   5  -7  191.87    5.25
   4   5  -7  193.98    5.23
   4   5  -7  192.79    5.24
  -4  -5   9  291.51    7.84
  -4  -5   9  286.90    7.92
   4  -5  -9  299.58    8.03
   4  -5  -9  273.74    8.13
  -4  -5   9  299.24    7.94
  -4  -5   9  301.97    8.02
   4  -5  -9  287.33    7.85
   4   5  -9  301.16    7.93
  -4   5   9  289.89    7.85
   4   5  -9  305.61    8.05
  -4   5   9  296.62    8.16
  -4   5   9  310.86    8.05
  -4   5   9  301.39    8.04
   4   5  -9  293.84    7.91
   4  -5 -11  214.55    5.93
  -4  -5  11  218.34    6.13
   4  -5 -11  223.51    6.12
   4  -5 -11  219.42    6.10
  -4  -5  11  214.43    5.99
   4   5 -11  224.61    6.10
   4   5 -11  223.83    6.00
  -4   5  11  222.68    5.94
  -4   5  11  222.43    6.11
   4   5 -11  223.46    6.01
  -4   5  11  216.12    6.21
  -4  -5  13   58.76    1.90
  -4  -5  13   60.67    2.04
   4  -5 -13   60.27    1.82
   4  -5 -13   58.20    2.02
  -4  -5  13   61.47    1.90
  -4  -5  13   62.42    2.00
   4  -5 -13   58.73    2.02
  -4   5  13   58.41    1.99
   4   5 -13   57.24    1.95
  -4   5  13   58.52    2.00
   4   5 -13   61.01    1.91
   4   5 -13   61.55    1.89
   4  -5 -15   57.46    2.07
   4  -5 -15   56.38    1.84
  -4  -5  15   58.15    2.11
  -4  -5  15   60.21    2.02
  -4  -5  15   57.11    1.93
   4  -5 -15   60.19    2.08
  -4   5  15   59.64    2.06
  -4   5  15   57.47    2.06
   4   5 -15   57.91    1.96
   4   5 -15   61.88    2.07
   4   5 -15   57.03    1.93
   4  -5 -17   47.43    1.76
  -4  -5  17   46.58    1.83
   4  -5 -17   50.84    1.99
   4  -5 -17   44.28    1.93
  -4  -5  17   47.34    1.71
  -4  -5  17   50.27    1.93
  -4   5  17   47.20    1.89
  -4   5  17   47.96    1.93
   4   5 -17   47.18    1.82
   4   5 -17   49.58    1.87
  -4   5  17   45.61    1.95
  -4   5  17   45.19    1.90
   4   5 -17   46.36    1.76
  -4  -5  19   34.57    1.75
   4  -5 -19   36.43    1.71
   4  -5 -19   35.57    1.85
  -4  -5  19   40.56    1.80
  -4   5  19   37.11    1.84
   4   5 -19   34.56    1.79
   4   5 -19   37.66    1.68
   4   5 -19   41.37    2.05
   4  -6  14   40.28    1.55
   4  -6  14   39.26    1.73
  -4  -6 -14   39.97    1.82
  -4  -6 -14   37.61    1.67
  -4  -6 -14   36.19    1.77
   4  -6  14   39.82    1.89
  -4  -6 -14   40.15    1.74
   4   6  14   39.32    1.84
  -4   6 -14   40.23    1.84
  -4   6 -14   38.45    1.80
   4   6  14   37.95    1.78
   4   6  14   39.29    1.93
  -4   6 -14   40.21    1.65
   4  -6  12   41.74    1.76
   4  -6  12   40.86    1.47
  -4  -6 -12   44.69    1.90
  -4  -6 -12   39.97    1.74
   4  -6  12   41.03    1.70
  -4  -6 -12   43.29    1.74
  -4  -6 -12   41.76    1.67
  -4   6 -12   43.45    1.86
  -4   6 -12   46.00    1.67
   4   6  12   42.96    1.48
   4   6  12   41.79    1.76
   4   6  12   41.19    1.74
   4   6  12   40.89    1.74
  -4   6 -12   41.52    1.68
  -4   6 -12   41.98    1.68
  -4  -6 -10   37.26    1.46
   4  -6  10   37.44    1.47
  -4  -6 -10   37.15    1.55
   4  -6  10   37.31    1.56
   4  -6  10   36.54    1.19
  -4  -6 -10   33.24    1.43
  -4   6 -10   33.81    1.49
  -4   6 -10   37.27    1.38
   4   6  10   34.56    1.52
  -4   6 -10   38.10    1.51
   4   6  10   36.88    1.54
   4   6  10   35.25    1.43
  -4   6 -10   34.83    1.43
  -4  -6  -8   57.85    2.01
   4  -6   8   55.66    1.97
  -4  -6  -8   57.80    1.99
  -4  -6  -8   61.58    1.96
   4  -6   8   59.69    2.06
   4   6   8   60.56    1.86
   4   6   8   60.62    1.98
   4   6   8   57.51    1.98
  -4   6  -8   61.17    2.01
  -4   6  -8   55.15    1.98
  -4   6  -8   58.18    1.91
   4   6   8   59.50    1.67
   4   6   8   58.12    1.96
   4  -6   6  113.29    3.29
  -4  -6  -6  103.87    3.12
  -4  -6  -6  104.38    3.11
  -4  -6  -6  108.36    3.19
  -4  -6  -6  107.67    3.14
  -4   6  -6  108.70    3.08
   4   6   6  105.47    3.14
   4   6   6  108.92    3.14
   4   6   6  108.10    2.91
  -4   6  -6   94.47    3.31
  -4   6  -6  107.92    2.92
   4   6   6  104.79    3.08
   4   6   6  104.29    3.12
   4  -6   4  140.91    4.17
   4  -6   4  144.18    4.08
  -4  -6  -4  140.71    4.12
  -4  -6  -4  145.36    3.89
  -4  -6  -4  143.03    4.04
  -4  -6  -4  142.26    4.05
  -4  -6  -4  141.99    4.05
  -4   6  -4  143.69    4.08
   4   6   4  148.35    4.01
   4   6   4  143.78    4.04
  -4   6  -4  143.56    3.84
  -4   6  -4  149.46    4.10
  -4   6  -4  144.60    3.98
   4   6   4  132.36    4.17
   4   6   4  138.36    4.04
  -4  -6  -2  186.55    5.14
  -4  -6  -2  190.83    5.36
  -4  -6  -2  189.21    5.30
  -4  -6  -2  190.25    5.31
   4  -6   2  199.32    5.37
   4  -6   2  194.16    5.37
  -4  -6  -2  195.40    5.34
  -4   6  -2  195.00    5.27
  -4   6  -2  194.28    5.37
   4   6   2  191.54    5.30
  -4   6  -2  187.30    5.14
   4   6   2  201.22    5.35
   4   6   2  199.03    5.31
  -4   6  -2  191.88    5.36
   4   6   2  194.64    5.31
   4  -6   0   37.09    1.16
   4  -6   0   35.03    1.28
   4  -6   0   34.90    1.26
  -4  -6   0   35.98    1.25
  -4  -6   0   35.20    1.24
  -4  -6   0   36.99    1.19
  -4  -6   0   34.93    1.19
   4   6   0   36.01    1.18
   4   6   0   35.61    1.22
  -4   6   0   35.30    1.28
   4   6   0   34.91    1.23
  -4   6   0   34.92    1.17
   4   6   0   37.23    1.21
  -4   6   0   36.35    1.26
  -4  -6   2  129.89    3.64
  -4  -6   2  130.03    3.64
  -4  -6   2  126.65    3.57
   4  -6  -2  127.02    3.66
   4  -6  -2  127.99    3.57
  -4  -6   2  127.64    3.57
   4  -6  -2  127.00    3.65
  -4   6   2  128.57    3.50
   4   6  -2  130.18    3.56
   4   6  -2  129.77    3.65
   4   6  -2  130.97    3.64
  -4   6   2  125.27    3.65
  -4   6   2  128.07    3.66
   4   6  -2  131.88    3.58
   4  -6  -4  185.95    4.97
   4  -6  -4  184.96    5.06
  -4  -6   4  175.92    4.95
   4  -6  -4  182.02    5.05
  -4  -6   4  184.10    5.04
   4  -6  -4  179.39    4.89
  -4  -6   4  178.19    4.99
  -4  -6   4  188.41    4.97
   4   6  -4  181.79    4.96
   4   6  -4  183.56    5.04
  -4   6   4  189.99    5.08
  -4   6   4  183.92    5.06
   4   6  -4  175.83    4.94
   4   6  -4  181.30    5.03
  -4   6   4  176.98    5.05
  -4   6   4  179.04    4.87
  -4  -6   6  269.97    7.13
  -4  -6   6  255.97    7.11
  -4  -6   6  274.52    7.22
   4  -6  -6  260.04    7.01
   4  -6  -6  263.47    7.23
   4  -6  -6  265.54    7.15
  -4  -6   6  269.25    7.13
   4  -6  -6  273.32    7.24
  -4   6   6  255.62    7.03
   4   6  -6  261.06    7.11
   4   6  -6  268.28    7.12
   4   6  -6  260.74    7.20
  -4   6   6  265.96    7.23
   4   6  -6  269.51    7.21
   4   6  -6  256.03    7.01
   4   6  -6  265.04    7.21
  -4   6   6  264.80    7.23
  -4   6   6  266.24    7.23
  -4  -6   8  127.86    3.86
  -4  -6   8  138.61    3.74
   4  -6  -8  137.66    3.79
  -4  -6   8  133.35    3.73
  -4  -6   8  133.70    3.68
   4  -6  -8  132.31    3.84
   4  -6  -8  136.01    3.85
   4  -6  -8  132.17    3.64
  -4   6   8  133.62    3.64
  -4   6   8  135.74    3.86
   4   6  -8  128.10    3.85
   4   6  -8  130.55    3.72
  -4   6   8  135.66    3.94
  -4   6   8  133.92    3.86
   4   6  -8  135.91    3.73
  -4  -6  10  157.01    4.27
  -4  -6  10  163.70    4.42
   4  -6 -10  159.93    4.52
   4  -6 -10  159.31    4.51
  -4  -6  10  150.87    4.39
  -4  -6  10  162.19    4.51
   4  -6 -10  161.72    4.31
  -4   6  10  157.60    4.31
  -4   6  10  162.74    4.54
  -4   6  10  158.06    4.50
   4   6 -10  153.76    4.38
   4   6 -10  151.25    4.52
   4   6 -10  156.53    4.48
   4  -6 -12   85.12    2.66
  -4  -6  12   82.72    2.52
  -4  -6  12   83.87    2.64
   4  -6 -12   82.05    2.42
  -4  -6  12   87.47    2.54
   4  -6 -12   82.66    2.63
   4   6 -12   78.77    2.65
   4   6 -12   83.81    2.51
  -4   6  12   86.63    2.68
   4   6 -12   83.56    2.53
  -4   6  12   84.23    2.43
  -4   6  12   84.40    2.63
   4  -6 -14   42.87    1.98
  -4  -6  14   47.65    1.77
  -4  -6  14   45.49    1.63
   4  -6 -14   44.30    1.55
   4  -6 -14   46.63    1.81
  -4   6  14   43.54    1.74
   4   6 -14   48.12    1.63
  -4   6  14   45.19    1.54
  -4   6  14   46.07    1.81
   4   6 -14   46.55    1.66
   4   6 -14   48.51    1.72
   4  -6 -16   36.30    1.64
  -4  -6  16   37.41    1.56
  -4  -6  16   36.54    1.68
   4  -6 -16   37.09    1.42
  -4  -6  16   37.49    1.66
  -4  -6  16   39.75    1.53
   4  -6 -16   38.37    1.72
   4   6 -16   39.29    1.54
  -4   6  16   36.30    1.70
  -4   6  16   35.91    1.65
   4   6 -16   35.94    1.56
  -4   6  16   36.33    1.68
  -4   6  16   37.90    1.58
   4   6 -16   36.98    1.59
  -4  -6  18   24.53    1.55
   4  -6 -18   25.09    1.25
  -4  -6  18   26.69    1.92
  -4  -6  18   21.02    1.33
  -4  -6  18   23.87    1.43
   4  -6 -18   25.12    1.61
  -4   6  18   25.67    1.62
   4   6 -18   22.96    1.40
   4   6 -18   22.70    1.52
  -4   6  18   22.73    1.65
   4   6 -18   26.81    1.70
  -4   6  18   21.12    1.64
  -4  -7 -13   20.20    1.48
   4  -7  13   21.74    1.53
  -4  -7 -13   20.63    1.51
   4  -7  13   20.81    1.45
  -4  -7 -13   20.41    1.35
  -4  -7 -13   20.62    1.42
   4   7  13   22.82    1.45
  -4   7 -13   18.25    1.40
   4   7  13   19.52    1.46
   4   7  13   22.46    1.60
  -4   7 -13   18.69    1.38
  -4   7 -13   21.33    1.38
   4  -7  11   15.96    1.33
  -4  -7 -11   14.40    1.20
  -4  -7 -11   16.79    1.32
   4  -7  11   14.49    1.27
  -4  -7 -11   14.47    1.26
  -4  -7 -11   15.00    1.08
   4   7  11   17.25    1.22
   4   7  11   16.90    0.94
  -4   7 -11   16.00    1.13
  -4   7 -11   15.24    1.20
   4   7  11   16.90    1.15
  -4   7 -11   17.33    1.02
   4   7  11   13.44    1.12
  -4   7 -11   16.89    1.08
   4  -7   9   18.74    1.02
  -4  -7  -9   17.61    1.06
  -4  -7  -9   18.46    1.19
   4  -7   9   15.27    1.06
  -4  -7  -9   17.74    1.04
   4   7   9   18.05    1.06
  -4   7  -9   19.45    1.12
  -4   7  -9   18.78    1.11
   4   7   9   18.20    0.89
   4   7   9   18.08    0.70
  -4   7  -9   16.85    0.99
   4   7   9   17.50    1.09
  -4  -7  -7    3.30    0.47
  -4  -7  -7    4.01    0.57
  -4  -7  -7    3.61    0.49
   4  -7   7    3.35    0.53
   4  -7   7    3.27    0.48
  -4   7  -7    3.37    0.46
   4   7   7    3.61    0.54
   4   7   7    3.41    0.44
   4   7   7    3.02    0.52
  -4   7  -7    3.71    0.36
  -4   7  -7    2.96    0.51
   4   7   7    3.70    0.50
  -4   7  -7    2.80    0.47
  -4  -7  -5   11.55    0.78
   4  -7   5   11.81    0.80
  -4  -7  -5   12.25    0.93
  -4  -7  -5   11.45    0.79
  -4  -7  -5   10.94    0.85
   4  -7   5   11.66    0.81
  -4  -7  -5   10.46    0.53
   4   7   5   10.16    0.78
   4   7   5   10.89    0.67
  -4   7  -5   10.43    0.69
  -4   7  -5   10.97    0.50
  -4   7  -5   10.77    0.81
   4   7   5   10.53    0.74
   4   7   5   11.55    0.83
  -4   7  -5   10.45    0.80
   4  -7   3   23.15    1.13
  -4  -7  -3   24.81    1.04
  -4  -7  -3   24.34    1.13
  -4  -7  -3   24.15    0.79
  -4  -7  -3   26.82    1.15
   4  -7   3   25.14    1.09
  -4  -7  -3   23.73    1.02
   4   7   3   25.35    1.06
   4   7   3   24.66    1.08
  -4   7  -3   24.82    0.96
  -4   7  -3   25.91    0.81
  -4   7  -3   25.09    1.10
   4   7   3   25.33    1.00
   4   7   3   24.58    0.99
  -4  -7  -1   37.55    1.59
  -4  -7  -1   39.52    1.38
  -4  -7  -1   41.28    1.43
  -4  -7  -1   41.53    1.41
   4  -7   1   44.20    1.49
   4   7   1   42.18    1.44
  -4   7  -1   41.84    1.33
  -4   7  -1   39.73    1.44
   4   7   1   38.35    1.54
  -4   7  -1   41.44    1.21
  -4   7  -1   36.21    1.57
   4   7   1   42.97    1.39
   4   7   1   37.47    1.69
  -4  -7   1   29.01    1.02
   4  -7  -1   27.00    0.98
  -4  -7   1   27.08    1.06
   4  -7  -1   27.54    1.09
   4  -7  -1   24.37    1.56
   4  -7  -1   27.13    0.94
  -4  -7   1   26.89    1.01
  -4  -7   1   26.39    1.08
   4   7  -1   27.12    1.05
  -4   7   1   26.62    1.18
   4   7  -1   28.06    1.07
  -4   7   1   27.05    0.93
  -4   7   1   25.78    1.09
   4   7  -1   25.36    0.99
   4  -7  -3   42.71    1.35
  -4  -7   3   44.97    1.48
   4  -7  -3   44.23    1.37
  -4  -7   3   42.93    1.41
   4  -7  -3   44.70    1.51
  -4  -7   3   45.07    1.48
   4   7  -3   42.78    1.41
   4   7  -3   43.70    1.41
  -4   7   3   43.75    1.51
   4   7  -3   36.51    1.64
  -4   7   3   43.38    1.32
   4   7  -3   41.37    1.61
  -4  -7   5   21.50    0.88
   4  -7  -5   22.49    0.85
  -4  -7   5   22.64    0.91
  -4  -7   5   20.69    1.00
   4  -7  -5   21.39    1.02
   4  -7  -5   20.95    0.77
  -4  -7   5   21.88    0.96
   4  -7  -5   22.83    1.03
  -4   7   5   21.62    1.04
  -4   7   5   21.26    1.03
   4   7  -5   22.33    0.97
   4   7  -5   21.35    0.92
  -4   7   5   22.07    1.00
  -4   7   5   22.03    0.78
   4   7  -5   23.78    0.97
   4   7  -5   21.87    0.88
   4   7  -5   21.03    0.90
  -4  -7   7   31.68    1.10
  -4  -7   7   31.10    1.25
   4  -7  -7   31.61    1.11
   4  -7  -7   30.02    0.95
  -4  -7   7   29.14    1.11
   4  -7  -7   31.43    1.23
  -4  -7   7   31.80    1.11
   4  -7  -7   29.69    1.25
  -4   7   7   30.00    1.27
   4   7  -7   30.30    1.10
  -4   7   7   30.84    1.21
   4   7  -7   28.71    1.22
   4   7  -7   30.00    1.18
  -4   7   7   30.53    1.26
   4   7  -7   29.72    0.93
  -4   7   7   31.03    1.01
  -4  -7   9   26.95    1.19
  -4  -7   9   27.39    1.07
  -4  -7   9   29.77    1.08
   4  -7  -9   29.30    1.25
   4  -7  -9   29.13    1.11
   4  -7  -9   26.56    1.18
  -4  -7   9   28.27    0.99
   4  -7  -9   27.44    0.96
  -4   7   9   28.44    1.21
  -4   7   9   25.84    1.20
   4   7  -9   27.22    1.07
   4   7  -9   27.63    1.12
  -4   7   9   25.73    1.20
   4   7  -9   26.73    1.07
  -4   7   9   27.56    0.97
  -4  -7  11   26.62    1.32
  -4  -7  11   26.94    0.92
   4  -7 -11   27.40    1.26
  -4  -7  11   29.67    1.14
   4  -7 -11   27.30    1.02
  -4  -7  11   26.70    1.14
  -4   7  11   28.87    1.30
  -4   7  11   27.36    1.33
   4   7 -11   26.88    1.15
   4   7 -11   29.07    1.13
  -4   7  11   27.73    1.02
  -4  -7  13   22.04    1.13
  -4  -7  13   23.10    1.30
   4  -7 -13   25.08    1.02
   4  -7 -13   24.05    1.24
   4  -7 -13   25.69    1.36
  -4  -7  13   26.63    1.21
  -4   7  13   23.04    1.29
  -4   7  13   23.36    1.24
  -4   7  13   23.81    1.00
   4   7 -13   24.17    1.11
   4   7 -13   26.59    1.16
   4   7 -13   22.94    1.17
  -4   7  13   23.17    1.27
  -4  -7  15   33.72    1.51
   4  -7 -15   34.25    1.65
   4  -7 -15   35.99    1.70
  -4  -7  15   36.47    1.46
  -4  -7  15   36.42    1.69
  -4   7  15   36.62    1.75
   4   7 -15   37.95    1.57
  -4   7  15   34.79    1.66
   4   7 -15   37.70    1.58
   4   7 -15   35.26    1.49
  -4   7  15   35.52    1.64
  -4  -7  17   11.22    1.16
  -4  -7  17   13.36    1.12
   4  -7 -17   11.94    1.04
   4  -7 -17   13.71    1.42
  -4  -7  17   13.35    1.46
  -4   7  17   12.70    1.51
  -4   7  17   14.03    1.51
   4   7 -17   17.37    1.31
   4   7 -17   13.06    1.21
  -4   7  17   14.55    1.44
   4   7 -17   12.71    1.24
  -4  -8 -12    0.27    0.83
   4  -8  12    0.60    0.78
  -4  -8 -12    0.90    0.69
  -4  -8 -12    1.00    0.63
  -4  -8 -12    0.02    0.64
   4  -8  12    1.19    0.67
  -4   8 -12    1.88    0.62
   4   8  12    0.45    0.66
   4   8  12    1.54    0.76
  -4   8 -12    1.11    0.57
  -4   8 -12    1.45    0.64
   4   8  12   -0.22    0.74
  -4   8 -12    1.86    0.81
  -4  -8 -10    2.84    0.64
   4  -8  10    0.84    0.61
  -4  -8 -10    2.04    0.75
  -4  -8 -10    2.75    0.70
   4  -8  10    3.04    0.60
  -4  -8 -10    2.61    0.56
   4   8  10    3.72    0.68
   4   8  10    2.63    0.37
  -4   8 -10    1.97    0.65
   4   8  10    2.07    0.64
   4   8  10    1.67    0.62
  -4   8 -10    2.42    0.56
  -4   8 -10    2.29    0.58
   4   8  10    2.34    0.41
   4  -8   8    3.36    0.60
  -4  -8  -8    2.89    0.66
  -4  -8  -8    3.00    0.57
   4  -8   8    1.95    0.59
  -4  -8  -8    3.43    0.58
   4   8   8    3.19    0.37
   4   8   8    3.99    0.46
   4   8   8    2.09    0.63
   4   8   8    2.37    0.55
  -4   8  -8    2.34    0.60
  -4   8  -8    2.82    0.56
   4   8   8    3.06    0.60
   4  -8   6    1.33    0.51
  -4  -8  -6    1.06    0.51
  -4  -8  -6    1.32    0.54
  -4  -8  -6    2.08    0.49
  -4  -8  -6    1.39    0.27
   4  -8   6    1.83    0.50
   4   8   6    1.24    0.48
   4   8   6    1.40    0.53
  -4   8  -6    1.42    0.40
  -4   8  -6    0.93    0.55
   4   8   6    1.64    0.37
   4   8   6    2.13    0.51
  -4   8  -6    1.59    0.50
  -4   8  -6    2.71    0.37
  -4  -8  -4   12.40    0.97
  -4  -8  -4   12.47    0.51
  -4  -8  -4   12.26    0.83
  -4  -8  -4   11.95    0.86
   4  -8   4   13.04    0.94
   4  -8   4   12.57    0.97
  -4   8  -4   12.77    0.93
  -4   8  -4   13.00    0.74
   4   8   4   13.15    0.74
   4   8   4   13.60    0.91
  -4   8  -4   12.60    0.98
   4   8   4   12.79    0.86
   4   8   4   12.37    0.82
  -4   8  -4   13.44    0.56
  -4  -8  -2    5.83    0.68
   4  -8   2    4.26    0.63
  -4  -8  -2    6.19    0.61
  -4  -8  -2    5.96    0.77
   4  -8   2    3.66    0.52
   4   8   2    6.17    0.68
   4   8   2    5.35    0.57
  -4   8  -2    4.76    0.58
  -4   8  -2    5.00    0.57
  -4   8  -2    4.49    0.37
  -4   8  -2    4.70    0.56
   4   8   2    6.24    0.65
   4   8   2    5.71    0.59
   4  -8   0   14.52    0.89
  -4  -8   0   14.85    0.92
  -4  -8   0   14.73    0.89
   4  -8   0   15.20    0.80
   4  -8   0   15.64    0.93
  -4  -8   0   15.03    0.83
  -4  -8   0   16.10    0.79
  -4   8   0   14.15    0.96
   4   8   0   15.84    0.84
   4   8   0   15.59    0.80
   4   8   0   14.69    0.80
   4   8   0   15.15    0.91
  -4   8   0   16.79    0.73
  -4   8   0   15.78    0.89
   4  -8  -2   13.67    0.73
  -4  -8   2   13.14    0.82
   4  -8  -2   13.07    0.71
  -4  -8   2   10.02    1.27
   4  -8  -2   13.88    0.85
  -4  -8   2   13.41    0.76
  -4  -8   2   14.49    0.76
   4   8  -2   12.58    0.82
  -4   8   2   13.36    0.66
   4   8  -2   12.15    0.78
  -4   8   2   13.82    0.95
   4   8  -2   12.95    0.78
  -4   8   2   13.99    0.83
   4   8  -2   14.66    0.76
  -4  -8   4   40.04    1.45
  -4  -8   4   41.80    1.48
  -4  -8   4   41.12    1.54
   4  -8  -4   42.96    1.35
   4  -8  -4   41.68    1.54
   4  -8  -4   40.64    1.34
  -4  -8   4   41.48    1.43
  -4   8   4   40.67    1.32
   4   8  -4   42.82    1.48
  -4   8   4   42.32    1.53
   4   8  -4   40.21    1.43
   4   8  -4   41.24    1.53
  -4   8   4   41.44    1.72
   4   8  -4   41.43    1.43
  -4  -8   6    5.41    0.58
   4  -8  -6    6.07    0.48
  -4  -8   6    5.50    0.61
  -4  -8   6    6.03    0.59
   4  -8  -6    4.13    0.55
   4  -8  -6    5.86    0.53
   4  -8  -6    4.81    0.65
  -4  -8   6    6.44    0.59
  -4   8   6    5.09    0.61
   4   8  -6    6.59    0.80
   4   8  -6    5.09    0.61
  -4   8   6    5.79    0.74
   4   8  -6    5.02    0.59
  -4   8   6    4.68    0.57
  -4   8   6    6.49    0.50
   4  -8  -8    6.17    0.42
   4  -8  -8    6.71    0.74
  -4  -8   8    7.12    0.63
   4  -8  -8    6.36    0.77
   4  -8  -8    6.37    0.79
  -4  -8   8    5.80    0.63
  -4  -8   8    7.41    0.62
  -4  -8   8    6.23    0.83
  -4   8   8    7.16    0.89
   4   8  -8    6.00    0.70
   4   8  -8    6.64    0.38
   4   8  -8    5.81    0.72
  -4   8   8    8.45    0.89
  -4   8   8    5.75    0.65
  -4   8   8    6.51    0.53
   4   8  -8    6.18    0.81
   4   8  -8    5.18    0.63
   4  -8 -10    2.45    0.43
  -4  -8  10    2.44    0.44
   4  -8 -10    2.26    0.58
  -4  -8  10    2.62    0.35
  -4  -8  10    3.47    0.61
   4  -8 -10    3.55    0.59
  -4   8  10    2.46    0.59
  -4   8  10    2.94    0.57
   4   8 -10    1.71    0.45
  -4   8  10    2.38    0.56
   4   8 -10    2.61    0.44
  -4   8  10    2.96    0.38
   4  -8 -12    1.64    0.40
  -4  -8  12    1.67    0.29
  -4  -8  12    3.12    0.70
  -4  -8  12    2.72    0.51
   4  -8 -12    1.85    0.58
  -4  -8  12    1.70    0.43
   4  -8 -12    2.03    0.62
  -4   8  12    1.61    0.61
  -4   8  12    2.64    0.42
   4   8 -12    1.21    0.51
   4   8 -12    1.58    0.46
  -4   8  12    1.82    0.62
   4   8 -12    2.44    0.48
  -4   8  12    2.49    0.62
   4  -8 -14    1.28    0.72
  -4  -8  14    0.65    0.53
   4  -8 -14    0.86    0.76
  -4  -8  14    0.57    0.69
  -4  -8  14   -0.42    0.63
   4   8 -14    1.15    0.61
  -4   8  14    0.64    0.65
   4   8 -14    0.19    0.56
  -4   8  14   -0.39    0.72
   4   8 -14    1.92    0.59
  -4   8  14    0.70    0.67
  -4  -9 -11   -1.05    0.70
   4  -9  11   -0.99    0.81
   4  -9  11    0.72    0.88
  -4  -9 -11   -0.33    0.80
  -4   9 -11    0.11    0.65
  -4   9 -11    0.02    0.75
   4   9  11    0.49    0.42
   4   9  11    0.36    0.76
   4   9  11   -0.42    0.92
  -4   9 -11   -0.81    1.31
  -4  -9  -9    8.06    1.04
   4  -9   9    6.47    0.90
  -4  -9  -9    5.33    0.76
  -4  -9  -9    6.66    0.77
  -4  -9  -9    4.83    0.85
   4  -9   9    6.73    0.82
  -4   9  -9    5.12    0.89
  -4   9  -9    6.37    0.67
   4   9   9    6.29    0.73
   4   9   9    6.62    0.82
   4   9   9    5.39    0.77
  -4   9  -9    5.35    0.72
   4   9   9    6.85    0.86
  -4  -9  -7    6.84    0.76
   4  -9   7    9.76    0.93
  -4  -9  -7    7.31    0.85
   4  -9   7    8.82    1.16
  -4  -9  -7    7.28    1.03
  -4  -9  -7    6.28    0.87
  -4  -9  -7    7.59    0.56
   4   9   7    7.79    0.73
   4   9   7    6.27    0.74
   4   9   7    6.64    0.81
  -4   9  -7    5.74    0.75
  -4   9  -7    7.98    1.01
  -4   9  -7    6.76    0.79
   4   9   7    7.20    1.03
   4   9   7    7.17    0.78
  -4  -9  -5   20.63    1.62
   4  -9   5   24.51    1.28
  -4  -9  -5   23.53    1.35
   4  -9   5   24.38    1.22
   4  -9   5   23.84    1.27
  -4  -9  -5   22.23    0.78
  -4  -9  -5   23.21    1.23
   4   9   5   23.36    1.28
  -4   9  -5   24.87    1.37
   4   9   5   24.78    1.08
   4   9   5   23.57    1.24
  -4   9  -5   24.78    1.32
  -4   9  -5   24.26    1.05
   4   9   5   24.76    1.26
   4  -9   3   22.13    1.12
   4  -9   3   20.15    1.25
  -4  -9  -3   21.18    1.26
   4  -9   3   23.12    1.20
  -4  -9  -3   20.49    1.12
   4   9   3   22.33    1.19
   4   9   3   22.69    1.03
  -4   9  -3   21.53    0.81
   4   9   3   21.72    1.09
   4   9   3   22.09    1.16
  -4   9  -3   22.56    0.97
  -4   9  -3   20.52    1.25
  -4  -9  -1    5.39    0.75
  -4  -9  -1    6.15    0.81
   4  -9   1    5.63    0.72
  -4  -9  -1    6.04    0.87
   4  -9   1    5.54    0.72
   4  -9   1    6.86    0.80
   4   9   1    6.87    0.73
  -4   9  -1    6.33    0.84
   4   9   1    5.82    0.79
  -4   9  -1    7.29    0.67
  -4   9  -1    6.22    0.45
  -4   9  -1    5.55    0.69
   4   9   1    5.90    0.66
   4   9   1    6.43    0.68
  -4  -9   1    1.75    0.42
   4  -9  -1    1.56    0.45
   4  -9  -1    0.95    0.53
  -4  -9   1    1.81    0.49
  -4  -9   1    1.07    0.49
   4  -9  -1    1.72    0.50
  -4   9   1    1.66    0.34
   4   9  -1    1.71    0.46
   4   9  -1    1.01    0.49
  -4   9   1    1.70    0.50
   4   9  -1    1.88    0.43
   4   9  -1    2.18    0.44
  -4   9   1    1.42    0.44
  -4  -9   3   25.90    1.14
  -4  -9   3   25.97    1.20
   4  -9  -3   27.17    1.33
   4  -9  -3   26.77    1.28
   4  -9  -3   25.46    1.06
  -4  -9   3   26.91    1.23
   4  -9  -3   25.75    1.07
  -4   9   3   27.27    1.29
  -4   9   3   27.69    1.02
  -4   9   3   25.14    1.27
   4   9  -3   27.70    1.18
   4   9  -3   26.20    1.28
   4   9  -3   28.36    1.17
   4  -9  -5    7.88    0.64
  -4  -9   5    7.29    0.74
  -4  -9   5    8.13    0.80
   4  -9  -5    8.16    0.59
   4  -9  -5    8.12    0.82
  -4  -9   5    7.63    0.74
   4  -9  -5    7.71    0.87
   4   9  -5    8.89    0.83
  -4   9   5    8.93    0.62
   4   9  -5    8.77    0.78
   4   9  -5    7.79    0.86
  -4   9   5    8.16    0.80
  -4   9   5    8.97    0.90
  -4   9   5    7.50    0.90
  -4  -9   7    1.44    0.41
  -4  -9   7    1.19    0.52
   4  -9  -7    1.45    0.60
   4  -9  -7    1.67    0.32
  -4  -9   7    1.29    0.44
   4  -9  -7    2.01    0.35
   4  -9  -7    0.72    0.50
  -4   9   7    1.15    0.55
   4   9  -7    1.66    0.58
  -4   9   7    1.51    0.56
   4   9  -7    2.16    0.48
   4   9  -7    1.82    0.43
  -4   9   7    2.34    0.58
  -4   9   7    1.89    0.36
  -4  -9   9    0.61    0.55
  -4  -9   9    0.47    0.43
  -4  -9   9    1.19    0.38
   4  -9  -9    2.36    0.54
   4  -9  -9    2.00    0.66
  -4  -9   9    0.93    0.38
  -4   9   9    0.99    0.36
  -4   9   9    0.52    0.56
   4   9  -9    1.18    0.20
  -4   9   9    1.41    0.62
   4   9  -9    1.58    0.45
   4   9  -9    1.06    0.50
  -4   9   9    1.74    0.57
   4   9  -9    1.32    0.48
   4   9  -9    0.73    0.59
   4  -9 -11   35.87    1.41
  -4  -9  11   33.92    1.46
   4  -9 -11   34.05    1.60
  -4  -9  11   35.62    1.43
   4  -9 -11   34.57    1.75
  -4  -9  11   35.96    1.24
  -4  -9  11   35.35    1.64
   4   9 -11   34.36    1.43
  -4   9  11   34.10    1.68
   4   9 -11   32.89    1.47
   4   9 -11   37.59    1.55
  -4   9  11   33.84    1.66
  -4   9  11   34.68    1.31
  -4   9  11   33.57    1.64
   4  -9 -13    2.04    1.03
   4  -9 -13    1.14    0.86
  -4  -9  13    0.69    0.71
   4  -9 -13    0.86    0.56
  -4  -9  13    0.80    0.59
  -4  -9  13    1.14    0.85
   4   9 -13    0.37    0.61
   4   9 -13    0.44    0.63
  -4   9  13    1.55    0.78
  -4   9  13   -0.31    0.65
   4   9 -13    1.63    0.60
  -4   9  13    0.42    0.80
  -4   9  13    1.25    0.56
   4 -10   8   16.47    1.48
  -4 -10  -8   16.31    1.35
  -4 -10  -8   18.95    1.51
   4 -10   8   17.76    1.50
   4 -10   8   19.41    1.48
  -4 -10  -8   25.02    1.84
  -4 -10  -8   21.77    2.13
  -4  10  -8   17.14    1.45
   4  10   8   19.04    1.14
   4  10   8   16.98    1.45
  -4  10  -8   19.07    1.61
   4  10   8   21.69    1.36
  -4  10  -8   20.81    1.19
   4  10   8   18.48    1.53
  -4 -10  -6   17.95    1.49
  -4 -10  -6   18.58    1.19
  -4 -10  -6   18.54    1.33
  -4 -10  -6   16.70    1.18
   4 -10   6   17.02    1.31
   4 -10   6   20.91    1.25
   4 -10   6   14.86    1.26
  -4  10  -6   18.36    1.21
  -4  10  -6   17.82    1.04
   4  10   6   20.04    1.84
   4  10   6   17.14    1.23
   4  10   6   17.97    1.39
  -4  10  -6   18.76    1.45
  -4 -10  -4   18.01    1.12
   4 -10   4   18.42    1.18
  -4 -10  -4   19.20    1.37
   4 -10   4   17.36    1.36
   4 -10   4   17.85    1.17
  -4 -10  -4   16.99    1.22
  -4  10  -4   16.97    1.39
   4  10   4   18.75    1.27
  -4  10  -4   17.23    1.26
   4  10   4   19.21    1.29
  -4  10  -4   18.07    0.97
   4 -10   2   25.37    1.30
   4 -10   2   27.23    1.42
   4 -10   2   27.72    1.41
  -4 -10  -2   25.06    1.31
  -4 -10  -2   28.23    1.48
  -4 -10  -2   28.15    1.22
  -4  10  -2   25.14    1.41
   4  10   2   26.00    1.39
   4  10   2   27.31    1.32
  -4  10  -2   28.37    1.21
   4  10   2   27.73    1.39
  -4  10  -2   27.73    1.51
   4 -10   0   27.41    1.24
  -4 -10   0   23.77    1.39
  -4 -10   0   26.14    1.20
   4 -10   0   25.16    1.36
   4 -10   0   26.54    1.30
  -4 -10   0   25.89    1.28
  -4 -10   0   26.52    1.32
   4  10   0   26.77    1.29
  -4  10   0   26.07    1.37
  -4  10   0   26.41    1.14
   4  10   0   25.20    1.32
   4  10   0   26.03    1.24
   4  10   0   26.42    1.30
  -4  10   0   25.06    1.32
  -4 -10   2   -0.60    0.51
  -4 -10   2    0.32    0.55
   4 -10  -2    0.07    0.56
   4 -10  -2   -0.30    0.40
  -4 -10   2    0.13    0.38
   4 -10  -2    0.48    0.50
  -4 -10   2    0.29    0.48
  -4  10   2    0.70    0.57
  -4  10   2   -0.55    0.55
  -4  10   2    0.56    0.39
   4  10  -2   -0.08    0.48
   4  10  -2   -0.08    0.49
   4  10  -2    0.47    0.40
   4  10  -2   -0.12    0.57
  -4 -10   4   46.91    1.87
  -4 -10   4   48.22    1.78
  -4 -10   4   51.29    1.79
   4 -10  -4   50.91    1.69
   4 -10  -4   48.67    1.94
   4 -10  -4   49.82    1.94
  -4 -10   4   48.23    1.85
  -4  10   4   52.34    2.11
   4  10  -4   50.50    1.86
  -4  10   4   49.12    1.96
   4  10  -4   50.99    1.82
   4  10  -4   52.39    1.83
  -4  10   4   49.56    1.65
   4  10  -4   48.86    1.94
   4 -10  -6   31.79    1.19
  -4 -10   6   28.97    1.57
  -4 -10   6   31.49    1.36
  -4 -10   6   32.69    1.34
  -4 -10   6   30.62    1.42
   4 -10  -6   29.54    1.62
   4 -10  -6   30.76    1.46
   4  10  -6   29.68    1.35
  -4  10   6   29.04    1.57
   4  10  -6   28.85    1.91
  -4  10   6   30.53    1.46
  -4  10   6   30.75    1.61
  -4  10   6   30.71    1.19
   4  10  -6   30.93    1.39
  -4 -10   8   28.88    1.25
   4 -10  -8   26.94    1.06
  -4 -10   8   25.50    1.52
   4 -10  -8   26.41    1.52
  -4 -10   8   27.80    1.27
   4 -10  -8   23.92    1.60
  -4 -10   8   26.06    1.32
  -4  10   8   28.31    1.44
  -4  10   8   26.26    1.56
   4  10  -8   26.40    1.52
   4  10  -8   28.91    1.33
  -4  10   8   28.49    1.14
   4  10  -8   26.66    1.41
  -4  10   8   28.33    1.60
   4  10  -8   29.36    1.37
   4 -10 -10   38.46    2.06
  -4 -10  10   43.82    1.67
  -4 -10  10   43.05    1.54
  -4 -10  10   39.12    1.97
  -4 -10  10   40.29    1.73
   4 -10 -10   43.76    1.97
   4  10 -10   40.65    1.84
  -4  10  10   40.76    2.06
   4  10 -10   41.38    1.75
   4  10 -10   45.19    1.77
  -4  10  10   43.84    1.89
  -4  10  10   46.49    1.96
   4  10 -10   43.49    1.75
  -4 -11  -5   15.74    1.42
   4 -11   5   16.83    1.39
   4 -11   5   11.07    1.35
   4 -11   5   14.10    1.40
  -4  11  -5   15.84    1.23
  -4  11  -5   13.96    1.51
  -4  11  -5   13.20    1.82
   4  11   5   15.89    1.50
   4  11   5   14.41    1.05
   4  11   5   12.71    1.32
  -4 -11  -3   33.06    1.49
  -4 -11  -3   31.01    1.81
   4 -11   3   28.93    1.65
  -4 -11  -3   27.88    1.58
   4 -11   3   32.08    1.64
   4 -11   3   32.45    1.86
  -4  11  -3   34.11    1.49
   4  11   3   26.47    1.64
   4  11   3   35.26    1.58
   4  11   3   28.30    1.67
   4  11   3   31.19    1.61
  -4  11  -3   30.27    1.70
   4 -11   1   35.91    1.71
   4 -11   1   38.47    1.63
  -4 -11  -1   37.75    1.61
  -4 -11  -1   36.23    1.84
  -4 -11  -1   36.86    1.70
   4 -11   1   35.43    1.77
  -4 -11  -1   39.03    1.74
   4  11   1   34.85    1.89
   4  11   1   37.73    1.56
  -4  11  -1   35.08    1.78
   4  11   1   36.73    1.73
  -4  11  -1   39.09    1.82
  -4  11  -1   35.95    1.51
   4  11   1   37.97    1.79
  -4 -11   1   22.21    1.46
  -4 -11   1   23.73    1.46
   4 -11  -1   24.72    1.49
  -4 -11   1   24.99    1.28
   4 -11  -1   25.49    1.66
   4 -11  -1   23.08    1.27
   4  11  -1   26.39    1.40
  -4  11   1   24.32    1.56
   4  11  -1   23.41    1.41
   4  11  -1   23.26    1.50
  -4  11   1   21.25    1.59
  -4  11   1   24.74    1.18
   4 -11  -3   48.10    2.08
  -4 -11   3   46.18    1.77
   4 -11  -3   45.23    1.88
   4 -11  -3   47.17    1.72
  -4 -11   3   43.73    1.96
  -4 -11   3   45.11    1.82
  -4 -11   3   45.72    1.88
   4  11  -3   42.34    1.99
   4  11  -3   46.77    1.85
   4  11  -3   41.83    1.83
  -4  11   3   45.57    1.99
  -4  11   3   46.29    2.01
  -4  11   3   45.15    1.63
  -4 -11   5   67.30    2.34
  -4 -11   5   67.68    2.56
   4 -11  -5   70.13    2.24
  -4 -11   5   67.67    2.38
   4 -11  -5   68.30    2.63
   4 -11  -5   65.77    2.63
  -4 -11   5   68.43    2.33
  -4  11   5   70.09    2.55
   4  11  -5   68.00    2.40
  -4  11   5   66.26    2.55
   4  11  -5   64.88    2.50
  -4  11   5   64.46    2.16
   4  11  -5   70.51    2.67
  -4  11   5   66.31    2.52
   4  11  -5   67.26    2.36
   4 -11  -7   22.89    1.10
  -4 -11   7   23.05    1.47
  -4 -11   7   20.25    1.32
   4 -11  -7   22.86    1.61
   4 -11  -7   19.70    1.69
  -4 -11   7   20.15    1.27
  -4  11   7   22.57    1.16
  -4  11   7   18.78    1.58
  -4  11   7   22.30    1.57
  -4  11   7   22.53    1.67
   4  11  -7   20.62    1.45
   4  11  -7   20.66    1.31
   4  11  -7   22.36    1.40
  -5   0 -17   -0.61    0.74
   5   0  17   -1.41    0.65
  -5   0 -17   -1.08    0.74
   5   0  17   -0.41    0.84
   5   0  17    0.41    0.71
  -5   0 -17    0.70    0.25
  -5   0 -17    0.22    0.70
   5   0  15   -0.23    0.52
   5   0  15   -0.16    0.49
  -5   0 -15   -0.17    0.47
  -5   0 -15    0.31    0.62
   5   0  15   -0.34    0.59
  -5   0 -15   -0.21    0.59
  -5   0 -15    0.07    0.19
   5   0  13    0.21    0.42
  -5   0 -13    0.11    0.16
   5   0  13    0.49    0.52
  -5   0 -13   -0.40    0.36
  -5   0 -13    0.83    0.53
  -5   0 -11   -0.22    0.33
   5   0  11    0.45    0.25
  -5   0 -11    0.18    0.31
  -5   0 -11   -0.16    0.31
   5   0  11    0.12    0.34
   5   0  11   -0.33    0.36
   5   0  11   -0.16    0.40
  -5   0 -11    0.23    0.37
  -5   0  -9   -0.05    0.27
   5   0   9    0.12    0.30
  -5   0  -9    0.24    0.30
   5   0   9    0.03    0.21
  -5   0  -9    0.29    0.23
   5   0   9    0.42    0.38
  -5   0  -9   -0.25    0.24
   5   0   9   -0.24    0.29
   5   0   7   -0.32    0.19
  -5   0  -7   -0.30    0.23
   5   0   7    0.24    0.25
  -5   0  -7    0.00    0.23
   5   0   7   -0.20    0.28
   5   0   7    0.11    0.23
  -5   0  -7   -0.19    0.23
  -5   0  -7   -0.03    0.28
   5   0   5   -0.04    0.21
  -5   0  -5   -0.37    0.15
   5   0   5   -0.13    0.18
  -5   0  -5   -0.06    0.21
   5   0   5    0.15    0.18
  -5   0  -5   -0.12    0.17
  -5   0  -5    0.13    0.21
  -5   0  -5   -0.13    0.20
   5   0   5   -0.01    0.20
  -5   0  -3   -0.23    0.13
   5   0   3    0.04    0.15
  -5   0  -3    0.19    0.14
   5   0   3   -0.01    0.15
   5   0   3    0.13    0.15
  -5   0  -3   -0.01    0.17
  -5   0  -3    0.09    0.17
   5   0   3   -0.09    0.14
  -5   0  -3    0.09    0.10
  -5   0  -1    0.06    0.11
  -5   0  -1   -0.02    0.12
   5   0   1   -0.10    0.11
  -5   0  -1    0.22    0.11
   5   0   1   -0.14    0.13
  -5   0  -1    0.02    0.16
  -5   0  -1    0.03    0.10
   5   0   1    0.01    0.13
   5   0   1    0.11    0.13
   5   0   1   -0.16    0.13
  -5   0   1   -0.04    0.08
   5   0  -1   -0.01    0.09
   5   0  -1    0.17    0.09
   5   0  -1    0.22    0.11
   5   0  -1   -0.14    0.10
  -5   0   1    0.11    0.13
   5   0  -1    0.09    0.09
  -5   0   1    0.00    0.15
   5   0  -1    0.09    0.13
  -5   0   1   -0.04    0.10
   5   0  -1    0.01    0.14
   5   0  -3   -0.20    0.12
   5   0  -3    0.02    0.06
  -5   0   3   -0.18    0.13
  -5   0   3    0.07    0.05
  -5   0   3   -0.12    0.16
   5   0  -3   -0.01    0.10
   5   0  -3   -0.03    0.14
   5   0  -3   -0.05    0.07
   5   0  -3    0.00    0.10
  -5   0   5   -0.05    0.05
  -5   0   5   -0.15    0.13
   5   0  -5    0.14    0.08
   5   0  -5   -0.19    0.12
   5   0  -5    0.00    0.16
   5   0  -5   -0.07    0.14
  -5   0   5    0.09    0.16
   5   0  -5   -0.27    0.10
   5   0  -5    0.14    0.10
  -5   0   5   -0.06    0.07
   5   0  -7    0.03    0.16
  -5   0   7    0.01    0.10
  -5   0   7   -0.07    0.17
   5   0  -7    0.13    0.12
   5   0  -7   -0.13    0.11
   5   0  -7   -0.11    0.17
  -5   0   7    0.06    0.21
   5   0  -7    0.12    0.11
   5   0  -9    0.12    0.13
   5   0  -9   -0.06    0.20
   5   0  -9   -0.16    0.19
   5   0  -9    0.10    0.13
  -5   0   9   -0.09    0.21
  -5   0   9    0.02    0.15
   5   0  -9    0.08    0.16
  -5   0   9   -0.07    0.13
  -5   0   9    0.09    0.14
  -5   0  11    0.09    0.17
   5   0 -11    0.18    0.20
  -5   0  11   -0.28    0.27
  -5   0  11    0.21    0.20
   5   0 -11    0.40    0.25
  -5   0  11    0.08    0.16
   5   0 -13    0.03    0.24
   5   0 -13    0.10    0.26
  -5   0  13    0.32    0.36
   5   0 -13    0.10    0.24
  -5   0  13    0.08    0.18
  -5   0  13   -0.01    0.21
  -5   0  13   -0.03    0.25
   5   0 -13    0.26    0.27
  -5   0  15    0.30    0.28
   5   0 -15    0.43    0.34
   5   0 -15   -0.11    0.33
  -5   0  15    0.16    0.21
  -5   0  15   -0.35    0.39
  -5   0  15   -0.05    0.31
   5   0 -15   -0.10    0.28
   5   0 -15   -0.28    0.28
  -5   0  17   -0.94    0.39
   5   0 -17   -0.02    0.37
   5   0 -17   -0.15    0.38
  -5   0  17   -0.06    0.25
   5   0 -17   -0.58    0.41
  -5   0  17    0.00    0.55
  -5   0  19    0.31    0.68
  -5   0  19   -0.39    0.52
   5   0 -19   -0.66    0.55
  -5   0  19    0.12    0.31
   5   0 -19   -0.08    0.47
   5   0 -19   -0.15    0.45
   5   0 -19   -0.04    0.50
  -5   0  19    0.84    0.44
   5  -1  16    3.70    0.87
  -5  -1 -16    2.70    0.60
   5  -1  16    3.69    0.70
  -5  -1 -16    3.75    0.72
   5  -1  16    2.18    0.68
  -5  -1 -16    3.70    0.80
  -5  -1 -16    2.80    0.61
  -5   1 -16    2.78    0.76
   5   1  16    3.98    0.76
  -5   1 -16    3.85    0.68
   5   1  16    3.61    0.71
  -5   1 -16    2.78    0.61
   5   1  16    2.13    0.75
   5  -1  14    0.13    0.46
  -5  -1 -14    0.44    0.48
   5  -1  14    0.05    0.63
  -5  -1 -14   -0.16    0.44
  -5  -1 -14   -0.17    0.50
   5  -1  14    0.13    0.44
  -5   1 -14    0.14    0.46
   5   1  14    0.96    0.47
  -5   1 -14    0.21    0.42
   5   1  14    0.38    0.52
   5   1  14    0.64    0.52
  -5   1 -14    0.73    0.54
   5  -1  12    7.08    0.53
   5  -1  12    6.76    0.70
  -5  -1 -12    5.72    0.71
   5  -1  12    6.27    0.78
  -5  -1 -12    7.39    0.76
   5  -1  12    9.33    0.86
  -5  -1 -12    7.86    0.34
  -5  -1 -12    5.57    0.65
   5   1  12    6.80    0.72
  -5   1 -12    6.35    0.78
   5   1  12    7.42    0.87
  -5   1 -12    7.23    0.70
  -5   1 -12    7.63    0.78
   5   1  12    7.30    0.82
  -5  -1 -10   37.10    1.28
  -5  -1 -10   33.80    1.33
   5  -1  10   34.50    1.32
  -5  -1 -10   34.25    1.30
   5  -1  10   33.34    1.33
   5  -1  10   34.94    1.18
  -5  -1 -10   34.36    1.29
   5  -1  10   34.92    1.22
  -5   1 -10   34.66    1.28
   5   1  10   35.92    1.39
   5   1  10   34.33    1.30
   5   1  10   37.46    1.23
   5   1  10   34.95    1.33
  -5   1 -10   34.37    1.37
  -5   1 -10   35.49    1.32
   5  -1   8    9.59    0.53
   5  -1   8    9.15    0.62
  -5  -1  -8    9.59    0.59
  -5  -1  -8    8.48    0.61
  -5  -1  -8    9.11    0.59
   5  -1   8    8.25    0.63
   5  -1   8    9.91    0.64
  -5  -1  -8    9.65    0.60
   5   1   8    8.98    0.62
   5   1   8    9.42    0.65
  -5   1  -8    9.07    0.63
  -5   1  -8    9.30    0.58
  -5   1  -8    9.52    0.63
   5   1   8    9.72    0.65
   5   1   8   10.17    0.56
  -5  -1  -6    3.01    0.39
  -5  -1  -6    3.37    0.39
   5  -1   6    3.21    0.40
  -5  -1  -6    3.95    0.45
   5  -1   6    4.18    0.45
   5  -1   6    3.56    0.34
   5  -1   6    3.82    0.39
  -5  -1  -6    3.58    0.43
   5   1   6    3.43    0.44
   5   1   6    4.06    0.41
  -5   1  -6    3.47    0.46
  -5   1  -6    2.80    0.34
  -5   1  -6    4.42    0.40
   5   1   6    3.52    0.45
   5   1   6    3.77    0.38
  -5   1  -6    4.01    0.38
  -5  -1  -4   20.63    0.74
  -5  -1  -4   20.55    0.74
  -5  -1  -4   19.24    0.73
   5  -1   4   20.04    0.75
   5  -1   4   19.00    0.73
  -5  -1  -4   20.22    0.77
   5  -1   4   18.90    0.73
  -5  -1  -4   19.65    0.78
   5  -1   4   19.33    0.74
  -5   1  -4   19.67    0.79
  -5   1  -4   19.94    0.75
  -5   1  -4   19.16    0.74
   5   1   4   19.15    0.74
   5   1   4   19.42    0.75
  -5   1  -4   20.08    0.72
   5   1   4   19.00    0.72
   5   1   4   20.19    0.75
   5  -1   2   15.12    0.59
   5  -1   2   14.60    0.60
   5  -1   2   15.24    0.58
  -5  -1  -2   14.88    0.47
  -5  -1  -2   14.63    0.64
  -5  -1  -2   14.95    0.62
   5  -1   2   15.26    0.56
  -5  -1  -2   15.05    0.56
  -5  -1  -2   15.58    0.58
  -5  -1  -2   15.20    0.56
  -5   1  -2   14.76    0.63
  -5   1  -2   14.68    0.54
   5   1   2   14.61    0.56
  -5   1  -2   14.80    0.58
   5   1   2   14.35    0.70
   5   1   2   14.98    0.59
  -5   1  -2   14.66    0.55
  -5   1  -2   16.20    0.59
   5   1   2   15.72    0.62
   5  -1   0    4.86    0.28
   5  -1   0    5.24    0.30
   5  -1   0    4.74    0.32
   5  -1   0    5.08    0.27
  -5  -1   0    4.79    0.26
  -5  -1   0    4.39    0.34
  -5  -1   0    5.08    0.29
  -5  -1   0    4.23    0.37
  -5  -1   0    4.80    0.25
   5  -1   0    4.60    0.30
  -5  -1   0    4.44    0.26
  -5   1   0    4.52    0.27
  -5   1   0    4.65    0.29
  -5   1   0    4.86    0.25
   5   1   0    4.59    0.25
   5   1   0    4.53    0.31
   5   1   0    4.85    0.24
  -5   1   0    5.18    0.37
   5   1   0    5.20    0.36
   5   1   0    4.92    0.26
  -5   1   0    4.22    0.31
   5   1   0    4.32    0.31
   5  -1  -2   41.26    1.17
  -5  -1   2   38.53    1.11
  -5  -1   2   42.12    1.12
   5  -1  -2   41.43    1.23
   5  -1  -2   41.31    1.26
  -5  -1   2   40.25    1.24
   5  -1  -2   40.65    1.16
   5  -1  -2   41.47    1.13
  -5  -1   2   41.71    1.19
   5  -1  -2   41.23    1.15
   5   1  -2   40.58    1.23
   5   1  -2   46.03    1.10
   5   1  -2   35.60    1.08
  -5   1   2   42.22    1.18
   5   1  -2   40.72    1.26
   5   1  -2   40.39    1.21
  -5   1   2   40.98    1.17
  -5   1   2   40.30    1.26
   5   1  -2   39.90    1.20
  -5   1   2   43.00    1.19
   5   1  -2   41.12    1.20
  -5   1   2   39.49    1.23
   5  -1  -4    0.11    0.07
   5  -1  -4    0.08    0.10
   5  -1  -4    0.09    0.11
   5  -1  -4    0.13    0.13
   5  -1  -4    0.01    0.15
   5  -1  -4    0.20    0.15
  -5   1   4    0.11    0.10
  -5   1   4   -0.06    0.15
  -5   1   4    0.28    0.11
   5   1  -4    0.04    0.13
   5   1  -4    0.20    0.13
   5   1  -4    0.01    0.14
   5   1  -4    0.39    0.16
  -5   1   4    0.13    0.12
   5   1  -4    0.22    0.14
   5   1  -4   -0.03    0.14
   5  -1  -6   21.09    0.78
   5  -1  -6   20.36    0.72
  -5  -1   6   20.70    0.60
   5  -1  -6   21.38    0.67
  -5  -1   6   20.24    0.71
  -5  -1   6   22.11    0.61
   5  -1  -6   21.10    0.78
   5  -1  -6   20.69    0.65
   5  -1  -6   20.18    0.66
  -5  -1   6   20.06    0.75
   5   1  -6   20.88    0.73
  -5   1   6   20.09    0.67
   5   1  -6   21.20    0.71
  -5   1   6   20.30    0.78
   5   1  -6   20.45    0.81
   5   1  -6   20.28    0.74
  -5   1   6   21.69    0.73
  -5   1   6   21.64    0.73
  -5  -1   8  145.43    3.96
  -5  -1   8  146.12    3.92
   5  -1  -8  145.59    4.06
   5  -1  -8  142.05    3.89
   5  -1  -8  146.98    3.95
  -5  -1   8  149.44    4.03
   5  -1  -8  147.89    3.91
   5  -1  -8  144.12    3.94
  -5   1   8  146.41    4.01
  -5   1   8  148.49    3.96
   5   1  -8  149.20    3.90
  -5   1   8  142.79    3.95
   5   1  -8  147.90    4.06
  -5   1   8  145.24    4.05
   5   1  -8  142.34    4.02
   5   1  -8  148.00    3.97
   5   1  -8  141.71    3.89
   5   1  -8  145.49    3.95
   5  -1 -10   11.41    0.56
  -5  -1  10   11.79    0.66
   5  -1 -10   11.81    0.55
  -5  -1  10   12.51    0.52
   5  -1 -10   12.82    0.65
  -5  -1  10   11.78    0.52
   5  -1 -10   12.13    0.51
  -5  -1  10   12.17    0.54
  -5   1  10   12.56    0.65
   5   1 -10   12.10    0.65
  -5   1  10   12.49    0.55
   5   1 -10   11.68    0.51
  -5   1  10   11.75    0.56
  -5   1  10   11.60    0.67
   5   1 -10   12.44    0.64
   5   1 -10   12.26    0.50
   5  -1 -12    3.25    0.42
   5  -1 -12    2.74    0.36
  -5  -1  12    3.97    0.50
   5  -1 -12    2.88    0.38
   5  -1 -12    3.71    0.47
  -5  -1  12    2.78    0.29
  -5  -1  12    2.99    0.40
  -5  -1  12    3.12    0.38
  -5   1  12    2.62    0.38
  -5   1  12    3.19    0.26
   5   1 -12    3.29    0.41
  -5   1  12    3.31    0.43
   5   1 -12    2.99    0.41
  -5   1  12    2.54    0.30
   5   1 -12    2.82    0.41
  -5  -1  14   21.05    0.87
   5  -1 -14   20.92    0.89
  -5  -1  14   20.72    1.02
   5  -1 -14   20.49    0.92
   5  -1 -14   19.99    0.85
  -5  -1  14   20.40    0.82
  -5  -1  14   20.09    0.88
   5  -1 -14   20.58    0.97
  -5   1  14   20.03    0.69
  -5   1  14   21.27    0.90
  -5   1  14   20.53    0.99
  -5   1  14   20.94    0.92
   5   1 -14   20.68    0.92
   5   1 -14   21.34    0.98
   5   1 -14   20.47    0.86
  -5  -1  16    3.08    0.41
  -5  -1  16    3.31    0.36
  -5  -1  16    2.91    0.44
  -5  -1  16    2.64    0.55
   5  -1 -16    2.98    0.48
   5  -1 -16    3.74    0.53
   5  -1 -16    2.77    0.45
   5  -1 -16    3.65    0.44
   5   1 -16    3.41    0.44
   5   1 -16    3.35    0.35
   5   1 -16    3.27    0.46
  -5   1  16    2.83    0.56
  -5   1  16    3.01    0.34
  -5   1  16    3.01    0.48
   5   1 -16    3.42    0.45
   5  -1 -18   11.88    0.91
  -5  -1  18   10.28    1.14
  -5  -1  18   12.53    0.76
   5  -1 -18   12.27    0.99
   5  -1 -18   11.23    0.91
   5  -1 -18   12.79    0.97
  -5  -1  18   11.88    0.81
  -5  -1  18   10.96    0.93
   5   1 -18   11.00    0.96
   5   1 -18   11.54    0.89
  -5   1  18   11.85    0.57
   5   1 -18   12.37    0.95
   5   1 -18   10.81    0.47
  -5   1  18   13.69    0.87
  -5   1  18   11.52    1.00
   5   1 -18   11.77    0.91
  -5   1  18   12.24    1.15
  -5  -1  20   11.53    1.40
   5  -1 -20    7.97    1.04
  -5  -1  20    9.33    0.82
  -5  -1  20    9.12    0.99
   5  -1 -20    9.61    1.07
  -5  -1  20    8.23    1.19
   5  -1 -20    7.98    1.17
   5  -1 -20    8.30    1.03
  -5   1  20    7.24    0.83
   5   1 -20   12.02    1.28
   5   1 -20    9.48    1.19
   5   1 -20    8.99    1.05
  -5   1  20    7.76    0.96
   5   1 -20    9.36    1.08
  -5   1  20   10.12    1.02
   5  -2  17    4.40    0.92
   5  -2  17    2.39    0.73
  -5  -2 -17    3.03    0.72
   5  -2  17    3.18    1.11
  -5  -2 -17    3.30    0.79
  -5  -2 -17    2.70    0.86
   5   2  17    3.73    0.89
   5   2  17    2.34    0.96
  -5   2 -17    2.74    0.94
  -5   2 -17    4.07    0.85
  -5  -2 -15    2.43    0.57
   5  -2  15    0.86    0.54
   5  -2  15    2.45    0.86
  -5  -2 -15    0.90    0.70
  -5  -2 -15    1.49    0.60
  -5  -2 -15    2.05    0.58
   5  -2  15    2.24    0.67
  -5   2 -15    1.46    0.71
   5   2  15    1.05    0.65
   5   2  15    1.32    0.73
  -5   2 -15    1.84    0.63
  -5   2 -15    3.00    0.58
   5   2  15    1.73    0.59
   5  -2  13   15.36    0.99
   5  -2  13   14.45    0.91
   5  -2  13   15.25    1.06
  -5  -2 -13   15.02    1.01
  -5  -2 -13   16.08    1.13
  -5  -2 -13   16.59    1.01
   5  -2  13   15.71    0.76
   5   2  13   15.04    1.07
  -5   2 -13   13.18    1.00
  -5   2 -13   14.28    1.05
   5   2  13   13.16    1.00
   5   2  13   15.30    1.04
   5  -2  11   25.31    0.97
  -5  -2 -11   23.84    1.17
   5  -2  11   23.37    0.98
  -5  -2 -11   24.36    1.07
  -5  -2 -11   23.90    1.09
   5  -2  11   24.99    1.14
   5  -2  11   21.98    1.58
  -5   2 -11   24.09    1.13
   5   2  11   24.15    1.17
  -5   2 -11   25.79    1.16
   5   2  11   25.11    1.12
  -5   2 -11   24.30    1.06
   5   2  11   23.18    1.09
   5  -2   9   -0.16    0.30
  -5  -2  -9    0.37    0.27
   5  -2   9    0.24    0.23
   5  -2   9    0.51    0.53
  -5  -2  -9    0.74    0.34
  -5  -2  -9   -0.06    0.29
   5  -2   9    0.32    0.22
  -5  -2  -9    0.25    0.31
   5   2   9    0.55    0.36
  -5   2  -9    0.26    0.33
  -5   2  -9    0.29    0.30
   5   2   9    0.66    0.34
   5   2   9    0.16    0.35
  -5  -2  -7   20.74    0.85
   5  -2   7   21.89    0.75
   5  -2   7   20.77    0.88
  -5  -2  -7   20.74    0.86
   5  -2   7   21.37    0.90
  -5  -2  -7   20.21    0.86
   5  -2   7   20.59    0.79
  -5  -2  -7   20.63    0.89
  -5   2  -7   20.05    0.88
   5   2   7   21.10    0.88
  -5   2  -7   20.69    0.89
   5   2   7   21.26    0.85
   5   2   7   20.71    0.87
   5   2   7   20.95    0.90
  -5   2  -7   21.35    0.85
  -5   2  -7   21.70    0.89
   5  -2   5    6.42    0.41
   5  -2   5    6.60    0.33
   5  -2   5    6.39    0.50
  -5  -2  -5    6.16    0.47
   5  -2   5    6.43    0.48
  -5  -2  -5    7.06    0.47
  -5  -2  -5    5.56    0.46
  -5  -2  -5    6.56    0.51
  -5  -2  -5    6.52    0.44
   5   2   5    6.27    0.48
  -5   2  -5    6.93    0.46
  -5   2  -5    5.94    0.49
   5   2   5    5.82    0.46
   5   2   5    6.25    0.46
  -5   2  -5    6.13    0.47
  -5   2  -5    6.62    0.42
   5   2   5    6.52    0.45
   5  -2   3    0.37    0.20
  -5  -2  -3    0.39    0.19
   5  -2   3    0.59    0.19
  -5  -2  -3    0.54    0.17
  -5  -2  -3    0.76    0.20
   5  -2   3    0.26    0.19
  -5  -2  -3    0.49    0.16
   5  -2   3    0.58    0.09
  -5  -2  -3    0.68    0.22
  -5   2  -3    0.69    0.16
  -5   2  -3    0.77    0.24
   5   2   3    0.48    0.17
   5   2   3    0.49    0.19
  -5   2  -3    0.50    0.21
  -5   2  -3    0.50    0.19
   5   2   3    0.49    0.21
   5  -2   1    0.23    0.15
  -5  -2  -1    0.44    0.12
  -5  -2  -1    0.30    0.19
  -5  -2  -1    0.13    0.14
   5  -2   1    0.13    0.16
  -5  -2  -1    0.03    0.16
  -5  -2  -1    0.23    0.13
   5  -2   1    0.26    0.15
  -5   2  -1    0.25    0.13
  -5   2  -1    0.20    0.11
   5   2   1    0.27    0.17
  -5   2  -1    0.21    0.17
  -5   2  -1    0.13    0.19
   5   2   1    0.21    0.17
   5   2   1    0.37    0.13
   5   2   1    0.25    0.09
   5   2   1    0.24    0.14
   5  -2  -1    3.57    0.31
   5  -2  -1    3.55    0.29
  -5  -2   1    3.57    0.35
  -5  -2   1    3.56    0.32
   5  -2  -1    3.75    0.31
  -5  -2   1    3.80    0.29
  -5  -2   1    3.63    0.21
   5   2  -1    3.67    0.22
   5   2  -1    3.66    0.32
  -5   2   1    3.75    0.31
   5   2  -1    3.96    0.26
  -5   2   1    3.73    0.28
   5   2  -1    3.77    0.35
   5   2  -1    3.82    0.28
   5   2  -1    3.58    0.20
  -5   2   1    3.79    0.34
  -5   2   1    3.47    0.36
   5   2  -1    3.33    0.30
  -5  -2   3   63.13    1.55
   5  -2  -3   58.59    1.72
  -5  -2   3   52.89    1.54
   5  -2  -3   60.58    1.66
   5  -2  -3   60.09    1.67
  -5  -2   3   58.20    1.71
  -5   2   3   58.06    1.73
  -5   2   3   59.03    1.66
  -5   2   3   58.96    1.72
  -5   2   3   57.79    1.65
   5   2  -3   56.78    1.67
   5   2  -3   57.03    1.70
   5   2  -3   56.66    1.68
   5   2  -3   57.47    1.68
   5   2  -3   56.38    1.67
  -5   2   3   58.78    1.60
   5   2  -3   56.68    1.69
  -5  -2   5   16.27    0.50
  -5  -2   5   18.47    0.67
   5  -2  -5   19.03    0.71
   5  -2  -5   17.84    0.63
   5  -2  -5   17.59    0.70
   5  -2  -5   16.75    0.61
  -5  -2   5   19.78    0.51
   5   2  -5   17.66    0.66
  -5   2   5   17.92    0.62
   5   2  -5   17.16    0.67
   5   2  -5   18.09    0.66
  -5   2   5   17.58    0.72
   5   2  -5   18.12    0.68
   5   2  -5   17.23    0.65
  -5   2   5   18.29    0.63
  -5   2   5   17.69    0.63
   5   2  -5   17.75    0.66
   5  -2  -7   17.05    0.70
  -5  -2   7   17.25    0.70
   5  -2  -7   16.47    0.55
   5  -2  -7   17.33    0.72
  -5  -2   7   18.50    0.55
  -5  -2   7   17.77    0.67
   5  -2  -7   17.18    0.64
  -5   2   7   16.61    0.66
  -5   2   7   16.62    0.72
   5   2  -7   17.31    0.52
   5   2  -7   17.26    0.66
   5   2  -7   17.49    0.70
   5   2  -7   18.74    0.53
   5   2  -7   16.42    0.63
  -5   2   7   16.70    0.65
  -5   2   7   17.52    0.64
   5   2  -7   17.29    0.71
  -5  -2   9    9.77    0.53
   5  -2  -9   10.40    0.41
   5  -2  -9    9.02    0.49
  -5  -2   9    9.76    0.43
  -5  -2   9   10.00    0.43
  -5  -2   9    9.48    0.59
   5  -2  -9    9.88    0.58
   5  -2  -9    9.47    0.50
   5   2  -9    9.62    0.45
   5   2  -9   10.55    0.50
  -5   2   9    9.89    0.54
   5   2  -9   10.18    0.43
   5   2  -9    9.67    0.58
   5   2  -9    9.81    0.55
  -5   2   9   10.69    0.56
  -5   2   9    9.27    0.52
  -5   2   9   10.56    0.62
   5  -2 -11   -0.08    0.23
  -5  -2  11    0.42    0.30
   5  -2 -11    0.31    0.24
  -5  -2  11    0.11    0.19
   5  -2 -11    0.18    0.17
  -5  -2  11    0.22    0.17
  -5  -2  11    0.14    0.22
   5  -2 -11    0.36    0.23
  -5   2  11    0.06    0.21
  -5   2  11   -0.17    0.30
   5   2 -11    0.32    0.20
  -5   2  11    0.27    0.24
  -5   2  11    0.96    0.29
   5   2 -11    0.06    0.26
   5   2 -11    0.28    0.17
   5   2 -11   -0.04    0.24
   5   2 -11    0.55    0.17
   5  -2 -13   50.70    1.53
   5  -2 -13   47.45    1.63
   5  -2 -13   48.79    1.60
   5  -2 -13   47.91    1.64
  -5  -2  13   48.29    1.67
  -5  -2  13   49.31    1.56
  -5  -2  13   48.37    1.55
  -5  -2  13   52.38    1.56
  -5   2  13   49.60    1.61
  -5   2  13   45.87    1.68
   5   2 -13   50.64    1.69
   5   2 -13   49.18    1.54
   5   2 -13   48.22    1.41
   5   2 -13   50.72    1.67
   5   2 -13   49.27    1.54
  -5   2  13   48.29    1.69
  -5   2  13   49.32    1.62
   5  -2 -15    0.77    0.40
  -5  -2  15    0.07    0.46
  -5  -2  15    0.22    0.27
  -5  -2  15    0.32    0.32
   5  -2 -15    0.41    0.31
   5  -2 -15    0.48    0.32
  -5  -2  15    0.43    0.31
   5  -2 -15    0.58    0.34
   5   2 -15   -0.41    0.32
   5   2 -15    0.30    0.16
   5   2 -15    0.66    0.30
  -5   2  15    0.78    0.39
  -5   2  15    0.42    0.31
  -5   2  15   -0.47    0.43
   5   2 -15    0.61    0.34
  -5  -2  17    8.21    0.79
   5  -2 -17    7.41    0.89
   5  -2 -17    9.66    0.88
   5  -2 -17    9.69    0.88
  -5  -2  17    7.60    0.96
  -5  -2  17    8.94    0.75
  -5   2  17    9.57    1.02
  -5   2  17    9.79    0.79
   5   2 -17    7.25    0.83
   5   2 -17   10.74    0.93
   5   2 -17    9.34    0.74
  -5   2  17    8.26    0.89
   5   2 -17    8.13    0.81
   5  -2 -19    0.45    0.51
   5  -2 -19   -0.35    0.49
   5  -2 -19    0.32    0.57
  -5  -2  19    0.06    0.46
  -5  -2  19   -0.17    0.67
   5  -2 -19    0.14    0.61
  -5  -2  19    0.58    0.44
  -5  -2  19   -0.23    0.52
   5   2 -19    0.65    0.49
   5   2 -19    0.03    0.47
  -5   2  19    0.00    0.56
  -5   2  19    0.12    0.51
   5   2 -19    0.13    0.51
  -5   2  19    0.14    0.69
   5   2 -19    0.21    0.57
  -5  -3 -16    2.42    0.74
  -5  -3 -16    1.63    0.66
   5  -3  16    1.61    0.61
  -5  -3 -16    2.82    1.09
   5  -3  16    1.60    0.77
   5  -3  16    0.95    0.87
  -5  -3 -16    3.05    0.68
  -5   3 -16    0.58    0.82
  -5   3 -16    2.63    0.77
   5   3  16    2.91    0.79
   5   3  16    1.92    0.70
   5   3  16    1.40    0.84
  -5   3 -16    0.95    0.66
  -5  -3 -14    7.12    0.90
   5  -3  14    7.36    0.85
   5  -3  14    6.90    0.84
  -5  -3 -14    5.16    0.71
  -5  -3 -14    5.14    0.72
   5  -3  14    5.80    0.74
  -5  -3 -14    7.24    0.95
   5   3  14    6.66    0.88
  -5   3 -14    5.37    0.74
   5   3  14    6.61    0.77
  -5   3 -14    7.44    0.89
   5   3  14    4.62    0.76
  -5   3 -14    7.57    0.87
  -5  -3 -12   46.61    1.77
  -5  -3 -12   47.46    1.95
   5  -3  12   50.64    1.51
   5  -3  12   45.87    1.58
  -5  -3 -12   46.63    1.71
   5  -3  12   50.44    1.82
   5  -3  12   45.55    1.79
  -5   3 -12   46.49    1.83
   5   3  12   48.11    1.79
   5   3  12   47.06    1.78
  -5   3 -12   50.13    1.76
   5   3  12   45.57    1.77
  -5  -3 -10   18.92    0.94
  -5  -3 -10   17.20    0.98
   5  -3  10   18.14    1.04
   5  -3  10   18.52    0.76
  -5  -3 -10   16.23    1.42
   5  -3  10   17.02    0.77
   5   3  10   17.46    0.91
  -5   3 -10   14.04    1.13
  -5   3 -10   18.47    0.97
   5   3  10   17.40    0.95
  -5   3 -10   18.03    0.86
   5   3  10   17.15    0.93
   5  -3   8    7.30    0.60
   5  -3   8    5.47    0.75
  -5  -3  -8    6.94    0.65
  -5  -3  -8    7.18    0.62
   5  -3   8    7.17    0.47
   5  -3   8    6.82    0.45
  -5   3  -8    6.70    0.63
  -5   3  -8    7.03    0.70
   5   3   8    7.01    0.56
  -5   3  -8    7.75    0.55
  -5   3  -8    5.96    0.68
  -5  -3  -6    3.01    0.39
   5  -3   6    3.01    0.37
  -5  -3  -6    2.09    0.31
   5  -3   6    3.43    0.49
  -5  -3  -6    2.97    0.41
   5  -3   6    2.60    0.27
  -5  -3  -6    3.14    0.37
   5   3   6    2.46    0.33
  -5   3  -6    2.24    0.36
  -5   3  -6    2.44    0.34
   5   3   6    3.21    0.44
  -5   3  -6    3.09    0.39
  -5   3  -6    2.82    0.35
   5   3   6    2.86    0.40
   5   3   6    3.61    0.39
  -5  -3  -4    0.09    0.19
   5  -3   4    0.22    0.22
  -5  -3  -4    0.02    0.19
   5  -3   4    0.05    0.09
  -5  -3  -4    0.19    0.19
  -5  -3  -4    0.19    0.24
  -5  -3  -4   -0.06    0.19
   5  -3   4   -0.12    0.19
  -5   3  -4    0.52    0.19
  -5   3  -4    0.06    0.23
  -5   3  -4   -0.03    0.23
   5   3   4    0.07    0.23
   5   3   4    0.09    0.20
   5   3   4    0.14    0.19
  -5   3  -4    0.15    0.17
   5   3   4    0.01    0.21
  -5  -3  -2   24.22    0.82
   5  -3   2   23.48    0.85
   5  -3   2   24.54    0.87
  -5  -3  -2   24.99    0.83
  -5  -3  -2   23.71    0.81
  -5  -3  -2   23.56    0.86
  -5  -3  -2   23.55    0.89
  -5   3  -2   23.40    0.87
   5   3   2   23.62    0.88
  -5   3  -2   23.59    0.88
   5   3   2   23.51    0.87
   5   3   2   24.39    0.81
  -5   3  -2   24.36    0.86
  -5   3  -2   24.09    0.78
   5   3   2   23.80    0.83
   5   3   2   24.51    0.87
   5   3   2   23.51    0.72
  -5  -3   0    4.15    0.29
  -5  -3   0    3.66    0.32
  -5  -3   0    3.42    0.40
   5  -3   0    4.25    0.32
   5  -3   0    3.94    0.33
   5  -3   0    4.02    0.36
  -5  -3   0    4.28    0.27
  -5  -3   0    3.96    0.35
  -5   3   0    4.22    0.37
   5   3   0    3.85    0.36
  -5   3   0    3.67    0.34
   5   3   0    4.17    0.34
   5   3   0    4.02    0.26
  -5   3   0    4.21    0.24
  -5   3   0    4.20    0.38
   5   3   0    4.47    0.30
   5   3   0    3.97    0.37
  -5  -3   2   74.35    2.15
  -5  -3   2   79.21    2.10
   5  -3  -2   76.01    2.21
   5  -3  -2   77.75    2.19
  -5  -3   2   76.34    2.22
  -5  -3   2   75.31    2.19
   5  -3  -2   77.93    2.19
   5   3  -2   74.47    2.07
  -5   3   2   78.29    2.23
  -5   3   2   77.34    2.19
   5   3  -2   75.06    2.14
  -5   3   2   78.24    2.04
   5   3  -2   80.67    2.21
  -5   3   2   77.46    2.23
   5   3  -2   76.22    2.21
  -5   3   2   79.42    2.20
   5   3  -2   75.18    2.21
  -5   3   2   75.04    2.05
   5   3  -2   76.51    2.09
  -5  -3   4   89.03    2.51
   5  -3  -4   89.97    2.50
  -5  -3   4   86.90    2.52
   5  -3  -4   91.43    2.55
   5  -3  -4   88.19    2.49
  -5  -3   4   92.99    2.39
   5   3  -4   87.35    2.51
   5   3  -4   87.75    2.47
   5   3  -4   88.91    2.51
  -5   3   4   88.06    2.42
   5   3  -4   89.10    2.36
   5   3  -4   89.80    2.53
  -5   3   4   86.49    2.49
  -5   3   4   90.12    2.56
   5   3  -4   86.90    2.51
  -5   3   4   92.59    2.51
   5   3  -4   84.22    2.36
   5  -3  -6    6.65    0.41
  -5  -3   6    7.06    0.46
   5  -3  -6    7.34    0.47
  -5  -3   6    6.68    0.42
   5  -3  -6    7.19    0.47
   5  -3  -6    7.29    0.44
  -5  -3   6    7.35    0.30
   5   3  -6    6.73    0.28
   5   3  -6    6.83    0.43
  -5   3   6    6.87    0.41
   5   3  -6    6.94    0.41
   5   3  -6    7.04    0.40
  -5   3   6    7.30    0.48
  -5   3   6    6.54    0.42
   5   3  -6    7.09    0.44
   5   3  -6    7.40    0.28
  -5   3   6    6.64    0.39
   5  -3  -8   18.63    0.73
  -5  -3   8   19.15    0.80
  -5  -3   8   18.85    0.76
   5  -3  -8   18.65    0.75
   5  -3  -8   18.60    0.58
  -5  -3   8   19.55    0.64
   5  -3  -8   19.65    0.81
   5   3  -8   19.21    0.75
   5   3  -8   18.75    0.67
  -5   3   8   18.40    0.74
  -5   3   8   19.04    0.82
  -5   3   8   17.99    0.75
   5   3  -8   18.71    0.77
   5   3  -8   18.57    0.62
  -5   3   8   18.45    0.74
   5   3  -8   19.20    0.62
  -5  -3  10   21.55    0.77
   5  -3 -10   21.39    0.71
  -5  -3  10   20.67    0.89
  -5  -3  10   21.64    0.86
  -5  -3  10   21.95    0.76
   5  -3 -10   22.14    0.87
   5  -3 -10   21.33    0.91
   5  -3 -10   21.04    0.84
  -5   3  10   22.38    0.85
  -5   3  10   21.11    0.87
   5   3 -10   21.80    0.90
   5   3 -10   22.47    0.91
  -5   3  10   20.85    0.92
  -5   3  10   21.41    0.87
   5   3 -10   20.90    0.72
   5   3 -10   21.50    0.74
   5   3 -10   21.68    0.76
  -5  -3  12   16.56    0.79
   5  -3 -12   13.67    0.89
  -5  -3  12   15.47    0.86
   5  -3 -12   15.47    0.64
   5  -3 -12   15.49    0.77
   5  -3 -12   13.85    0.90
  -5  -3  12   16.15    0.68
  -5  -3  12   15.25    0.69
   5   3 -12   16.65    0.81
  -5   3  12   16.55    0.78
   5   3 -12   16.15    0.67
  -5   3  12   16.84    0.81
   5   3 -12   15.03    0.71
   5   3 -12   15.57    0.56
  -5   3  12   16.53    0.83
   5   3 -12   16.72    0.86
   5  -3 -14   -0.21    0.33
  -5  -3  14   -0.06    0.31
   5  -3 -14    0.36    0.37
  -5  -3  14    0.12    0.38
  -5  -3  14    0.41    0.31
  -5  -3  14   -0.15    0.25
   5  -3 -14    0.10    0.27
   5  -3 -14   -0.23    0.32
  -5   3  14   -0.19    0.35
   5   3 -14    0.10    0.31
  -5   3  14   -0.47    0.30
   5   3 -14    0.16    0.29
  -5   3  14   -0.20    0.38
  -5   3  14    0.36    0.40
   5  -3 -16   21.72    1.15
  -5  -3  16   22.62    1.24
   5  -3 -16   20.99    1.10
   5  -3 -16   21.79    0.98
  -5  -3  16   22.31    1.10
  -5  -3  16   24.51    1.07
  -5   3  16   23.19    1.23
   5   3 -16   22.45    1.01
  -5   3  16   22.99    1.16
   5   3 -16   22.68    1.06
   5   3 -16   21.93    1.23
  -5   3  16   20.80    1.16
   5  -3 -18   17.95    1.01
  -5  -3  18   18.78    1.11
   5  -3 -18   18.02    1.16
  -5  -3  18   18.06    1.08
  -5  -3  18   14.49    1.28
  -5  -3  18   18.27    1.01
   5  -3 -18   17.35    1.22
   5  -3 -18   17.34    1.30
   5   3 -18   18.24    1.16
  -5   3  18   17.26    1.23
   5   3 -18   18.21    1.12
  -5   3  18   16.87    1.28
   5   3 -18   17.18    1.05
  -5   3  18   17.51    1.18
   5   3 -18   17.42    1.13
   5  -3 -20    1.00    1.33
  -5  -3  20    0.17    0.60
   5  -3 -20   -0.42    0.55
   5  -3 -20   -0.67    0.55
  -5  -3  20    0.09    0.67
  -5  -3  20    0.24    0.56
   5   3 -20    0.59    0.65
   5   3 -20    0.47    0.60
   5   3 -20    0.80    0.70
   5   3 -20    0.53    0.70
  -5   3  20    0.66    0.72
  -5  -4 -15    8.02    1.17
  -5  -4 -15    9.37    1.19
   5  -4  15   10.42    1.25
  -5  -4 -15   13.88    1.17
   5  -4  15    8.91    0.99
  -5  -4 -15   10.01    1.20
   5  -4  15   11.51    1.48
   5   4  15   12.20    1.32
   5   4  15   11.05    1.40
  -5   4 -15   11.69    0.99
   5   4  15   12.02    1.14
  -5   4 -15   11.07    1.24
  -5   4 -15   10.35    1.43
  -5  -4 -13    2.98    0.60
  -5  -4 -13    1.92    0.56
   5  -4  13    3.59    0.65
  -5  -4 -13    3.20    0.59
   5  -4  13    2.30    0.46
   5  -4  13    2.65    0.64
  -5  -4 -13    2.54    0.59
   5   4  13    3.22    0.65
   5   4  13    2.85    0.60
  -5   4 -13    3.69    0.63
  -5   4 -13    2.22    0.63
   5   4  13    1.97    0.60
  -5   4 -13    3.75    0.55
  -5  -4 -11    1.40    0.56
   5  -4  11    2.02    0.50
   5  -4  11    1.68    0.35
   5  -4  11    2.17    0.29
  -5  -4 -11    1.14    0.46
  -5   4 -11    1.36    0.44
  -5   4 -11    1.64    0.52
   5   4  11    2.17    0.51
  -5   4 -11    1.58    0.47
   5   4  11    2.27    0.57
  -5   4 -11    1.77    0.44
   5   4  11    1.53    0.53
   5  -4   9   19.27    0.98
   5  -4   9   19.40    0.76
   5  -4   9   17.73    0.86
  -5  -4  -9   19.79    1.00
  -5  -4  -9   18.69    0.96
  -5   4  -9   18.09    1.13
  -5   4  -9   20.10    0.92
   5   4   9   19.50    0.94
   5   4   9   18.69    0.96
  -5   4  -9   19.86    0.96
  -5   4  -9   20.13    1.00
   5   4   9   20.67    0.97
   5  -4   7  167.02    4.48
   5  -4   7  164.60    4.59
  -5  -4  -7  163.54    4.59
   5  -4   7  160.68    4.36
  -5  -4  -7  162.12    4.57
  -5  -4  -7  155.99    4.89
   5   4   7  161.09    4.56
  -5   4  -7  163.57    4.60
  -5   4  -7  151.36    4.71
  -5   4  -7  168.36    4.53
  -5   4  -7  166.68    4.58
  -5  -4  -5  173.24    4.85
   5  -4   5  175.62    4.84
  -5  -4  -5  173.67    4.75
  -5  -4  -5  165.63    4.78
  -5  -4  -5  177.32    4.82
  -5  -4  -5  175.55    4.80
   5  -4   5  169.76    4.82
  -5   4  -5  174.32    4.75
  -5   4  -5  172.41    4.81
  -5   4  -5  173.71    4.84
   5   4   5  170.61    4.79
   5   4   5  180.01    4.80
  -5   4  -5  171.12    4.84
   5   4   5  172.04    4.80
   5   4   5  176.27    4.82
  -5  -4  -3   76.19    2.24
  -5  -4  -3   78.90    2.28
  -5  -4  -3   77.58    2.32
   5  -4   3   77.59    2.28
   5  -4   3   75.68    2.28
  -5  -4  -3   78.33    2.20
  -5  -4  -3   74.68    2.23
  -5   4  -3   75.71    2.30
   5   4   3   76.06    2.24
   5   4   3   77.65    2.23
  -5   4  -3   77.74    2.28
  -5   4  -3   79.11    2.20
  -5   4  -3   79.18    2.28
   5   4   3   73.96    2.26
   5   4   3   77.20    2.27
  -5  -4  -1   12.39    0.55
  -5  -4  -1   12.13    0.52
   5  -4   1   14.01    0.63
  -5  -4  -1   12.66    0.66
  -5  -4  -1   12.73    0.61
   5  -4   1   12.78    0.58
  -5  -4  -1   13.06    0.54
   5  -4   1   12.41    0.62
   5   4   1   13.35    0.63
   5   4   1   13.02    0.55
   5   4   1   12.66    0.59
  -5   4  -1   12.96    0.49
   5   4   1   13.06    0.63
  -5   4  -1   12.57    0.64
  -5   4  -1   12.54    0.60
   5   4   1   12.92    0.56
  -5  -4   1  249.92    6.97
  -5  -4   1  260.55    7.01
   5  -4  -1  267.40    7.07
  -5  -4   1  267.29    7.09
  -5  -4   1  252.47    6.96
   5  -4  -1  262.15    7.06
  -5  -4   1  262.79    7.06
   5  -4  -1  267.23    7.06
   5   4  -1  258.51    6.96
  -5   4   1  262.82    7.06
  -5   4   1  264.92    7.07
   5   4  -1  263.60    6.96
   5   4  -1  260.72    7.07
   5   4  -1  266.23    7.07
  -5   4   1  252.28    6.86
   5   4  -1  271.28    6.98
  -5   4   1  259.09    7.06
   5   4  -1  270.77    7.07
   5  -4  -3   67.47    1.95
  -5  -4   3   66.62    1.84
  -5  -4   3   63.62    1.84
   5  -4  -3   68.09    2.02
  -5  -4   3   64.63    1.95
   5  -4  -3   66.52    1.95
  -5  -4   3   67.42    1.96
   5   4  -3   66.93    1.83
  -5   4   3   64.21    1.94
   5   4  -3   66.85    1.94
   5   4  -3   62.87    1.93
  -5   4   3   65.83    1.75
  -5   4   3   66.08    1.98
   5   4  -3   64.02    1.94
  -5   4   3   64.83    1.94
   5   4  -3   64.97    1.84
  -5  -4   5   25.53    0.77
   5  -4  -5   23.89    0.89
  -5  -4   5   23.86    0.90
   5  -4  -5   24.48    0.90
   5  -4  -5   23.42    0.87
  -5  -4   5   24.06    0.87
  -5   4   5   23.80    0.90
   5   4  -5   24.11    0.85
   5   4  -5   24.42    0.90
   5   4  -5   25.83    0.76
  -5   4   5   22.51    0.91
  -5   4   5   25.08    0.87
   5   4  -5   24.34    0.88
   5   4  -5   24.97    0.90
   5   4  -5   23.54    0.74
   5   4  -5   24.22    0.80
  -5  -4   7   -0.14    0.18
  -5  -4   7   -0.28    0.21
   5  -4  -7    0.04    0.10
   5  -4  -7   -0.02    0.23
  -5  -4   7    0.05    0.12
  -5  -4   7    0.29    0.15
   5  -4  -7   -0.10    0.20
   5  -4  -7    0.17    0.20
  -5   4   7   -0.14    0.23
   5   4  -7    0.33    0.18
  -5   4   7   -0.14    0.19
   5   4  -7    0.01    0.19
  -5   4   7    0.20    0.21
   5   4  -7    0.02    0.14
   5   4  -7   -0.21    0.15
  -5   4   7   -0.07    0.25
   5   4  -7    0.33    0.21
   5  -4  -9   65.23    1.85
  -5  -4   9   67.88    2.05
   5  -4  -9   69.01    2.10
   5  -4  -9   66.55    2.05
   5  -4  -9   67.40    2.04
  -5  -4   9   64.19    1.92
  -5  -4   9   68.65    1.94
  -5   4   9   69.23    2.05
  -5   4   9   65.94    2.05
   5   4  -9   69.96    1.92
  -5   4   9   68.31    2.10
   5   4  -9   66.39    1.91
   5   4  -9   67.08    1.91
   5   4  -9   67.21    2.04
  -5   4   9   66.28    2.02
   5   4  -9   67.21    2.06
   5  -4 -11   40.08    1.40
  -5  -4  11   40.62    1.40
  -5  -4  11   39.28    1.27
  -5  -4  11   42.26    1.30
   5  -4 -11   38.62    1.21
   5  -4 -11   40.28    1.38
   5  -4 -11   38.62    1.55
  -5  -4  11   38.75    1.41
  -5   4  11   39.80    1.39
  -5   4  11   41.39    1.39
  -5   4  11   37.87    1.81
   5   4 -11   41.80    1.29
   5   4 -11   38.29    1.39
  -5   4  11   40.02    1.40
   5   4 -11   41.66    1.27
  -5  -4  13   46.93    1.68
   5  -4 -13   46.41    1.62
   5  -4 -13   46.91    1.63
   5  -4 -13   47.59    1.61
  -5  -4  13   47.15    1.50
   5  -4 -13   44.81    1.42
  -5   4  13   45.35    1.62
  -5   4  13   44.27    1.65
   5   4 -13   43.98    1.47
  -5   4  13   46.93    1.60
  -5   4  13   43.27    1.60
  -5  -4  15   16.22    0.87
   5  -4 -15   14.78    1.00
   5  -4 -15   16.13    0.78
  -5  -4  15   16.04    0.98
  -5  -4  15   16.52    1.09
   5  -4 -15   13.42    1.42
   5  -4 -15   17.08    1.00
  -5  -4  15   18.58    0.86
  -5   4  15   16.53    0.95
  -5   4  15   16.06    1.06
   5   4 -15   16.31    0.92
  -5   4  15   15.81    1.06
   5   4 -15   15.81    0.84
   5  -4 -17   17.93    1.18
  -5  -4  17   18.50    1.13
   5  -4 -17   21.54    1.26
  -5  -4  17   20.53    1.37
  -5  -4  17   20.14    1.79
   5  -4 -17   18.88    1.23
  -5  -4  17   19.85    1.14
   5  -4 -17   21.39    1.22
   5   4 -17   19.77    1.41
  -5   4  17   20.07    1.25
   5   4 -17   20.72    1.06
  -5   4  17   18.32    1.28
   5   4 -17   19.03    1.11
  -5   4  17   21.90    1.12
   5   4 -17   21.01    1.22
   5  -4 -19   19.14    1.30
   5  -4 -19   19.21    1.40
  -5  -4  19   19.59    1.33
   5  -4 -19   19.38    1.13
   5  -4 -19   19.70    1.47
  -5  -4  19   20.31    1.14
  -5  -4  19   17.86    1.28
  -5  -4  19   20.76    1.65
   5   4 -19   14.97    1.26
   5   4 -19   20.12    1.40
   5   4 -19   17.86    1.30
   5   4 -19   18.43    1.26
  -5   4  19   19.34    1.22
  -5   4  19   18.27    1.44
  -5   4  19   16.27    1.42
  -5  -5 -14    0.24    0.70
  -5  -5 -14    1.99    0.59
   5  -5  14    1.60    0.70
   5  -5  14    1.04    0.52
  -5  -5 -14    1.01    0.67
  -5  -5 -14    2.11    0.71
   5  -5  14    1.68    0.71
   5   5  14    0.54    0.66
  -5   5 -14    1.56    0.58
   5   5  14    1.01    0.71
   5   5  14    1.18    0.72
  -5   5 -14    1.79    0.68
  -5   5 -14    1.09    0.74
  -5   5 -14    0.47    0.71
   5  -5  12    1.22    0.64
  -5  -5 -12    2.13    0.51
   5  -5  12    1.50    0.37
  -5  -5 -12    1.63    0.55
  -5  -5 -12    1.97    0.47
  -5  -5 -12    2.22    0.61
   5  -5  12    1.09    0.49
  -5   5 -12    1.75    0.59
   5   5  12    1.43    0.54
   5   5  12    1.40    0.54
  -5   5 -12    2.39    0.55
   5   5  12    1.17    0.61
  -5   5 -12    1.65    0.58
  -5   5 -12    1.72    0.50
   5  -5  10   -0.53    0.32
  -5  -5 -10    0.66    0.58
   5  -5  10   -0.01    0.49
   5  -5  10    0.77    0.47
   5  -5  10    0.61    0.28
  -5  -5 -10    0.62    0.50
   5   5  10    0.38    0.46
  -5   5 -10   -0.61    0.45
   5   5  10    0.53    0.46
  -5   5 -10    1.18    0.38
  -5   5 -10   -0.17    0.37
  -5   5 -10   -0.66    0.40
   5   5  10    0.44    0.32
   5   5  10    0.09    0.49
  -5  -5  -8    3.42    0.49
   5  -5   8    3.66    0.44
   5  -5   8    3.11    0.48
   5  -5   8    2.97    0.55
  -5  -5  -8    3.22    0.47
  -5   5  -8    2.96    0.48
   5   5   8    3.50    0.45
   5   5   8    3.23    0.49
   5   5   8    3.76    0.47
   5   5   8    2.69    0.48
  -5   5  -8    3.43    0.50
  -5   5  -8    2.34    0.46
   5  -5   6   36.37    1.32
  -5  -5  -6   32.95    1.35
  -5  -5  -6   37.73    1.31
   5  -5   6   35.72    1.49
  -5  -5  -6   35.45    1.30
   5   5   6   34.99    1.30
   5   5   6   35.30    1.33
   5   5   6   36.07    1.25
  -5   5  -6   35.76    1.34
  -5   5  -6   35.37    1.23
   5   5   6   35.08    1.29
  -5   5  -6   35.52    1.30
  -5  -5  -4   49.68    1.68
  -5  -5  -4   53.27    1.66
  -5  -5  -4   50.53    1.53
  -5  -5  -4   50.21    1.60
   5  -5   4   49.53    1.67
  -5  -5  -4   50.57    1.61
   5  -5   4   52.20    1.71
   5   5   4   50.63    1.62
  -5   5  -4   52.16    1.70
  -5   5  -4   50.71    1.55
  -5   5  -4   49.92    1.66
  -5   5  -4   48.22    1.62
   5   5   4   48.97    1.60
   5   5   4   49.87    1.60
   5   5   4   49.27    1.65
  -5  -5  -2   12.13    0.53
  -5  -5  -2   12.04    0.72
  -5  -5  -2   11.67    0.61
  -5  -5  -2   12.11    0.62
  -5  -5  -2   13.37    0.59
   5  -5   2   12.63    0.66
   5  -5   2   12.18    0.68
  -5   5  -2   12.53    0.65
   5   5   2   11.99    0.63
   5   5   2   11.68    0.59
  -5   5  -2   11.92    0.67
   5   5   2   12.17    0.68
   5   5   2   12.98    0.65
  -5  -5   0    2.74    0.36
   5  -5   0    3.02    0.37
  -5  -5   0    3.52    0.34
[truncated: 2,789,255 more chars]
