# Supplementary material for: The crystal structures of iron and cobalt pyridine (py)–sulfates, [Fe(SO4)(py)4]n and [Co3(SO4)3(py)11]n
Source: Acta Crystallogr E Crystallogr Commun. 2018 May 31;74(Pt 6):857–61. doi: 10.1107/S2056989018007557 (PMC6002833; doi:10.1107/S2056989018007557)
Supplement: Supplementary file 2 [file e-74-00857-1sup4.hkl]

data_1                                                                          
_shelx_title ' umd1297b in I2/a'                                                
_shelx_refln_list_code          4                                               
_shelx_F_calc_maximum      265.04                                               
_exptl_crystal_F_000       968.00                                               
_reflns_d_resolution_high  0.8176                                               
                                                                                
loop_                                                                           
 _space_group_symop_operation_xyz                                               
 'x, y, z'                                                                      
 '-x+1/2, y, -z'                                                                
 'x+1/2, y+1/2, z+1/2'                                                          
 '-x+1, y+1/2, -z+1/2'                                                          
 '-x, -y, -z'                                                                   
 'x-1/2, -y, z'                                                                 
 '-x+1/2, -y+1/2, -z+1/2'                                                       
 'x, -y+1/2, z+1/2'                                                             
                                                                                
_cell_length_a    11.8259                                                       
_cell_length_b    10.0847                                                       
_cell_length_c    17.2639                                                       
_cell_angle_alpha  90.000                                                       
_cell_angle_beta  102.569                                                       
_cell_angle_gamma  90.000                                                       
                                                                                
_shelx_F_squared_multiplier     1.000                                           
                                                                                
loop_                                                                           
 _refln_index_h                                                                 
 _refln_index_k                                                                 
 _refln_index_l                                                                 
 _refln_F_squared_calc                                                          
 _refln_F_squared_meas                                                          
 _refln_F_squared_sigma                                                         
 _refln_observed_status                                                         
   2   0   0       5676.86       5235.14        48.99 o                         
   4   0   0      18940.66      18555.41       147.60 o                         
   6   0   0        404.09        450.06         6.74 o                         
   8   0   0       9275.57       9114.03        78.78 o                         
  10   0   0        749.50        733.35        11.29 o                         
  12   0   0       4699.89       4644.42        52.48 o                         
  14   0   0        208.16        200.57        15.29 o                         
   3   1   0        305.23        319.18         3.17 o                         
   5   1   0        274.63        247.17         3.18 o                         
   7   1   0        162.73        160.71         3.56 o                         
   9   1   0       1377.55       1326.26        11.28 o                         
  11   1   0        119.44        120.42         4.41 o                         
  13   1   0        380.15        397.49        11.21 o                         
   0   2   0       1244.10       1102.82        13.48 o                         
   2   2   0      64875.51      59921.44       472.80 o                         
   4   2   0       3260.01       3223.31        20.85 o                         
   6   2   0      20862.83      21644.78       128.24 o                         
   8   2   0       1121.10       1083.09         9.38 o                         
  10   2   0       1161.46       1129.72        11.81 o                         
  12   2   0         72.54         70.72         5.82 o                         
   1   3   0        578.20        565.84         5.78 o                         
   3   3   0      10176.04      10224.36        66.51 o                         
   5   3   0        193.27        211.63         4.03 o                         
   7   3   0       1213.94       1219.11        10.21 o                         
   9   3   0         23.36         20.53         3.05 o                         
  11   3   0         29.21         24.48         4.64 o                         
  13   3   0        419.72        348.57        12.71 o                         
   0   4   0       4902.02       4714.92        49.25 o                         
   2   4   0       4359.63       4128.10        28.97 o                         
   4   4   0      15981.78      16950.22       120.87 o                         
   6   4   0       1188.15       1185.42        11.04 o                         
   8   4   0        554.38        632.30         7.99 o                         
  10   4   0        698.15        664.78        11.33 o                         
  12   4   0        439.87        466.71        14.19 o                         
   1   5   0         19.40         26.72         2.32 o                         
   3   5   0        575.20        646.88         7.09 o                         
   5   5   0        163.67        154.85         4.07 o                         
   7   5   0       1367.26       1309.47        19.81 o                         
   9   5   0        105.74        107.92         4.82 o                         
  11   5   0        322.30        317.89         9.05 o                         
   0   6   0       6494.59       6476.36        74.17 o                         
   2   6   0       8117.40       8427.18        62.08 o                         
   4   6   0       1951.09       1870.75        17.06 o                         
   6   6   0        406.00        373.41         7.65 o                         
   8   6   0        592.02        617.83         9.72 o                         
  10   6   0        997.44        989.88        13.45 o                         
  12   6   0       2180.01       2150.99        23.84 o                         
   1   7   0         81.13         78.85         4.56 o                         
   3   7   0       1485.83       1466.13        14.30 o                         
   5   7   0        536.96        530.06        10.28 o                         
   7   7   0       1443.66       1387.39        16.19 o                         
   9   7   0        765.24        748.66        16.39 o                         
  11   7   0        277.94        286.15        10.78 o                         
   0   8   0         27.17         28.70         6.96 o                         
   2   8   0       4191.65       4185.94        35.61 o                         
   4   8   0        837.69        800.83        11.80 o                         
   6   8   0       2895.52       2913.69        26.92 o                         
   8   8   0          5.63         -5.13         5.97 o                         
  10   8   0        597.88        665.85        19.97 o                         
   1   9   0        208.12        174.85         8.51 o                         
   3   9   0        916.54        926.70        14.19 o                         
   5   9   0         35.87         26.22         5.69 o                         
   7   9   0          8.23          1.01         6.85 o                         
   9   9   0        905.70        808.32        28.46 o                         
   0  10   0       5169.55       5179.04        65.31 o                         
   2  10   0        375.62        376.38        13.07 o                         
   4  10   0       1319.63       1355.70        17.89 o                         
   6  10   0         84.99         64.02         7.98 o                         
   8  10   0        876.03        943.41        27.26 o                         
   1  11   0         11.31          7.49         8.26 o                         
   3  11   0         66.36         58.46         9.23 o                         
   5  11   0        100.65         81.00         9.59 o                         
   0  12   0       1837.17       1806.27        48.76 o                         
   2  12   0        134.57        136.32        13.06 o                         
 -14   1   1       1638.81       1600.69        26.36 o                         
 -12   1   1       7641.18       7784.65        79.34 o                         
 -10   1   1       1982.57       2029.26        15.81 o                         
  -8   1   1       3182.95       3042.23        19.71 o                         
  -6   1   1       5729.26       5837.88        36.70 o                         
  -4   1   1       3810.21       3595.32        22.14 o                         
  -2   1   1      15455.79      15524.31        99.02 o                         
   2   1   1      13892.17      13954.50        92.13 o                         
   4   1   1       8000.57       7766.71        46.79 o                         
   6   1   1       9742.44      10100.94        58.16 o                         
   8   1   1       3502.64       3538.92        24.03 o                         
  10   1   1        865.47        886.71         9.98 o                         
  12   1   1        761.83        723.19        12.10 o                         
 -13   2   1         10.93          0.29         5.46 o                         
 -11   2   1       1890.03       1884.46        20.46 o                         
  -9   2   1        746.11        716.64         7.22 o                         
  -7   2   1        720.08        727.84         6.72 o                         
  -5   2   1        255.25        190.82         3.45 o                         
  -3   2   1       2146.15       1982.02        13.48 o                         
  -1   2   1          0.19          1.51         1.16 o                         
   1   2   1      50196.50      47929.89       975.41 o                         
   3   2   1        754.91        777.09         7.02 o                         
   5   2   1          0.16         12.30         1.75 o                         
   7   2   1        706.66        729.14         6.96 o                         
   9   2   1       4066.17       4061.86        29.36 o                         
  11   2   1       1081.33       1081.58        14.62 o                         
  13   2   1        230.78        195.04         8.44 o                         
 -12   3   1         96.85         88.34         6.33 o                         
 -10   3   1       2952.54       2944.32        24.39 o                         
  -8   3   1       1785.93       1771.93        13.71 o                         
  -6   3   1       5137.19       4955.49        32.04 o                         
  -4   3   1       2386.10       2573.85        17.59 o                         
  -2   3   1       1270.13       1023.53         8.58 o                         
   0   3   1       1323.90       1360.80        11.09 o                         
   2   3   1      70246.27      69014.43       697.20 o                         
   4   3   1      25205.06      26963.77       178.10 o                         
   6   3   1      11221.63      11389.78        72.66 o                         
   8   3   1         48.01         47.80         3.31 o                         
  10   3   1        953.74        959.66        12.34 o                         
  12   3   1        404.03        393.15        11.95 o                         
 -13   4   1        241.21        219.90        10.09 o                         
 -11   4   1       1509.06       1513.26        17.80 o                         
  -9   4   1        640.01        669.09         8.67 o                         
  -7   4   1        286.72        280.72         5.49 o                         
  -5   4   1      13697.02      14395.42        90.86 o                         
  -3   4   1        558.47        540.11         6.60 o                         
  -1   4   1         71.86         84.52         2.81 o                         
   1   4   1       2926.22       3335.34        25.53 o                         
   3   4   1       3606.97       3457.52        25.74 o                         
   5   4   1        569.96        667.39         7.57 o                         
   7   4   1       1823.89       1933.26        14.92 o                         
   9   4   1        364.21        353.19         7.30 o                         
  11   4   1       1366.84       1335.54        18.50 o                         
  13   4   1        234.72        215.09        16.05 o                         
 -12   5   1       1257.56       1325.57        19.92 o                         
 -10   5   1       1496.48       1470.38        16.27 o                         
  -8   5   1       1609.10       1650.72        14.73 o                         
  -6   5   1         12.66         11.33         2.63 o                         
  -4   5   1        957.98        847.91         9.43 o                         
  -2   5   1       2374.88       2226.62        18.39 o                         
   0   5   1       8552.86       8298.79        60.50 o                         
   2   5   1       2205.22       2110.69        17.47 o                         
   4   5   1      16678.59      16512.09       110.65 o                         
   6   5   1       1811.93       1807.26        16.03 o                         
   8   5   1       8484.04       8872.41        57.40 o                         
  10   5   1       1012.69       1000.65        13.31 o                         
  12   5   1        749.22        840.12        15.08 o                         
 -11   6   1        263.63        290.01         9.11 o                         
  -9   6   1        322.46        325.30        12.03 o                         
  -7   6   1        181.45        179.04         5.85 o                         
  -5   6   1        768.52        823.08         9.67 o                         
  -3   6   1        578.35        639.70         8.15 o                         
  -1   6   1         89.21         64.62         3.29 o                         
   1   6   1         77.87        112.69         4.49 o                         
   3   6   1         88.41         59.07         3.22 o                         
   5   6   1       2621.45       2678.05        21.14 o                         
   7   6   1          1.80         -0.79         4.07 o                         
   9   6   1        357.43        365.88        10.04 o                         
  11   6   1        356.52        318.44        13.53 o                         
 -10   7   1        771.07        790.48        15.49 o                         
  -8   7   1         81.33         75.46         5.40 o                         
  -6   7   1         12.97         -2.34         4.07 o                         
  -4   7   1       1408.81       1405.76        14.67 o                         
  -2   7   1       2210.31       2347.14        20.56 o                         
   0   7   1       6514.33       6680.06        54.77 o                         
   2   7   1       1656.65       1675.04        16.81 o                         
   4   7   1       2211.88       2125.85        30.12 o                         
   6   7   1       1523.45       1627.67        17.52 o                         
   8   7   1       1845.56       1782.27        20.99 o                         
  10   7   1       1159.12       1191.86        16.82 o                         
  -9   8   1         57.93         51.07         6.61 o                         
  -7   8   1          2.59         -5.40         5.40 o                         
  -5   8   1       1437.70       1378.46        15.10 o                         
  -3   8   1        198.87        189.64         6.30 o                         
  -1   8   1        746.14        758.59        11.91 o                         
   1   8   1        266.94        224.58         8.65 o                         
   3   8   1         25.00         22.48         4.97 o                         
   5   8   1          2.95         -1.78         4.50 o                         
   7   8   1          4.45         -5.28         6.42 o                         
   9   8   1         27.06         15.66         6.05 o                         
  -8   9   1        297.38        282.36        10.11 o                         
  -6   9   1       2276.59       2299.82        23.95 o                         
  -4   9   1         96.66         84.77         6.50 o                         
  -2   9   1       1603.35       1563.26        19.72 o                         
   0   9   1         11.39         11.35         6.03 o                         
   2   9   1       5027.75       5073.28        44.89 o                         
   4   9   1        306.36        322.21         9.70 o                         
   6   9   1       2491.51       2470.06        26.91 o                         
   8   9   1         71.46         80.75         7.47 o                         
  -7  10   1        174.28        136.33         8.75 o                         
  -5  10   1        340.17        306.35        10.54 o                         
  -3  10   1        656.01        665.13        14.11 o                         
  -1  10   1        599.59        610.04        15.08 o                         
   1  10   1        359.30        371.37        13.10 o                         
   3  10   1        596.08        597.68        15.05 o                         
   5  10   1        137.39        121.43         8.48 o                         
   7  10   1         21.00         16.91         9.46 o                         
  -6  11   1         10.17          7.02         7.89 o                         
  -4  11   1       1199.71       1253.92        21.31 o                         
  -2  11   1         91.59         82.67         9.60 o                         
   0  11   1       2819.64       2780.83        30.70 o                         
   2  11   1          5.88         -3.61         8.05 o                         
   4  11   1       1989.15       1930.15        23.83 o                         
   6  11   1        192.21        178.76        13.31 o                         
  -3  12   1        791.81        814.38        24.27 o                         
  -1  12   1        691.52        698.24        28.68 o                         
   1  12   1        308.21        287.62        15.28 o                         
   3  12   1        488.31        340.87        46.25 o                         
 -14   0   2       1456.27       1381.58        35.50 o                         
 -12   0   2       6412.43       6421.24        93.80 o                         
 -10   0   2        125.02        124.67         5.23 o                         
  -8   0   2       7805.56       7872.23        65.05 o                         
  -6   0   2        622.21        654.37         7.57 o                         
  -4   0   2       3396.80       3032.75        27.95 o                         
  -2   0   2         36.71         44.29         1.99 o                         
   2   0   2      24221.20      25499.92       236.90 o                         
   4   0   2       5980.23       5444.53        49.68 o                         
   6   0   2       5797.45       5898.28        54.52 o                         
   8   0   2      12001.02      12549.47       120.24 o                         
  10   0   2        323.89        303.93         9.97 o                         
  12   0   2       1244.77       1241.08        28.11 o                         
 -13   1   2         53.02         62.51         5.53 o                         
 -11   1   2       1850.04       1826.28        15.25 o                         
  -9   1   2       3868.89       3946.25        26.86 o                         
  -7   1   2       1323.35       1328.20         9.53 o                         
  -5   1   2       2283.97       2156.07        13.30 o                         
  -3   1   2      61402.72      58652.98      1094.25 o                         
  -1   1   2       2393.54       2476.68        18.69 o                         
   1   1   2         72.46         55.16         1.56 o                         
   3   1   2      14094.44      13956.88        92.69 o                         
   5   1   2        615.94        782.58         6.93 o                         
   7   1   2        599.11        671.72         7.25 o                         
   9   1   2       1304.49       1303.64        12.83 o                         
  11   1   2        634.09        633.64        11.72 o                         
  13   1   2        113.28        119.33         6.60 o                         
 -14   2   2       2268.69       2269.60        34.37 o                         
 -12   2   2        535.06        537.69        12.51 o                         
 -10   2   2       8062.96       8422.84        56.78 o                         
  -8   2   2       3118.67       3205.89        21.09 o                         
  -6   2   2      21148.47      21216.67       128.75 o                         
  -4   2   2       2363.86       2526.43        17.08 o                         
  -2   2   2       1898.37       1840.97        13.18 o                         
   0   2   2       1129.94       1121.93         9.48 o                         
   2   2   2       7409.49       6957.12        48.38 o                         
   4   2   2       2879.25       2909.99        20.33 o                         
   6   2   2      11032.96      11218.09        75.86 o                         
   8   2   2       3992.64       3957.47        29.64 o                         
  10   2   2        945.35        968.06        12.29 o                         
  12   2   2        838.03        832.02        14.90 o                         
 -13   3   2        137.69        122.56         9.53 o                         
 -11   3   2       1629.49       1612.82        16.62 o                         
  -9   3   2        610.86        652.77         8.00 o                         
  -7   3   2        378.78        376.17         5.28 o                         
  -5   3   2       3746.76       4062.94        26.20 o                         
  -3   3   2        968.05        961.62         8.00 o                         
  -1   3   2       2704.40       2703.53        21.28 o                         
   1   3   2        114.54        121.56         3.06 o                         
   3   3   2       3358.90       3430.66        27.15 o                         
   5   3   2       1217.48       1249.43        10.60 o                         
   7   3   2        384.79        410.06         6.34 o                         
   9   3   2        120.40        131.46         5.11 o                         
  11   3   2          3.22          3.25         5.30 o                         
  13   3   2          5.57         -0.59         7.45 o                         
 -12   4   2       2428.92       2427.85        24.66 o                         
 -10   4   2       4724.92       4701.98        35.45 o                         
  -8   4   2       6979.07       6999.46        55.90 o                         
  -6   4   2        193.49        136.16         3.71 o                         
  -4   4   2      12571.51      13068.76        84.87 o                         
  -2   4   2        503.49        379.68         4.60 o                         
   0   4   2       3374.91       3199.02        24.52 o                         
   2   4   2      16807.73      17411.33       119.66 o                         
   4   4   2       5706.23       5622.70        41.98 o                         
   6   4   2       3693.55       3561.18        25.73 o                         
   8   4   2        266.88        295.45         6.48 o                         
  10   4   2       4508.56       4513.48        36.92 o                         
  12   4   2        339.38        347.46        11.04 o                         
 -13   5   2          6.25         -4.16         8.17 o                         
 -11   5   2          4.91          7.67         6.38 o                         
  -9   5   2       1212.61       1226.66        12.86 o                         
  -7   5   2        689.64        736.31         9.74 o                         
  -5   5   2        330.36        314.65         5.78 o                         
  -3   5   2          2.26          2.97         2.34 o                         
  -1   5   2        115.66        144.52         4.36 o                         
   1   5   2       1047.88       1262.96        11.75 o                         
   3   5   2       3377.38       3601.26        27.25 o                         
   5   5   2        581.39        638.82         9.11 o                         
   7   5   2        597.53        564.75         8.12 o                         
   9   5   2        790.98        824.07        11.81 o                         
  11   5   2        423.56        405.21        11.73 o                         
 -12   6   2       3189.09       3135.97        32.64 o                         
 -10   6   2        658.59        629.02        12.33 o                         
  -8   6   2       1876.66       1881.98        17.78 o                         
  -6   6   2        916.43        909.08        12.39 o                         
  -4   6   2       6791.28       6843.49        51.30 o                         
  -2   6   2       4072.73       4066.25        31.81 o                         
   0   6   2        923.53        827.49         8.74 o                         
   2   6   2       1187.19       1174.98        12.02 o                         
   4   6   2      10630.66      10410.72        73.74 o                         
   6   6   2        480.32        476.85         9.02 o                         
   8   6   2       5255.68       5294.85        43.53 o                         
  10   6   2       1079.97       1081.05        16.50 o                         
 -11   7   2         62.45         66.42         9.52 o                         
  -9   7   2        292.68        261.18         9.09 o                         
  -7   7   2        317.38        307.03         7.05 o                         
  -5   7   2        112.65        107.26         4.89 o                         
  -3   7   2       3432.92       3442.83        27.21 o                         
  -1   7   2        231.59        243.45         6.49 o                         
   1   7   2          4.04          3.06         2.24 o                         
   3   7   2        893.60        836.36        10.53 o                         
   5   7   2       3039.09       2994.68        24.70 o                         
   7   7   2          3.19         10.31         5.04 o                         
   9   7   2       2071.29       1977.25        20.58 o                         
  11   7   2        586.39        583.22        19.90 o                         
 -10   8   2       1493.25       1545.12        25.56 o                         
  -8   8   2        554.28        534.42        12.43 o                         
  -6   8   2       2437.65       2405.56        24.29 o                         
  -4   8   2        738.52        698.53        11.05 o                         
  -2   8   2        363.41        355.38         8.86 o                         
   0   8   2        237.07        253.60         7.23 o                         
   2   8   2       4394.58       4357.35        37.11 o                         
   4   8   2        290.79        270.18        10.82 o                         
   6   8   2       8028.35       7857.94        71.50 o                         
   8   8   2        436.82        405.83        12.23 o                         
  10   8   2       2625.85       2622.11        36.32 o                         
  -9   9   2        971.73       1012.11        19.01 o                         
  -7   9   2        165.22        152.49         7.08 o                         
  -5   9   2          1.21         -5.48         5.48 o                         
  -3   9   2       1587.60       1645.75        17.83 o                         
  -1   9   2        490.29        476.90        12.44 o                         
   1   9   2         59.53         46.26         7.13 o                         
   3   9   2        598.99        559.24        11.49 o                         
   5   9   2        291.96        297.40        11.24 o                         
   7   9   2         19.38         10.56         7.65 o                         
   9   9   2        193.60        255.68        17.82 o                         
  -8  10   2        868.64        906.33        31.18 o                         
  -6  10   2         53.96         39.74         7.56 o                         
  -4  10   2          6.69          5.29         6.56 o                         
  -2  10   2        344.74        331.58        11.93 o                         
   0  10   2       3796.67       3823.77        38.22 o                         
   2  10   2        282.90        284.51        10.33 o                         
   4  10   2       1371.47       1409.67        20.37 o                         
   6  10   2        154.21        160.71        10.05 o                         
  -5  11   2         49.92         48.75         9.55 o                         
  -3  11   2        122.12        109.76         8.90 o                         
  -1  11   2        267.83        245.71        10.44 o                         
   1  11   2          0.04         -1.14         7.68 o                         
   3  11   2        240.32        252.24        11.13 o                         
   5  11   2         31.36         18.69        10.06 o                         
  -2  12   2        151.31        171.53        15.29 o                         
   0  12   2        860.16        899.86        23.82 o                         
   2  12   2        110.10         90.06        13.42 o                         
 -14   1   3        110.69        121.17         8.35 o                         
 -12   1   3       2228.40       2196.86        19.85 o                         
 -10   1   3         46.68         46.03         2.83 o                         
  -8   1   3       8211.92       8561.98        51.04 o                         
  -6   1   3      10245.42      10545.49        64.85 o                         
  -4   1   3      12832.70      12409.15        82.36 o                         
  -2   1   3         74.96         78.79         1.90 o                         
   0   1   3       4036.55       4071.51        29.50 o                         
   2   1   3        137.02        166.47         3.20 o                         
   4   1   3       5426.11       5255.47        35.35 o                         
   6   1   3       2576.91       2438.68        17.18 o                         
   8   1   3       3715.56       3645.83        27.57 o                         
  10   1   3        746.89        739.03        11.42 o                         
  12   1   3       1425.00       1428.68        15.57 o                         
 -13   2   3        317.22        307.28        15.17 o                         
 -11   2   3         20.50         18.75         3.31 o                         
  -9   2   3       1557.30       1516.59        12.39 o                         
  -7   2   3         32.10         32.15         2.43 o                         
  -5   2   3       2538.74       3058.13        21.20 o                         
  -3   2   3        324.83        266.68         3.40 o                         
  -1   2   3       8433.50       8183.61        52.86 o                         
   1   2   3        155.58        140.45         3.11 o                         
   3   2   3        744.00        656.98         6.87 o                         
   5   2   3         54.59         28.50         2.23 o                         
   7   2   3        762.52        865.44         9.26 o                         
   9   2   3       1569.16       1532.53        14.67 o                         
  11   2   3       1992.29       1933.00        19.51 o                         
  13   2   3        181.03        164.23        10.49 o                         
 -12   3   3        188.48        183.39         7.90 o                         
 -10   3   3       6493.86       6570.38        52.17 o                         
  -8   3   3        286.82        249.92         5.75 o                         
  -6   3   3       8478.01       8648.95        57.00 o                         
  -4   3   3       5538.36       5705.10        39.06 o                         
  -2   3   3      12458.34      11815.79        78.67 o                         
   0   3   3          7.62         11.27         1.71 o                         
   2   3   3       8291.02       7977.88        57.84 o                         
   4   3   3       1282.92       1436.79        12.51 o                         
   6   3   3       5491.44       5137.13        38.14 o                         
   8   3   3        115.00        104.51         4.33 o                         
  10   3   3       4701.17       4688.06        37.06 o                         
  12   3   3        340.18        359.85        11.34 o                         
 -13   4   3         81.02         73.83        11.74 o                         
 -11   4   3         18.59          8.58         4.72 o                         
  -9   4   3       1647.03       1717.14        17.02 o                         
  -7   4   3         27.62         37.84         2.86 o                         
  -5   4   3       3393.36       3459.30        25.12 o                         
  -3   4   3       5450.79       5494.37        39.19 o                         
  -1   4   3       2909.82       2898.63        23.40 o                         
   1   4   3       3124.64       3679.52        28.08 o                         
   3   4   3        110.67         95.69         4.32 o                         
   5   4   3       4205.39       4065.96        30.76 o                         
   7   4   3         78.83         66.21         4.23 o                         
   9   4   3         65.61         43.98         4.80 o                         
  11   4   3        931.23        944.12        15.87 o                         
 -12   5   3       2283.88       2303.21        29.39 o                         
 -10   5   3       3005.61       3097.16        28.64 o                         
  -8   5   3       7525.96       7791.78        56.43 o                         
  -6   5   3       1074.56       1009.06         9.26 o                         
  -4   5   3       6418.90       6340.10        45.56 o                         
  -2   5   3       2545.69       2562.40        19.21 o                         
   0   5   3       2398.63       2025.39        16.32 o                         
   2   5   3        997.04       1309.11        12.89 o                         
   4   5   3       7253.84       7284.61        52.42 o                         
   6   5   3        465.97        436.91         9.15 o                         
   8   5   3       8879.61       9032.82        65.54 o                         
  10   5   3        242.86        239.73        10.24 o                         
  12   5   3       2092.20       2122.55        31.06 o                         
 -11   6   3        459.90        472.36        17.30 o                         
  -9   6   3        750.80        658.91        11.74 o                         
  -7   6   3       1076.28       1096.41        13.51 o                         
  -5   6   3         20.43          3.21         3.18 o                         
  -3   6   3        639.54        692.77         8.41 o                         
  -1   6   3         28.77         26.27         3.08 o                         
   1   6   3        154.04        137.59         6.34 o                         
   3   6   3         70.05        120.63         4.60 o                         
   5   6   3       1232.27       1180.92        13.76 o                         
   7   6   3        275.42        280.84         8.43 o                         
   9   6   3         57.85         51.04         5.59 o                         
  11   6   3        459.57        472.59        17.54 o                         
 -10   7   3       1764.33       1781.63        22.60 o                         
  -8   7   3       2367.98       2305.90        24.57 o                         
  -6   7   3       4492.70       4635.06        41.75 o                         
  -4   7   3       2272.65       2260.65        22.38 o                         
  -2   7   3       5331.08       5333.15        42.74 o                         
   0   7   3        840.94        784.84         9.78 o                         
   2   7   3       3928.33       3923.34        30.50 o                         
   4   7   3       1257.72       1296.56        14.00 o                         
   6   7   3       3580.28       3527.94        32.49 o                         
   8   7   3        895.58        900.59        13.51 o                         
  10   7   3       1746.17       1740.76        21.77 o                         
  -9   8   3         14.69         -2.21         7.57 o                         
  -7   8   3       1230.91       1192.77        16.39 o                         
  -5   8   3         21.86         18.30         4.59 o                         
  -3   8   3       4599.03       4795.48        38.30 o                         
  -1   8   3         31.92         35.32         4.27 o                         
   1   8   3        541.99        586.85        10.85 o                         
   3   8   3        217.30        184.32         7.76 o                         
   5   8   3        202.13        193.57         7.59 o                         
   7   8   3         12.23          3.39         5.91 o                         
   9   8   3        174.52        177.13         8.29 o                         
  -8   9   3        618.30        627.89        17.89 o                         
  -6   9   3       3402.08       3435.40        29.72 o                         
  -4   9   3       1413.99       1389.33        17.08 o                         
  -2   9   3       2422.16       2443.00        24.01 o                         
   0   9   3       1751.83       1704.23        21.05 o                         
   2   9   3       2000.86       1972.29        20.97 o                         
   4   9   3       1155.85       1134.83        16.45 o                         
   6   9   3       3547.59       3349.12        32.56 o                         
   8   9   3       1768.32       1692.83        23.39 o                         
  -7  10   3        358.06        308.89        10.72 o                         
  -5  10   3        276.70        255.68        10.30 o                         
  -3  10   3        773.98        741.00        16.92 o                         
  -1  10   3        917.09        950.37        17.30 o                         
   1  10   3        725.23        735.08        14.22 o                         
   3  10   3         43.46         33.09         7.04 o                         
   5  10   3        526.57        535.52        15.05 o                         
   7  10   3          0.01          3.32        10.66 o                         
  -6  11   3         33.20         11.01        10.20 o                         
  -4  11   3       2364.38       2368.90        27.00 o                         
  -2  11   3        123.70        119.61         8.49 o                         
   0  11   3       3255.30       3304.85        34.90 o                         
   2  11   3        219.35        170.50         9.20 o                         
   4  11   3       1647.62       1626.75        33.19 o                         
  -3  12   3        117.57         96.99        25.52 o                         
  -1  12   3       1397.99       1386.19        25.28 o                         
   1  12   3         78.95         44.45        12.36 o                         
 -14   0   4          4.81         19.32         6.29 o                         
 -12   0   4       3207.32       3110.48        38.21 o                         
 -10   0   4          5.36          9.05         3.65 o                         
  -8   0   4       9649.28       9775.53        83.90 o                         
  -6   0   4        519.13        532.20         9.33 o                         
  -4   0   4        180.23        117.95         4.10 o                         
  -2   0   4      57020.41      53705.73      2281.53 o                         
   0   0   4      28575.03      29171.34       312.94 o                         
   2   0   4       2788.48       2883.35        28.97 o                         
   4   0   4       2676.74       3323.84        32.17 o                         
   6   0   4        864.01        774.74        10.93 o                         
   8   0   4       1681.10       1604.80        20.19 o                         
  10   0   4         20.88         23.48         6.97 o                         
  12   0   4       2020.96       2009.25        28.92 o                         
 -13   1   4        963.75        926.99        16.75 o                         
 -11   1   4        310.71        296.58         6.64 o                         
  -9   1   4       5034.13       5157.71        36.37 o                         
  -7   1   4       6283.73       6514.76        47.96 o                         
  -5   1   4          1.62          6.17         1.54 o                         
  -3   1   4      37638.65      37129.91       562.95 o                         
  -1   1   4      33534.64      33459.27       305.18 o                         
   1   1   4       2902.97       2709.88        19.77 o                         
   3   1   4       1253.50       1159.75        10.07 o                         
   5   1   4        946.09       1025.09         9.41 o                         
   7   1   4        207.92        249.49         5.61 o                         
   9   1   4        148.35        145.12         5.30 o                         
  11   1   4        820.71        818.10        13.09 o                         
  13   1   4        394.17        426.30        13.12 o                         
 -14   2   4        725.75        770.55        19.65 o                         
 -12   2   4         30.24         20.48         5.61 o                         
 -10   2   4       2487.79       2487.88        22.43 o                         
  -8   2   4        550.91        566.08         8.44 o                         
  -6   2   4      17052.38      17439.27       124.17 o                         
  -4   2   4       1059.67       1106.18         9.12 o                         
  -2   2   4       4427.25       4035.68        26.90 o                         
   0   2   4       3116.04       3213.10        28.67 o                         
   2   2   4        505.31        356.77         4.85 o                         
   4   2   4       2714.08       2600.22        19.55 o                         
   6   2   4       2985.69       2858.17        22.83 o                         
   8   2   4        673.45        668.23         9.06 o                         
  10   2   4        406.81        403.66         9.99 o                         
  12   2   4        631.72        621.37        20.65 o                         
 -13   3   4        220.96        242.45        10.19 o                         
 -11   3   4          0.81         -5.29         5.29 o                         
  -9   3   4        183.22        210.23         8.69 o                         
  -7   3   4       1432.80       1435.14        12.18 o                         
  -5   3   4       4256.10       4701.85        31.83 o                         
  -3   3   4          2.67         11.39         1.44 o                         
  -1   3   4          6.15          1.67         1.59 o                         
   1   3   4       1474.80       1468.12        12.46 o                         
   3   3   4        139.31        156.01         3.97 o                         
   5   3   4          4.02          5.03         2.33 o                         
   7   3   4          3.82          4.36         3.37 o                         
   9   3   4        140.18        166.73         5.74 o                         
  11   3   4         18.51         15.17         6.27 o                         
 -12   4   4        591.00        619.36        14.79 o                         
 -10   4   4        385.70        383.41        11.36 o                         
  -8   4   4        499.77        495.48         8.64 o                         
  -6   4   4        473.42        471.61         6.72 o                         
  -4   4   4      13048.14      13562.67        85.58 o                         
  -2   4   4       6100.40       6118.52        42.05 o                         
   0   4   4       1613.63       1332.92        12.23 o                         
   2   4   4       6893.64       6919.93        51.08 o                         
   4   4   4        661.26        592.09         8.42 o                         
   6   4   4       2307.50       2384.66        19.61 o                         
   8   4   4        462.43        450.73        10.23 o                         
  10   4   4       4305.57       4201.79        36.04 o                         
  12   4   4        629.33        678.25        15.86 o                         
 -13   5   4         67.64         38.69        11.05 o                         
 -11   5   4        589.77        598.54        13.93 o                         
  -9   5   4         39.89         30.45         4.38 o                         
  -7   5   4          2.62         -3.11         3.11 o                         
  -5   5   4        193.31        194.20         5.32 o                         
  -3   5   4        121.68        180.35         4.07 o                         
  -1   5   4       1461.77       1495.74        13.96 o                         
   1   5   4        225.80        189.31         5.31 o                         
   3   5   4         27.39         21.63         3.38 o                         
   5   5   4       2600.11       2639.10        22.02 o                         
   7   5   4          2.69          4.27         4.36 o                         
   9   5   4        620.35        615.83        12.32 o                         
  11   5   4         62.35         62.75         7.13 o                         
 -12   6   4       1682.17       1722.03        24.85 o                         
 -10   6   4        678.63        660.48        14.34 o                         
  -8   6   4       2294.65       2346.94        21.12 o                         
  -6   6   4         93.84         96.26         4.12 o                         
  -4   6   4       9523.18       9765.09        67.01 o                         
  -2   6   4       3015.71       2999.39        23.55 o                         
   0   6   4       9061.06       9407.86        66.61 o                         
   2   6   4       1707.03       1728.27        17.45 o                         
   4   6   4       7621.53       7611.65        55.53 o                         
   6   6   4        682.34        680.27        10.80 o                         
   8   6   4       5719.36       5536.89        50.75 o                         
  10   6   4       1292.48       1236.60        16.63 o                         
 -11   7   4         24.65         20.40         7.55 o                         
  -9   7   4         14.80          7.42         5.99 o                         
  -7   7   4        736.08        714.43        10.11 o                         
  -5   7   4          3.25          0.12         3.43 o                         
  -3   7   4       1262.11       1194.78        12.38 o                         
  -1   7   4       1149.37       1107.86        11.69 o                         
   1   7   4          0.96          0.94         3.27 o                         
   3   7   4       2951.92       2950.58        28.08 o                         
   5   7   4        510.57        539.77         9.61 o                         
   7   7   4       1747.94       1687.91        20.11 o                         
   9   7   4          0.81         11.69         6.44 o                         
 -10   8   4       1896.57       1853.28        29.71 o                         
  -8   8   4       1885.38       1836.78        22.11 o                         
  -6   8   4       9030.92       9188.10        70.44 o                         
  -4   8   4       2131.83       2163.31        20.38 o                         
  -2   8   4       2272.41       2251.38        20.80 o                         
   0   8   4        367.65        378.96         7.66 o                         
   2   8   4       8214.13       8499.50        65.02 o                         
   4   8   4        745.64        665.54        10.85 o                         
   6   8   4       6231.01       6139.45        53.45 o                         
   8   8   4         12.63          8.27         6.15 o                         
  -9   9   4        336.74        340.85        12.78 o                         
  -7   9   4          0.82         -3.71         5.38 o                         
  -5   9   4        260.24        245.25         8.15 o                         
  -3   9   4       1313.05       1328.72        15.80 o                         
  -1   9   4       1800.15       1828.78        19.59 o                         
   1   9   4        839.18        853.07        13.69 o                         
   3   9   4        753.25        715.44        12.86 o                         
   5   9   4       1235.90       1163.13        17.96 o                         
   7   9   4         58.68         58.93         9.06 o                         
  -8  10   4        914.17        902.28        26.23 o                         
  -6  10   4       1407.65       1374.13        19.63 o                         
  -4  10   4       2547.49       2605.86        25.81 o                         
  -2  10   4       4076.23       4074.97        37.39 o                         
   0  10   4       4828.98       4942.81        44.82 o                         
   2  10   4        324.62        334.29        10.92 o                         
   4  10   4        909.64        938.35        19.09 o                         
   6  10   4        389.95        388.58        19.70 o                         
  -5  11   4         75.29         58.79         9.59 o                         
  -3  11   4        276.80        253.62        10.33 o                         
  -1  11   4          9.56         15.83         7.91 o                         
   1  11   4        182.63        172.52        10.00 o                         
   3  11   4        367.93        361.37        13.44 o                         
   5  11   4         18.70         26.74        12.63 o                         
  -2  12   4       1406.22       1430.47        26.18 o                         
   0  12   4       1099.26       1115.31        25.67 o                         
 -14   1   5        798.57        805.72        19.11 o                         
 -12   1   5       2172.01       2147.94        22.85 o                         
 -10   1   5         18.74         14.37         2.93 o                         
  -8   1   5       1978.21       1774.69        16.10 o                         
  -6   1   5        467.04        390.48         5.43 o                         
  -4   1   5       3000.83       2556.32        17.16 o                         
  -2   1   5        266.97        311.99         3.52 o                         
   0   1   5      13783.38      13464.65        95.63 o                         
   2   1   5        225.14        200.87         3.50 o                         
   4   1   5       3792.42       3469.22        26.22 o                         
   6   1   5        948.57        873.75         9.36 o                         
   8   1   5       3613.13       3622.04        27.25 o                         
  10   1   5        221.59        200.54         7.42 o                         
  12   1   5       1647.12       1683.36        22.34 o                         
 -13   2   5        144.91        133.11         7.97 o                         
 -11   2   5        370.24        361.35        10.04 o                         
  -9   2   5        143.94        118.62         5.33 o                         
  -7   2   5        503.58        539.35         7.29 o                         
  -5   2   5        843.62        931.64         7.99 o                         
  -3   2   5       1685.43       1755.26        13.05 o                         
  -1   2   5       5619.58       5393.41        35.63 o                         
   1   2   5       5411.40       5437.04        39.93 o                         
   3   2   5        994.17        997.03         9.41 o                         
   5   2   5        303.50        332.66         5.67 o                         
   7   2   5        214.12        225.91         6.79 o                         
   9   2   5         86.20         83.49         4.84 o                         
  11   2   5       2195.70       2103.93        20.83 o                         
 -14   3   5       1060.71       1099.86        40.03 o                         
 -12   3   5        117.85        106.69         6.97 o                         
 -10   3   5       1911.90       1910.97        23.08 o                         
  -8   3   5          9.64          4.78         3.30 o                         
  -6   3   5      11476.60      11501.21        77.70 o                         
  -4   3   5        878.84        856.44         7.98 o                         
  -2   3   5       8082.01       7581.03        53.07 o                         
   0   3   5       2637.20       2543.34        19.98 o                         
   2   3   5      21636.31      21894.99       161.05 o                         
   4   3   5       2462.74       2578.71        21.33 o                         
   6   3   5       6085.11       6245.85        43.10 o                         
   8   3   5        481.28        450.55         8.45 o                         
  10   3   5       4738.37       4736.30        39.92 o                         
  12   3   5        297.53        282.99        10.37 o                         
 -13   4   5        180.70        182.25         9.62 o                         
 -11   4   5        151.77        155.12         7.99 o                         
  -9   4   5          1.57          1.22         4.86 o                         
  -7   4   5        175.40        160.11         5.47 o                         
  -5   4   5       1241.08       1268.91        11.10 o                         
  -3   4   5       3879.94       3751.08        26.68 o                         
  -1   4   5       5339.20       5532.98        41.08 o                         
   1   4   5       2290.55       2150.45        18.52 o                         
   3   4   5        145.51         68.22         3.32 o                         
   5   4   5       9220.04       9299.68        66.54 o                         
   7   4   5        289.04        308.38         7.75 o                         
   9   4   5        333.87        329.25        11.04 o                         
  11   4   5          3.13         -6.05         6.05 o                         
 -12   5   5       2016.87       2216.32        25.63 o                         
 -10   5   5        526.87        507.26        14.10 o                         
  -8   5   5       2852.91       2988.10        23.57 o                         
  -6   5   5         21.68         27.11         2.85 o                         
  -4   5   5      15429.97      15784.64       102.62 o                         
  -2   5   5       8136.74       8719.20        63.69 o                         
   0   5   5       4293.43       3926.87        30.61 o                         
   2   5   5        934.65        922.13        10.18 o                         
   4   5   5       9697.86      10205.63        75.18 o                         
   6   5   5        828.85        795.40        11.28 o                         
   8   5   5       8361.98       8407.14        69.51 o                         
  10   5   5        127.19        126.43         7.15 o                         
 -11   6   5         23.50         29.79         7.91 o                         
  -9   6   5        281.25        302.48        10.37 o                         
  -7   6   5        564.14        558.88         8.68 o                         
  -5   6   5       1990.25       2019.01        17.05 o                         
  -3   6   5        103.32         96.76         3.65 o                         
  -1   6   5        570.47        588.83         8.84 o                         
   1   6   5        465.52        417.53         7.38 o                         
   3   6   5       1280.47       1297.62        13.70 o                         
   5   6   5        734.14        766.09        11.26 o                         
   7   6   5       1272.40       1186.07        15.96 o                         
   9   6   5         21.38          9.34         6.48 o                         
  11   6   5        443.00        491.00        28.96 o                         
 -10   7   5       1849.05       1929.35        26.06 o                         
  -8   7   5       1135.24       1087.83        13.01 o                         
  -6   7   5       1225.72       1226.14        13.43 o                         
  -4   7   5       1085.32       1139.25        11.67 o                         
  -2   7   5       9112.03       9420.85        67.30 o                         
   0   7   5       2327.25       2423.54        21.34 o                         
   2   7   5       7751.86       7883.99        64.30 o                         
   4   7   5        527.49        571.70         9.69 o                         
   6   7   5       2090.52       2019.45        21.52 o                         
   8   7   5        178.66        200.46         8.23 o                         
  10   7   5        922.68        823.99        23.31 o                         
  -9   8   5         57.14         47.54         6.18 o                         
  -7   8   5         11.64         12.52         4.74 o                         
  -5   8   5        768.68        766.64        11.13 o                         
  -3   8   5        444.13        434.81         8.62 o                         
  -1   8   5        133.59        146.87         5.33 o                         
   1   8   5        126.94        107.20         5.60 o                         
   3   8   5          2.98          3.30         4.61 o                         
   5   8   5         96.50         69.70         6.28 o                         
   7   8   5        110.06        113.19         7.39 o                         
   9   8   5        173.12        181.74        13.40 o                         
  -8   9   5       1039.38       1032.43        16.57 o                         
  -6   9   5       3582.72       3491.83        29.05 o                         
  -4   9   5        427.29        425.40        10.52 o                         
  -2   9   5        748.44        737.77        11.94 o                         
   0   9   5       2350.34       2291.08        24.04 o                         
   2   9   5       1477.33       1526.56        18.15 o                         
   4   9   5       1276.23       1237.20        16.55 o                         
   6   9   5        690.07        782.58        15.00 o                         
   8   9   5        120.51        153.65        11.90 o                         
  -7  10   5        234.75        213.56         9.92 o                         
  -5  10   5        344.62        327.19        10.36 o                         
  -3  10   5         71.18         65.68         7.20 o                         
  -1  10   5        375.72        377.37        12.87 o                         
   1  10   5        187.91        175.83         9.20 o                         
   3  10   5        439.39        421.58        13.15 o                         
   5  10   5          0.83          5.97         8.23 o                         
  -6  11   5        113.50         98.95        11.61 o                         
  -4  11   5       3565.96       3534.78        32.98 o                         
  -2  11   5        405.98        398.56        13.72 o                         
   0  11   5       1901.10       1848.84        25.96 o                         
   2  11   5          5.01         -3.30         8.52 o                         
   4  11   5        697.94        758.75        24.33 o                         
 -14   0   6        253.95        269.94        20.54 o                         
 -12   0   6       5179.27       5096.18        64.31 o                         
 -10   0   6       1094.69       1142.73        16.39 o                         
  -8   0   6       3729.19       3460.33        39.64 o                         
  -6   0   6       1743.47       1964.09        25.26 o                         
  -4   0   6      10426.01       9888.34        88.19 o                         
  -2   0   6      20775.70      21609.87       201.69 o                         
   0   0   6      20209.34      18323.68       183.53 o                         
   2   0   6       2814.11       2844.45        29.47 o                         
   4   0   6        870.98        593.11        10.11 o                         
   6   0   6       9538.06      10188.33        93.17 o                         
   8   0   6       7865.82       7854.94        74.16 o                         
  10   0   6          7.81          7.93         6.42 o                         
  12   0   6       5788.12       5931.42        65.22 o                         
 -13   1   6        473.29        467.49        17.97 o                         
 -11   1   6        686.33        695.04        12.49 o                         
  -9   1   6       2334.22       2358.75        20.08 o                         
  -7   1   6         90.85         56.24         2.58 o                         
  -5   1   6       1067.88       1087.46         8.68 o                         
  -3   1   6          0.76          2.91         1.47 o                         
  -1   1   6       7568.51       7435.21        53.77 o                         
   1   1   6       1372.19       1612.39        13.40 o                         
   3   1   6       1106.68       1072.72         9.93 o                         
   5   1   6        165.66        190.14         5.21 o                         
   7   1   6         70.03         74.71         4.28 o                         
   9   1   6         83.06         77.13         4.84 o                         
  11   1   6        451.14        479.02        13.13 o                         
 -14   2   6        775.24        771.02        23.72 o                         
 -12   2   6         68.84         74.77         5.75 o                         
 -10   2   6       4535.01       4599.11        42.88 o                         
  -8   2   6       1349.80       1285.13        12.68 o                         
  -6   2   6       7994.03       7901.84        57.94 o                         
  -4   2   6        189.96        286.26         3.81 o                         
  -2   2   6       5556.70       5096.00        35.02 o                         
   0   2   6       7631.47       7705.30        55.94 o                         
   2   2   6       4710.99       4406.85        32.25 o                         
   4   2   6       5906.01       6185.37        44.90 o                         
   6   2   6       8112.20       8254.83        55.94 o                         
   8   2   6        481.33        460.99         9.39 o                         
  10   2   6       3934.22       4002.52        33.10 o                         
  12   2   6        287.38        247.71         9.30 o                         
 -13   3   6        498.16        523.46        15.36 o                         
 -11   3   6          3.10         -5.38         5.38 o                         
  -9   3   6         30.80         31.33         4.44 o                         
  -7   3   6       3061.78       3268.05        27.29 o                         
  -5   3   6        295.59        364.81         4.90 o                         
  -3   3   6       3475.10       3664.21        24.45 o                         
  -1   3   6      13306.29      14248.61        98.10 o                         
   1   3   6       1984.78       2185.73        18.66 o                         
   3   3   6       1519.48       1670.09        16.28 o                         
   5   3   6        121.66        147.78         4.87 o                         
   7   3   6        806.28        826.37        10.11 o                         
   9   3   6         64.04         57.41         5.31 o                         
  11   3   6        130.95        102.45         7.12 o                         
 -12   4   6       1018.09       1013.28        18.96 o                         
 -10   4   6       2182.55       2156.34        24.72 o                         
  -8   4   6       1875.21       1950.66        19.37 o                         
  -6   4   6       4155.43       4083.03        28.63 o                         
  -4   4   6       6432.60       6275.17        42.03 o                         
  -2   4   6       5068.33       4816.54        36.25 o                         
   0   4   6        846.72        718.73         8.01 o                         
   2   4   6       7918.66       8398.45        59.62 o                         
   4   4   6       3287.51       3380.05        26.34 o                         
   6   4   6        677.24        685.04         9.42 o                         
   8   4   6       1372.81       1410.11        16.60 o                         
  10   4   6        947.60        949.49        15.07 o                         
 -13   5   6         10.59        -10.32        10.32 o                         
 -11   5   6         12.94          1.46         6.56 o                         
  -9   5   6         42.79         44.68         3.85 o                         
  -7   5   6        781.98        759.04         8.62 o                         
  -5   5   6        292.81        329.03         5.50 o                         
  -3   5   6       2075.50       2149.34        17.45 o                         
  -1   5   6        345.77        366.49         6.18 o                         
   1   5   6       3206.77       3304.41        27.58 o                         
   3   5   6        716.09        715.46         8.89 o                         
   5   5   6       1905.20       1857.27        19.80 o                         
   7   5   6         51.86         47.62         5.40 o                         
   9   5   6        225.14        214.50         8.45 o                         
  11   5   6         13.13         19.29         8.15 o                         
 -12   6   6       1826.31       1856.83        25.78 o                         
 -10   6   6        701.11        721.90        14.16 o                         
  -8   6   6       1296.61       1337.37        13.29 o                         
  -6   6   6        372.46        360.96         6.61 o                         
  -4   6   6      14116.51      14393.68        91.67 o                         
  -2   6   6        586.06        559.06         7.74 o                         
   0   6   6       5618.28       5741.18        43.94 o                         
   2   6   6        382.23        390.95         7.34 o                         
   4   6   6       5482.21       5617.57        46.06 o                         
   6   6   6        106.54         98.90         5.78 o                         
   8   6   6       3055.15       3167.66        32.40 o                         
  10   6   6         45.03         57.17         7.41 o                         
 -11   7   6          3.95          7.97         7.83 o                         
  -9   7   6        438.75        424.45        11.42 o                         
  -7   7   6         69.97         61.29         4.98 o                         
  -5   7   6        591.44        583.93         8.45 o                         
  -3   7   6       1403.56       1416.35        14.70 o                         
  -1   7   6       1292.49       1270.47        13.67 o                         
   1   7   6        211.00        226.70         7.04 o                         
   3   7   6       2505.23       2481.45        22.80 o                         
   5   7   6       2361.04       2222.49        21.64 o                         
   7   7   6         89.00         96.49         7.31 o                         
   9   7   6         21.95          7.81         7.63 o                         
 -10   8   6       2615.98       2697.13        32.96 o                         
  -8   8   6        432.84        424.73         9.85 o                         
  -6   8   6       3818.68       3828.81        34.89 o                         
  -4   8   6        290.00        292.40         8.49 o                         
  -2   8   6       2913.49       2901.25        24.53 o                         
   0   8   6        388.16        426.92         9.45 o                         
   2   8   6       6948.81       6954.75        54.02 o                         
   4   8   6         97.64         88.73         6.08 o                         
   6   8   6       1585.00       1658.21        18.47 o                         
   8   8   6          4.57          4.99         7.44 o                         
  -9   9   6        595.83        643.49        16.60 o                         
  -7   9   6         55.86         61.46         6.47 o                         
  -5   9   6        454.28        440.03        11.67 o                         
  -3   9   6       2240.16       2289.25        22.45 o                         
  -1   9   6       1569.80       1520.25        17.88 o                         
   1   9   6        323.93        370.55        10.33 o                         
   3   9   6       2161.65       2102.65        24.19 o                         
   5   9   6        524.73        524.30        13.27 o                         
   7   9   6        169.64        137.97         8.86 o                         
  -8  10   6        846.45        906.23        49.10 o                         
  -6  10   6         68.81         57.62         7.35 o                         
  -4  10   6       1534.61       1597.40        19.89 o                         
  -2  10   6        585.05        634.12        14.49 o                         
   0  10   6       3358.72       3285.04        32.30 o                         
   2  10   6         21.38         22.94         6.63 o                         
   4  10   6        819.49        938.87        18.56 o                         
   6  10   6        382.85        345.95        15.43 o                         
  -5  11   6          9.15          2.16         9.42 o                         
  -3  11   6         11.19          6.78         8.68 o                         
  -1  11   6        139.43        115.03         9.51 o                         
   1  11   6         54.29         34.80         8.99 o                         
   3  11   6         15.84         28.29         9.44 o                         
 -14   1   7       1459.98       1445.61        25.62 o                         
 -12   1   7       1607.31       1621.55        17.53 o                         
 -10   1   7        652.44        658.86         9.07 o                         
  -8   1   7       4204.54       4159.75        30.15 o                         
  -6   1   7      10198.07      10462.79        66.51 o                         
  -4   1   7       8711.53       8340.46        53.05 o                         
  -2   1   7       8002.73       8211.86        55.49 o                         
   0   1   7      31960.61      33475.24       244.89 o                         
   2   1   7       7676.56       7712.20        54.60 o                         
   4   1   7       6511.38       6507.92        45.58 o                         
   6   1   7       4635.12       4735.29        33.97 o                         
   8   1   7       4917.39       4904.89        37.14 o                         
  10   1   7        578.55        610.13        12.75 o                         
  12   1   7       1806.54       1845.31        24.27 o                         
 -13   2   7        637.20        644.79        23.84 o                         
 -11   2   7        406.51        393.59        10.68 o                         
  -9   2   7       3432.90       3422.50        27.92 o                         
  -7   2   7        558.03        522.42         7.10 o                         
  -5   2   7        902.69        904.02         8.00 o                         
  -3   2   7       1589.79       1704.33        13.25 o                         
  -1   2   7       8470.69       8967.88        64.94 o                         
   1   2   7       6877.55       7032.86        49.83 o                         
   3   2   7        417.67        462.65         6.96 o                         
   5   2   7       1060.40       1091.55        11.19 o                         
   7   2   7         89.05         85.80         4.61 o                         
   9   2   7        112.42        114.20         6.10 o                         
  11   2   7        386.92        377.82        13.75 o                         
 -12   3   7        495.20        450.91        12.76 o                         
 -10   3   7       3585.58       3630.86        34.14 o                         
  -8   3   7        792.19        812.54        11.56 o                         
  -6   3   7       6817.31       6604.92        44.59 o                         
  -4   3   7        543.83        488.03         5.67 o                         
  -2   3   7      14626.84      14624.74       101.04 o                         
   0   3   7       2927.19       2934.44        24.23 o                         
   2   3   7      13924.63      14019.61       100.87 o                         
   4   3   7       3092.29       3099.12        25.62 o                         
   6   3   7       2629.38       2662.10        22.64 o                         
   8   3   7        167.11        176.01         6.27 o                         
  10   3   7       3320.13       3312.61        28.54 o                         
 -13   4   7         40.53         -5.04         8.06 o                         
 -11   4   7        509.18        509.61        13.19 o                         
  -9   4   7        448.93        491.99        10.17 o                         
  -7   4   7       1249.14       1255.68        12.89 o                         
  -5   4   7         11.61          1.29         2.12 o                         
  -3   4   7       4848.53       4952.03        37.32 o                         
  -1   4   7       3660.13       3718.25        26.89 o                         
   1   4   7       2965.53       3127.01        25.06 o                         
   3   4   7        394.23        386.88         7.24 o                         
   5   4   7       8692.35       8675.51        73.74 o                         
   7   4   7       4326.81       4243.60        34.06 o                         
   9   4   7          2.42          3.36         6.37 o                         
  11   4   7        722.20        652.29        16.00 o                         
 -12   5   7       1731.60       1786.18        28.28 o                         
 -10   5   7       1152.59       1160.61        16.16 o                         
  -8   5   7       3669.83       3815.25        30.46 o                         
  -6   5   7         17.14         21.19         3.17 o                         
  -4   5   7      10148.82      10251.69        67.74 o                         
  -2   5   7         65.68         34.83         3.03 o                         
   0   5   7        780.03        568.77         8.03 o                         
   2   5   7        724.81        709.95         9.36 o                         
   4   5   7       5772.13       5806.69        61.58 o                         
   6   5   7       1361.82       1353.96        15.70 o                         
   8   5   7       1647.92       1781.47        20.03 o                         
  10   5   7        124.75        128.50         7.99 o                         
 -11   6   7         81.39         89.27         8.80 o                         
  -9   6   7        196.63        194.74         7.10 o                         
  -7   6   7        530.45        541.81         8.74 o                         
  -5   6   7        969.75        968.37         9.67 o                         
  -3   6   7        269.51        229.64         6.00 o                         
  -1   6   7       4680.63       4829.11        37.74 o                         
   1   6   7         30.75         25.14         3.84 o                         
   3   6   7       1882.67       1859.22        20.07 o                         
   5   6   7       2036.50       1944.50        20.27 o                         
   7   6   7        805.58        789.87        14.51 o                         
   9   6   7         37.48         22.24         8.84 o                         
 -10   7   7        878.92        905.93        17.41 o                         
  -8   7   7        667.77        677.32        10.93 o                         
  -6   7   7        219.74        230.99         7.41 o                         
  -4   7   7       1590.62       1590.50        14.70 o                         
  -2   7   7       4828.09       4814.84        38.31 o                         
   0   7   7        833.48        863.74        10.88 o                         
   2   7   7       2815.18       2775.23        23.80 o                         
   4   7   7        179.95        178.05         6.89 o                         
   6   7   7        609.80        678.28        11.69 o                         
   8   7   7        180.63        184.54         8.89 o                         
  -9   8   7        228.90        215.42         8.04 o                         
  -7   8   7         13.46         13.92         4.77 o                         
  -5   8   7        259.90        269.01         8.40 o                         
  -3   8   7        129.19        128.94         5.19 o                         
  -1   8   7         35.96         51.17         5.17 o                         
   1   8   7       1767.81       1720.06        17.56 o                         
   3   8   7          1.56         -3.68         5.24 o                         
   5   8   7         60.03         23.56         6.49 o                         
   7   8   7        182.02        180.52         8.65 o                         
  -8   9   7        240.92        273.90        10.19 o                         
  -6   9   7       1992.47       1995.51        19.56 o                         
  -4   9   7         79.06         87.40         6.23 o                         
  -2   9   7       2075.85       2154.14        25.37 o                         
   0   9   7       1337.73       1378.75        18.03 o                         
   2   9   7       1014.09        994.62        14.59 o                         
   4   9   7        383.08        379.53        10.92 o                         
   6   9   7        963.79       1023.35        17.73 o                         
  -7  10   7        174.13        170.89        12.74 o                         
  -5  10   7         29.95         24.39         6.55 o                         
  -3  10   7         41.60         30.84         6.27 o                         
  -1  10   7         22.22         12.85         6.26 o                         
   1  10   7         17.11          6.04         6.07 o                         
   3  10   7         32.08         24.98         6.15 o                         
   5  10   7        348.51        303.23        12.48 o                         
  -4  11   7       1103.22       1124.22        20.11 o                         
  -2  11   7          9.87         -0.13         7.27 o                         
   0  11   7       1191.76       1171.74        20.98 o                         
   2  11   7        176.47        149.73        12.12 o                         
 -14   0   8        904.20        920.97        26.34 o                         
 -12   0   8       6632.47       6447.10       108.43 o                         
 -10   0   8         53.70         44.83         6.60 o                         
  -8   0   8       7990.18       8154.65        71.12 o                         
  -6   0   8        556.14        634.55         9.92 o                         
  -4   0   8      21173.35      20997.48       196.71 o                         
  -2   0   8      12305.86      12763.53       120.84 o                         
   0   0   8      35761.82      37619.24       350.40 o                         
   2   0   8         69.26         81.14         4.83 o                         
   4   0   8       4894.83       4761.67        48.95 o                         
   6   0   8       3833.54       3785.04        52.42 o                         
   8   0   8       5530.35       5677.66        59.22 o                         
  10   0   8          8.28          2.66         9.86 o                         
 -13   1   8        521.81        512.79        17.97 o                         
 -11   1   8        128.23        105.95         5.19 o                         
  -9   1   8        807.66        822.11        12.09 o                         
  -7   1   8        741.54        796.95         7.29 o                         
  -5   1   8       7299.79       7807.14        50.04 o                         
  -3   1   8       2027.63       2311.11        16.79 o                         
  -1   1   8          8.48         13.40         1.88 o                         
   1   1   8         93.16         61.35         2.68 o                         
   3   1   8         93.40        142.59         4.37 o                         
   5   1   8        478.53        487.09         8.13 o                         
   7   1   8       1173.95       1115.01        13.31 o                         
   9   1   8        833.43        868.99        14.04 o                         
  11   1   8        192.81        223.86         9.90 o                         
 -14   2   8       1988.12       2070.17        33.70 o                         
 -12   2   8        645.82        647.19        11.76 o                         
 -10   2   8       5166.71       5191.49        44.11 o                         
  -8   2   8       3837.07       3880.37        31.80 o                         
  -6   2   8       6846.60       6936.34        46.60 o                         
  -4   2   8       1711.71       1751.58        13.04 o                         
  -2   2   8       4866.40       4653.95        33.89 o                         
   0   2   8       7296.58       7432.90        54.67 o                         
   2   2   8      11672.92      11910.31        83.34 o                         
   4   2   8       5693.53       5814.57        44.65 o                         
   6   2   8       8816.29       9118.18        63.92 o                         
   8   2   8        165.30        136.65         6.18 o                         
  10   2   8       2653.24       2616.89        25.40 o                         
 -13   3   8        251.77        236.14         9.46 o                         
 -11   3   8         43.99         28.50         5.95 o                         
  -9   3   8         79.93         63.32         4.45 o                         
  -7   3   8        367.84        355.54         5.52 o                         
  -5   3   8        890.36        981.40         9.25 o                         
  -3   3   8        648.48        731.24         8.09 o                         
  -1   3   8        251.55        302.71         5.14 o                         
   1   3   8       2800.96       3035.68        24.36 o                         
   3   3   8        120.72         99.11         4.20 o                         
   5   3   8        412.17        362.54         9.16 o                         
   7   3   8         65.31         64.48         5.15 o                         
   9   3   8         15.45         -0.23         5.48 o                         
  11   3   8         46.67         25.82         8.47 o                         
 -12   4   8       1004.87       1068.80        18.40 o                         
 -10   4   8       1862.13       1837.70        20.08 o                         
  -8   4   8        829.18        835.66        11.79 o                         
  -6   4   8       2836.28       2835.08        21.51 o                         
  -4   4   8        846.63        801.64         8.90 o                         
  -2   4   8       6618.37       6461.83        46.52 o                         
   0   4   8       1792.57       1707.90        15.38 o                         
   2   4   8      13911.09      14383.47       108.03 o                         
   4   4   8       6905.18       6742.60        85.59 o                         
   6   4   8       1029.51       1054.24        14.52 o                         
   8   4   8       2143.24       2202.42        21.66 o                         
  10   4   8        800.30        784.30        15.51 o                         
 -11   5   8        122.70        135.98         7.95 o                         
  -9   5   8        169.56        195.49         7.31 o                         
  -7   5   8        924.25        876.12         9.54 o                         
  -5   5   8       1633.39       1666.26        14.35 o                         
  -3   5   8        352.67        358.69         6.65 o                         
  -1   5   8        661.58        717.35         8.57 o                         
   1   5   8       1803.91       1798.29        16.83 o                         
   3   5   8        160.52        172.73         6.33 o                         
   5   5   8        187.17        168.78         7.16 o                         
   7   5   8        501.29        502.19        11.84 o                         
   9   5   8          1.42         -6.91         6.91 o                         
 -12   6   8        763.65        752.59        24.21 o                         
 -10   6   8        371.75        405.58        11.72 o                         
  -8   6   8        580.07        622.74        10.32 o                         
  -6   6   8         10.96         20.51         3.42 o                         
  -4   6   8       7111.01       7099.49        51.79 o                         
  -2   6   8        108.47         94.42         4.26 o                         
   0   6   8       6305.55       6576.62        56.60 o                         
   2   6   8        982.55        958.80        12.55 o                         
   4   6   8       3029.52       3079.87        28.20 o                         
   6   6   8        332.67        304.23        10.41 o                         
   8   6   8       3344.44       3405.04        29.98 o                         
 -11   7   8          0.26          0.29         9.90 o                         
  -9   7   8        351.35        397.82        10.71 o                         
  -7   7   8       2872.25       2856.84        23.39 o                         
  -5   7   8        973.58        963.55        10.93 o                         
  -3   7   8        668.23        642.35        10.21 o                         
  -1   7   8       2801.60       2797.24        25.32 o                         
   1   7   8         34.82         34.74         4.77 o                         
   3   7   8       1061.51       1062.63        13.54 o                         
   5   7   8       1382.79       1334.71        16.52 o                         
   7   7   8        758.73        778.76        15.44 o                         
   9   7   8         16.38         17.76        11.38 o                         
 -10   8   8       1244.36       1302.15        30.82 o                         
  -8   8   8        232.28        235.82         8.36 o                         
  -6   8   8       3867.82       3942.33        30.29 o                         
  -4   8   8        355.05        336.46         7.90 o                         
  -2   8   8       2608.95       2611.79        24.17 o                         
   0   8   8        153.61        158.09         6.50 o                         
   2   8   8       3504.53       3420.82        28.71 o                         
   4   8   8        168.98        159.71         8.15 o                         
   6   8   8       1688.54       1650.35        20.12 o                         
   8   8   8        203.98        170.14        13.37 o                         
  -9   9   8        509.16        465.68        22.80 o                         
  -7   9   8        441.78        481.81        12.72 o                         
  -5   9   8         48.10         44.49         5.78 o                         
  -3   9   8        125.14        116.56         6.60 o                         
  -1   9   8       1767.80       1700.89        18.44 o                         
   1   9   8        349.73        348.48        10.34 o                         
   3   9   8          0.70          1.18         5.87 o                         
   5   9   8       1100.25       1051.83        21.07 o                         
  -6  10   8          3.67          9.07         6.66 o                         
  -4  10   8       1431.77       1428.62        18.34 o                         
  -2  10   8          5.13          8.36         6.93 o                         
   0  10   8       2186.38       2174.33        24.68 o                         
   2  10   8         16.72         -6.63         6.63 o                         
   4  10   8        958.27       1001.45        26.29 o                         
  -3  11   8        353.59        331.44        13.40 o                         
  -1  11   8          4.95         -7.10         9.01 o                         
   1  11   8         25.91         12.65        11.33 o                         
 -14   1   9       1596.51       1596.36        32.31 o                         
 -12   1   9       2689.37       2684.71        26.26 o                         
 -10   1   9        768.25        769.35        12.41 o                         
  -8   1   9       4924.65       5015.93        47.93 o                         
  -6   1   9       8552.73       8496.94        54.68 o                         
  -4   1   9       1876.80       1788.60        13.80 o                         
  -2   1   9        557.86        479.86         6.32 o                         
   0   1   9       4260.89       4108.95        30.55 o                         
   2   1   9        775.21        669.91         8.43 o                         
   4   1   9       4677.15       4631.30        35.13 o                         
   6   1   9       6836.10       6898.63        51.46 o                         
   8   1   9       4156.94       4182.60        36.71 o                         
  10   1   9        389.71        442.62        12.60 o                         
 -13   2   9         21.64         12.31         7.14 o                         
 -11   2   9       1013.95        945.28        13.90 o                         
  -9   2   9       1135.75       1125.38        12.68 o                         
  -7   2   9       2058.39       2035.89        16.00 o                         
  -5   2   9        623.64        515.60         6.32 o                         
  -3   2   9        580.59        630.72         7.45 o                         
  -1   2   9        287.30        264.92         5.47 o                         
   1   2   9       4528.18       4774.97        36.81 o                         
   3   2   9       1731.42       1779.12        15.83 o                         
   5   2   9         16.27         15.62         4.33 o                         
   7   2   9        387.94        388.18         9.80 o                         
   9   2   9        439.77        469.67        14.56 o                         
  11   2   9        320.55        319.25        12.32 o                         
 -12   3   9        644.22        624.22        14.42 o                         
 -10   3   9       6035.67       6065.12        49.15 o                         
  -8   3   9       2039.46       1989.31        17.78 o                         
  -6   3   9       5850.53       5867.26        41.17 o                         
  -4   3   9          9.46          9.52         2.40 o                         
  -2   3   9       9659.98       9705.03        68.48 o                         
   0   3   9       1382.72       1326.86        12.91 o                         
   2   3   9      18123.87      18531.55       133.21 o                         
   4   3   9       1013.31        986.67        12.35 o                         
   6   3   9       1086.23       1082.18        14.11 o                         
   8   3   9        312.62        313.03        10.64 o                         
  10   3   9       3357.94       3350.70        28.04 o                         
 -13   4   9        431.19        402.39        18.93 o                         
 -11   4   9        316.62        338.51        11.47 o                         
  -9   4   9        814.33        766.96        11.49 o                         
  -7   4   9        720.89        753.90         9.51 o                         
  -5   4   9       3455.79       3533.75        26.21 o                         
  -3   4   9         69.54        103.10         3.89 o                         
  -1   4   9       1633.39       1688.93        15.42 o                         
   1   4   9        223.57        260.19         7.78 o                         
   3   4   9         46.10         58.43         4.32 o                         
   5   4   9       1020.71       1007.87        14.15 o                         
   7   4   9       3212.15       3230.80        29.03 o                         
   9   4   9        313.88        299.29         9.40 o                         
 -12   5   9       2875.05       2977.50        31.91 o                         
 -10   5   9       1612.81       1551.75        18.30 o                         
  -8   5   9       3267.75       3274.06        25.01 o                         
  -6   5   9          7.16          2.63         3.45 o                         
  -4   5   9      15516.23      16141.74       116.31 o                         
  -2   5   9         31.91         32.67         3.29 o                         
   0   5   9       3216.33       3184.46        26.34 o                         
   2   5   9         12.95         23.78         4.02 o                         
   4   5   9       8702.68       8653.71        61.36 o                         
   6   5   9       1371.61       1333.98        16.16 o                         
   8   5   9       3044.66       3097.24        29.36 o                         
  10   5   9        343.98        281.72        23.64 o                         
 -11   6   9        107.09        102.14         8.85 o                         
  -9   6   9         68.47         53.57         5.75 o                         
  -7   6   9        813.38        801.08        11.52 o                         
  -5   6   9       1017.94       1055.27        12.27 o                         
  -3   6   9        574.25        552.22         9.60 o                         
  -1   6   9          9.56          6.44         3.28 o                         
   1   6   9       2041.81       2053.86        20.11 o                         
   3   6   9        369.58        385.84         9.00 o                         
   5   6   9       1250.79       1223.02        15.93 o                         
   7   6   9        461.35        436.56        13.61 o                         
   9   6   9         10.91         10.77        12.96 o                         
 -10   7   9       1196.50       1264.46        23.35 o                         
  -8   7   9        289.23        279.71         7.53 o                         
  -6   7   9       1069.75       1096.38        13.23 o                         
  -4   7   9       1359.57       1441.57        14.80 o                         
  -2   7   9       2224.52       2237.46        21.64 o                         
   0   7   9         30.73         27.85         4.73 o                         
   2   7   9       1163.52       1185.39        14.61 o                         
   4   7   9        888.92        933.46        15.00 o                         
   6   7   9       2071.58       2067.42        25.79 o                         
   8   7   9        852.31        778.50        20.41 o                         
  -9   8   9          1.21          4.86         5.45 o                         
  -7   8   9         95.47        104.18         6.13 o                         
  -5   8   9        265.80        260.36         8.22 o                         
  -3   8   9         49.96         33.87         5.28 o                         
  -1   8   9       1101.02       1086.83        16.70 o                         
   1   8   9         63.16         43.73         5.88 o                         
   3   8   9        104.35        102.36         6.87 o                         
   5   8   9         11.36         10.07         6.59 o                         
   7   8   9        188.23        221.98        11.95 o                         
  -8   9   9        666.51        689.22        17.76 o                         
  -6   9   9        719.31        713.06        12.89 o                         
  -4   9   9         71.77         62.71         5.88 o                         
  -2   9   9        194.73        209.27         7.64 o                         
   0   9   9        138.22        144.20         7.99 o                         
   2   9   9       1526.50       1526.75        22.11 o                         
   4   9   9        281.31        321.95        11.54 o                         
   6   9   9       1212.36       1250.71        25.19 o                         
  -5  10   9        376.00        328.24        13.69 o                         
  -3  10   9        115.92         84.48         8.12 o                         
  -1  10   9         88.76         67.00         7.27 o                         
   1  10   9        304.79        328.41        11.30 o                         
   3  10   9         11.62         12.40         8.08 o                         
  -2  11   9         33.18         12.34         9.62 o                         
   0  11   9       1048.74       1048.25        32.00 o                         
 -12   0  10       1448.40       1410.08        32.34 o                         
 -10   0  10        119.68        113.44         6.52 o                         
  -8   0  10       3189.96       3271.77        43.82 o                         
  -6   0  10      11330.54      11525.57       110.04 o                         
  -4   0  10      10255.05      10559.51       101.10 o                         
  -2   0  10       1925.97       1701.60        22.11 o                         
   0   0  10       4423.05       3983.60        41.06 o                         
   2   0  10       2336.24       2570.29        33.46 o                         
   4   0  10      11411.80      11794.24       114.63 o                         
   6   0  10       1830.62       1763.01        26.20 o                         
   8   0  10       2102.45       2237.81        38.86 o                         
  10   0  10         32.67         30.82        10.92 o                         
 -13   1  10        251.71        251.77        14.27 o                         
 -11   1  10        113.26        104.97         6.11 o                         
  -9   1  10       1429.54       1428.36        14.19 o                         
  -7   1  10       1245.05       1197.12        10.61 o                         
  -5   1  10        592.39        628.55         7.39 o                         
  -3   1  10        250.09        207.35         4.80 o                         
  -1   1  10       1971.10       1966.09        17.01 o                         
   1   1  10         97.01         61.07         3.25 o                         
   3   1  10        901.08        868.07        10.14 o                         
   5   1  10       1871.90       1828.40        17.45 o                         
   7   1  10        499.28        435.37        11.49 o                         
   9   1  10       2623.74       2518.87        25.66 o                         
 -12   2  10        822.86        788.37        16.85 o                         
 -10   2  10       4368.77       4373.10        36.86 o                         
  -8   2  10       6061.93       6071.40        55.44 o                         
  -6   2  10       2489.05       2513.98        18.86 o                         
  -4   2  10       2787.90       2764.02        20.49 o                         
  -2   2  10       2788.16       2470.02        20.67 o                         
   0   2  10       2019.32       2028.85        18.64 o                         
   2   2  10       2751.47       2655.26        21.86 o                         
   4   2  10         58.49         70.59         5.01 o                         
   6   2  10       3032.41       3018.52        28.29 o                         
   8   2  10        399.94        391.69        13.32 o                         
  10   2  10       2312.77       2263.01        23.35 o                         
 -13   3  10        305.94        261.20        17.20 o                         
 -11   3  10        179.21        149.57         6.89 o                         
  -9   3  10        544.39        566.36        10.06 o                         
  -7   3  10         46.69         59.93         3.24 o                         
  -5   3  10       1096.14       1121.44        10.40 o                         
  -3   3  10        313.75        333.14         6.33 o                         
  -1   3  10         25.34         12.21         3.12 o                         
   1   3  10         70.74         53.54         3.72 o                         
   3   3  10       2138.45       1987.48        18.71 o                         
   5   3  10        922.84        917.06        14.15 o                         
   7   3  10       1936.57       1921.63        21.35 o                         
   9   3  10        171.02        186.38         8.31 o                         
 -12   4  10       1375.92       1333.57        20.06 o                         
 -10   4  10       3272.00       3193.10        28.09 o                         
  -8   4  10        991.74        936.03        11.17 o                         
  -6   4  10       4033.33       4009.70        30.64 o                         
  -4   4  10       2089.10       2033.72        17.56 o                         
  -2   4  10       6392.19       6722.92        50.73 o                         
   0   4  10        238.41        209.84         6.49 o                         
   2   4  10       1296.60       1343.75        14.44 o                         
   4   4  10         10.94         11.38         4.73 o                         
   6   4  10         71.42         73.87         7.11 o                         
   8   4  10       1777.90       1808.41        21.56 o                         
  10   4  10       1842.97       1801.24        35.38 o                         
 -11   5  10         40.93         34.96         6.67 o                         
  -9   5  10       1068.51       1001.77        14.88 o                         
  -7   5  10        467.73        491.87         8.44 o                         
  -5   5  10        995.75        954.16        12.48 o                         
  -3   5  10        257.85        260.43         8.01 o                         
  -1   5  10       1116.63       1099.84        12.46 o                         
   1   5  10       1030.72        976.99        11.40 o                         
   3   5  10        623.03        695.69        10.72 o                         
   5   5  10         20.63         11.83         6.81 o                         
   7   5  10         20.98         11.49         6.48 o                         
   9   5  10         28.62         32.39         9.48 o                         
 -10   6  10         66.07         60.26         7.83 o                         
  -8   6  10       3247.22       3148.99        32.05 o                         
  -6   6  10       1478.11       1488.45        17.94 o                         
  -4   6  10       8268.83       8408.63        65.37 o                         
  -2   6  10         12.74          6.70         3.80 o                         
   0   6  10        655.68        704.36         9.86 o                         
   2   6  10         79.28         76.00         5.52 o                         
   4   6  10       1888.81       1887.44        20.95 o                         
   6   6  10        712.21        704.36        17.25 o                         
   8   6  10       1396.09       1398.54        20.69 o                         
 -11   7  10        389.82        577.69        68.57 o                         
  -9   7  10         32.47         37.95         6.76 o                         
  -7   7  10       2526.66       2404.80        22.48 o                         
  -5   7  10       1017.86       1048.26        14.38 o                         
  -3   7  10       2958.11       3005.53        27.17 o                         
  -1   7  10          2.18         -4.65         4.65 o                         
   1   7  10        448.32        456.75        10.88 o                         
   3   7  10         62.00         54.12         5.68 o                         
   5   7  10        910.98        900.02        19.43 o                         
   7   7  10        378.09        457.99        13.92 o                         
  -8   8  10        930.37        914.41        15.26 o                         
  -6   8  10       3098.68       3157.23        33.58 o                         
  -4   8  10        146.84        139.60         7.10 o                         
  -2   8  10       2290.32       2403.59        24.12 o                         
   0   8  10        247.54        220.56         8.39 o                         
   2   8  10       4487.21       4485.52        35.80 o                         
   4   8  10        135.98        129.14         7.84 o                         
   6   8  10       1357.19       1299.18        24.60 o                         
  -7   9  10        807.93        846.21        16.28 o                         
  -5   9  10        148.31        122.25         6.37 o                         
  -3   9  10         67.95         68.26         7.36 o                         
  -1   9  10        842.09        790.84        14.66 o                         
   1   9  10        189.10        203.25         8.83 o                         
   3   9  10         34.93         34.31         8.94 o                         
   5   9  10          0.36          2.34         9.80 o                         
  -6  10  10        141.03        112.34        13.80 o                         
  -4  10  10       2161.42       2219.46        30.62 o                         
  -2  10  10        902.78        960.25        17.08 o                         
   0  10  10       2380.43       2395.55        25.94 o                         
   2  10  10         23.02         30.02         8.42 o                         
 -12   1  11       1017.80       1002.43        18.71 o                         
 -10   1  11         24.19         22.92         4.61 o                         
  -8   1  11       7295.50       7254.09        48.01 o                         
  -6   1  11       5477.00       5476.62        38.99 o                         
  -4   1  11       2898.60       2956.67        22.40 o                         
  -2   1  11       1954.62       1930.42        16.69 o                         
   0   1  11       7668.52       7906.39        58.97 o                         
   2   1  11        511.67        520.01         8.57 o                         
   4   1  11        756.43        782.96        10.66 o                         
   6   1  11        113.10        105.84         6.39 o                         
   8   1  11         61.04         56.77         6.96 o                         
  10   1  11          7.60          5.08         9.63 o                         
 -13   2  11         92.49         83.34        12.56 o                         
 -11   2  11         26.37         38.55         5.06 o                         
  -9   2  11        150.40        143.19         5.77 o                         
  -7   2  11       2035.21       2040.64        18.73 o                         
  -5   2  11         10.03         12.32         2.69 o                         
  -3   2  11        105.54         86.16         3.02 o                         
  -1   2  11       1304.83       1360.21        14.21 o                         
   1   2  11       2085.23       2017.31        18.61 o                         
   3   2  11        293.41        270.34         7.05 o                         
   5   2  11       1262.27       1265.73        16.07 o                         
   7   2  11          3.68         -2.91         6.25 o                         
   9   2  11          5.28         -6.86         6.86 o                         
 -12   3  11          4.72          4.53         6.57 o                         
 -10   3  11       2404.28       2418.50        23.34 o                         
  -8   3  11         96.20         90.28         4.36 o                         
  -6   3  11       3744.06       3680.82        27.69 o                         
  -4   3  11       2493.21       2528.37        20.88 o                         
  -2   3  11      16285.64      17229.74       119.77 o                         
   0   3  11        499.14        472.75         8.98 o                         
   2   3  11       3032.30       3116.92        26.56 o                         
   4   3  11       1480.55       1524.20        16.58 o                         
   6   3  11       1288.92       1362.66        18.73 o                         
   8   3  11        292.11        293.94        10.75 o                         
 -11   4  11          0.19         -5.88         5.88 o                         
  -9   4  11       1256.44       1300.85        16.88 o                         
  -7   4  11        942.05        954.34        10.97 o                         
  -5   4  11       2101.78       2095.29        18.53 o                         
  -3   4  11         27.65         20.79         3.85 o                         
  -1   4  11       2230.72       2176.23        18.27 o                         
   1   4  11         32.93         28.59         4.49 o                         
   3   4  11        364.42        329.62         9.13 o                         
   5   4  11        104.02         94.48         6.65 o                         
   7   4  11        950.56        936.32        17.33 o                         
   9   4  11          0.63         -5.73        10.07 o                         
 -12   5  11       1004.14       1037.99        22.27 o                         
 -10   5  11         52.38         50.95         7.10 o                         
  -8   5  11       2123.79       2143.77        21.72 o                         
  -6   5  11        496.68        499.16         9.81 o                         
  -4   5  11      11734.53      11843.90        98.15 o                         
  -2   5  11          9.71          6.52         4.56 o                         
   0   5  11       2011.91       2014.73        19.38 o                         
   2   5  11         49.37         45.85         4.11 o                         
   4   5  11       8497.68       8547.10        63.59 o                         
   6   5  11          8.91          1.86         6.87 o                         
   8   5  11       1876.28       1888.14        23.04 o                         
 -11   6  11        714.85        722.20        21.42 o                         
  -9   6  11          9.84         -3.70         6.21 o                         
  -7   6  11        297.86        253.29        11.07 o                         
  -5   6  11        870.64        919.87        12.89 o                         
  -3   6  11        293.13        259.65         8.69 o                         
  -1   6  11          7.51          0.31         4.31 o                         
   1   6  11         91.54         92.69         5.24 o                         
   3   6  11          0.20         -4.63         4.63 o                         
   5   6  11         10.32         -3.62         6.04 o                         
   7   6  11        174.39        141.37         9.34 o                         
 -10   7  11       2316.39       2386.46        42.52 o                         
  -8   7  11        212.56        202.21         8.06 o                         
  -6   7  11       2608.86       2613.18        26.76 o                         
  -4   7  11       1443.16       1442.96        17.83 o                         
  -2   7  11       4327.21       4390.66        37.64 o                         
   0   7  11       1898.75       1936.28        19.41 o                         
   2   7  11       3274.00       3291.60        29.74 o                         
   4   7  11        810.56        830.20        15.98 o                         
   6   7  11        166.02        153.77         9.64 o                         
  -9   8  11         13.57         -3.17        13.89 o                         
  -7   8  11        397.87        332.94        12.69 o                         
  -5   8  11         21.81          9.58         5.83 o                         
  -3   8  11          0.06          8.22         5.67 o                         
  -1   8  11        518.86        530.89        12.42 o                         
   1   8  11        457.57        443.07        14.11 o                         
   3   8  11          8.97         12.81         6.75 o                         
   5   8  11        224.21        214.02        12.10 o                         
  -6   9  11       1078.09       1084.06        16.76 o                         
  -4   9  11       1738.96       1816.33        20.86 o                         
  -2   9  11       3427.92       3669.20        33.11 o                         
   0   9  11       1913.24       1932.65        22.12 o                         
   2   9  11       1560.98       1514.80        21.43 o                         
   4   9  11          4.08         -5.99        11.69 o                         
  -5  10  11        161.24        159.01        11.16 o                         
  -3  10  11        403.14        399.47        20.14 o                         
  -1  10  11        118.76        132.93         8.77 o                         
   1  10  11        285.94        295.71        14.33 o                         
 -12   0  12       1229.67       1273.81        25.57 o                         
 -10   0  12         14.96          6.75         4.83 o                         
  -8   0  12         58.65         72.57         5.35 o                         
  -6   0  12        256.12        284.03         8.40 o                         
  -4   0  12        563.06        622.58        11.24 o                         
  -2   0  12       2369.04       2457.30        30.10 o                         
   0   0  12      11263.93      11397.95       110.43 o                         
   2   0  12        252.98        234.62         9.56 o                         
   4   0  12       4250.19       4176.77        57.18 o                         
   6   0  12       1048.78       1023.27        23.37 o                         
   8   0  12        812.74        897.73        22.11 o                         
 -13   1  12        475.52        399.17        17.19 o                         
 -11   1  12        184.19        185.87         8.37 o                         
  -9   1  12          2.09          1.80         2.92 o                         
  -7   1  12       4652.58       4615.62        34.34 o                         
  -5   1  12        153.45        158.35         4.95 o                         
  -3   1  12         62.08         54.08         3.29 o                         
  -1   1  12       6420.14       6415.98        47.07 o                         
   1   1  12       4993.20       4957.21        38.90 o                         
   3   1  12        370.77        341.09         9.47 o                         
   5   1  12        364.52        376.75         9.94 o                         
   7   1  12       1744.42       1667.49        19.35 o                         
   9   1  12        154.52        119.31         9.15 o                         
 -12   2  12        254.98        259.85        13.26 o                         
 -10   2  12        653.60        652.10        11.60 o                         
  -8   2  12        108.83         93.40         4.87 o                         
  -6   2  12        780.66        782.31         9.03 o                         
  -4   2  12        460.32        468.49         6.94 o                         
  -2   2  12       4994.11       4768.93        38.86 o                         
   0   2  12       1002.59       1059.57        12.42 o                         
   2   2  12       6105.21       6190.67        48.63 o                         
   4   2  12        118.43        133.13         6.10 o                         
   6   2  12       3418.68       3422.26        33.24 o                         
   8   2  12         11.45          4.32         7.30 o                         
 -11   3  12        414.45        402.03        17.59 o                         
  -9   3  12         98.16         73.60         6.66 o                         
  -7   3  12        223.57        217.52         6.37 o                         
  -5   3  12        849.62        822.59        10.37 o                         
  -3   3  12        686.09        627.51         9.65 o                         
  -1   3  12        113.23        103.01         5.02 o                         
   1   3  12         20.94         13.38         4.48 o                         
   3   3  12        541.37        534.48        10.39 o                         
   5   3  12       2588.46       2491.79        26.31 o                         
   7   3  12         93.30         84.57         7.56 o                         
   9   3  12        589.26        513.53        31.20 o                         
 -12   4  12         24.65         39.48         8.15 o                         
 -10   4  12        409.10        467.76        13.24 o                         
  -8   4  12        115.85        138.23         7.72 o                         
  -6   4  12       1869.29       1898.09        21.60 o                         
  -4   4  12       4556.89       4435.71        40.24 o                         
  -2   4  12       3062.27       3162.53        27.88 o                         
   0   4  12       3620.49       3547.13        31.14 o                         
   2   4  12       3491.63       3535.82        31.96 o                         
   4   4  12       3775.05       3826.67        33.65 o                         
   6   4  12        903.02        942.21        17.20 o                         
   8   4  12        555.81        558.73        18.38 o                         
 -11   5  12          2.64         -4.63         8.39 o                         
  -9   5  12          8.67          3.86         4.15 o                         
  -7   5  12        747.91        683.75        12.19 o                         
  -5   5  12        674.03        635.58        12.28 o                         
  -3   5  12         38.04         32.58         4.66 o                         
  -1   5  12         78.66         94.15         4.92 o                         
   1   5  12        359.85        364.23         9.62 o                         
   3   5  12       1248.97       1172.49        16.58 o                         
   5   5  12         68.61         88.42         7.27 o                         
   7   5  12        102.39        141.63         9.47 o                         
 -10   6  12          4.01         11.84         9.77 o                         
  -8   6  12       2495.83       2671.45        34.86 o                         
  -6   6  12         53.55         55.94         5.60 o                         
  -4   6  12       4348.61       4402.72        38.90 o                         
  -2   6  12       2324.66       2231.71        22.67 o                         
   0   6  12       6253.53       6618.16        51.68 o                         
   2   6  12       3838.46       3964.06        34.30 o                         
   4   6  12       2147.90       2203.51        22.83 o                         
   6   6  12         55.19         23.75        10.52 o                         
  -9   7  12          2.39         -8.62         8.62 o                         
  -7   7  12        861.36        846.75        15.16 o                         
  -5   7  12       1127.45       1097.74        16.65 o                         
  -3   7  12        164.61        168.28         8.03 o                         
  -1   7  12        911.09        939.87        16.23 o                         
   1   7  12         16.34          8.28         4.56 o                         
   3   7  12         13.90         -2.51         6.33 o                         
   5   7  12        230.75        238.87        11.15 o                         
  -8   8  12         88.68         88.00         8.89 o                         
  -6   8  12       1537.82       1548.35        19.64 o                         
  -4   8  12        108.09        107.17         6.74 o                         
  -2   8  12       3719.96       3718.33        36.06 o                         
   0   8  12       1943.21       1883.78        27.58 o                         
   2   8  12       3372.44       3490.54        31.65 o                         
   4   8  12         58.86         48.72         9.83 o                         
  -7   9  12        721.83        738.17        26.60 o                         
  -5   9  12         31.42         34.42         7.06 o                         
  -3   9  12        285.41        275.15        13.60 o                         
  -1   9  12        451.14        402.60        16.44 o                         
   1   9  12        243.25        222.62        11.07 o                         
   3   9  12         50.88         60.07        12.83 o                         
  -2  10  12        829.87        825.97        20.85 o                         
   0  10  12        977.72       1005.60        38.69 o                         
 -12   1  13       1411.21       1397.14        20.38 o                         
 -10   1  13         45.96         24.44         5.00 o                         
  -8   1  13       1335.29       1210.27        13.99 o                         
  -6   1  13         48.80         55.06         3.84 o                         
  -4   1  13         89.01         88.36         4.11 o                         
  -2   1  13        528.12        500.77         8.25 o                         
   0   1  13       5355.54       5377.70        42.48 o                         
   2   1  13        944.11        928.54        13.17 o                         
   4   1  13       3659.26       3684.11        36.14 o                         
   6   1  13       3136.93       3143.00        29.75 o                         
   8   1  13       2350.32       2434.20        26.05 o                         
 -11   2  13        812.77        787.05        13.82 o                         
  -9   2  13          4.01         -0.13         3.74 o                         
  -7   2  13         37.24         34.18         3.74 o                         
  -5   2  13       2539.02       2570.58        20.23 o                         
  -3   2  13        773.66        711.78         9.74 o                         
  -1   2  13        543.78        549.01        10.31 o                         
   1   2  13       1725.52       1783.53        18.09 o                         
   3   2  13        711.97        700.06        12.02 o                         
   5   2  13        815.08        781.89        14.83 o                         
   7   2  13       1045.51        973.24        23.41 o                         
 -12   3  13         64.88         59.47         8.20 o                         
 -10   3  13       3879.38       3879.69        36.73 o                         
  -8   3  13         34.79         38.11         4.16 o                         
  -6   3  13       1771.08       1760.29        15.96 o                         
  -4   3  13          6.78         -3.02         4.00 o                         
  -2   3  13       1901.85       1993.38        20.00 o                         
   0   3  13       1273.82       1278.32        14.96 o                         
   2   3  13       7013.27       7098.42        60.09 o                         
   4   3  13        836.43        831.16        13.90 o                         
   6   3  13       2637.81       2741.12        29.17 o                         
   8   3  13          3.89         10.65         8.76 o                         
 -11   4  13        524.84        539.81        16.13 o                         
  -9   4  13          0.78         -3.35         4.00 o                         
  -7   4  13       1428.61       1426.68        15.67 o                         
  -5   4  13       2439.33       2393.12        24.83 o                         
  -3   4  13       1109.41       1130.85        15.23 o                         
  -1   4  13         49.54         56.50         4.32 o                         
   1   4  13       4643.48       4609.42        43.23 o                         
   3   4  13        362.48        365.61        12.56 o                         
   5   4  13        140.92        152.33         8.48 o                         
   7   4  13        522.24        567.42        16.33 o                         
 -10   5  13        767.97        822.07        16.72 o                         
  -8   5  13       1960.32       2054.02        21.74 o                         
  -6   5  13        315.80        282.91         9.43 o                         
  -4   5  13       3114.64       3133.30        29.47 o                         
  -2   5  13        116.03        117.52         5.97 o                         
   0   5  13        583.23        552.84        11.46 o                         
   2   5  13       2579.54       2630.38        30.58 o                         
   4   5  13       6106.24       6137.88        52.48 o                         
   6   5  13        166.44        181.82         9.64 o                         
  -9   6  13        186.98        164.79         9.67 o                         
  -7   6  13         99.99         86.41         6.07 o                         
  -5   6  13        728.44        697.67        13.71 o                         
  -3   6  13        197.10        164.52         8.19 o                         
  -1   6  13        271.75        245.39         8.56 o                         
   1   6  13         95.64         78.05         6.33 o                         
   3   6  13         86.16         74.62         7.59 o                         
   5   6  13         37.37         34.49         8.14 o                         
  -8   7  13          9.11         11.19         7.47 o                         
  -6   7  13        663.75        703.86        25.23 o                         
  -4   7  13       1230.78       1260.96        17.81 o                         
  -2   7  13       2574.08       2602.98        27.86 o                         
   0   7  13       1247.91       1277.99        19.54 o                         
   2   7  13       1055.06       1022.86        18.49 o                         
   4   7  13        970.60       1074.06        21.72 o                         
  -7   8  13         29.32         18.43         8.48 o                         
  -5   8  13        343.26        347.10        15.10 o                         
  -3   8  13         82.68         89.98         8.12 o                         
  -1   8  13         17.58         22.02         7.92 o                         
   1   8  13        195.75        190.23         9.22 o                         
   3   8  13         29.79         32.64         8.11 o                         
  -6   9  13        567.28        636.91        31.61 o                         
  -4   9  13         41.59         46.02         9.73 o                         
  -2   9  13        832.54        950.94        20.71 o                         
   0   9  13        730.22        666.33        19.09 o                         
   2   9  13       2418.68       2502.24        37.63 o                         
 -12   0  14       1637.03       1725.91        33.45 o                         
 -10   0  14        182.26        165.05         8.55 o                         
  -8   0  14       5467.57       5486.70        92.65 o                         
  -6   0  14       2405.52       2387.86        29.78 o                         
  -4   0  14       9433.94       9434.94        92.68 o                         
  -2   0  14         51.29         58.85         5.54 o                         
   0   0  14       3800.64       3974.48        43.26 o                         
   2   0  14         75.77         55.48         6.58 o                         
   4   0  14       9194.08       9329.94       100.21 o                         
   6   0  14       1275.60       1380.82        29.61 o                         
   8   0  14       4613.90       4398.85       109.21 o                         
 -11   1  14        120.28        130.85         6.56 o                         
  -9   1  14        479.09        510.28        11.43 o                         
  -7   1  14         65.27         63.30         4.42 o                         
  -5   1  14       1082.82       1072.65        11.93 o                         
  -3   1  14        600.15        554.42         8.90 o                         
  -1   1  14       2081.77       2101.25        18.51 o                         
   1   1  14       3073.46       2962.51        25.71 o                         
   3   1  14       2047.20       2016.29        23.29 o                         
   5   1  14          0.66         14.73         7.22 o                         
   7   1  14          0.52          6.25         8.02 o                         
 -12   2  14       1158.83       1132.50        45.46 o                         
 -10   2  14       4749.92       4784.02        41.76 o                         
  -8   2  14        749.09        748.65        10.99 o                         
  -6   2  14       3919.15       3911.12        30.65 o                         
  -4   2  14        257.81        253.40         6.60 o                         
  -2   2  14       4939.62       5137.04        40.88 o                         
   0   2  14         44.97         40.33         5.20 o                         
   2   2  14       5655.16       5764.42        48.19 o                         
   4   2  14        279.01        262.04        11.67 o                         
   6   2  14       5235.89       5266.70        46.92 o                         
   8   2  14        425.68        385.53        18.30 o                         
 -11   3  14         44.98         36.64         7.29 o                         
  -9   3  14        962.55        889.49        13.99 o                         
  -7   3  14        329.21        343.22         8.15 o                         
  -5   3  14          0.26         -0.03         4.41 o                         
  -3   3  14       1561.94       1479.59        16.83 o                         
  -1   3  14          6.53          5.64         5.57 o                         
   1   3  14          0.95         -0.18         4.98 o                         
   3   3  14          1.83         -6.78         6.78 o                         
   5   3  14        379.30        331.63        13.45 o                         
   7   3  14         48.33         15.17         9.49 o                         
 -10   4  14       3373.21       3318.22        33.72 o                         
  -8   4  14       1632.37       1660.26        16.30 o                         
  -6   4  14        141.31        148.55         6.78 o                         
  -4   4  14       1043.56       1030.47        13.67 o                         
  -2   4  14         31.21         22.30         5.18 o                         
   0   4  14       2026.77       1961.56        21.89 o                         
   2   4  14        441.87        494.58        13.29 o                         
   4   4  14       1687.46       1673.87        22.16 o                         
   6   4  14        333.32        363.53        12.63 o                         
  -9   5  14          3.54          6.54         5.17 o                         
  -7   5  14          0.07         -0.71         5.06 o                         
  -5   5  14          6.10          2.77         5.75 o                         
  -3   5  14        688.83        724.72        14.76 o                         
  -1   5  14        609.21        559.92        12.48 o                         
   1   5  14        240.99        241.79        11.04 o                         
   3   5  14         24.77         28.94         7.80 o                         
   5   5  14         54.87         64.95         9.18 o                         
 -10   6  14        105.68         96.74        12.74 o                         
  -8   6  14       2598.43       2617.44        26.13 o                         
  -6   6  14        415.29        427.35        13.00 o                         
  -4   6  14       2384.03       2401.91        26.77 o                         
  -2   6  14         25.52          5.55         6.32 o                         
   0   6  14         35.06         43.67         7.01 o                         
   2   6  14        186.83        181.35         9.18 o                         
   4   6  14       1929.73       2043.00        25.47 o                         
  -7   7  14         58.75         43.99         7.98 o                         
  -5   7  14        661.35        692.92        17.25 o                         
  -3   7  14         71.95         83.26         7.59 o                         
  -1   7  14        248.20        281.94        12.79 o                         
   1   7  14         26.56          6.22         7.28 o                         
   3   7  14        638.58        655.44        18.63 o                         
  -6   8  14       1460.11       1519.49        25.17 o                         
  -4   8  14         30.14         34.60         9.97 o                         
  -2   8  14       1212.00       1270.41        20.68 o                         
   0   8  14        376.77        326.55        12.37 o                         
   2   8  14       1016.43        995.27        21.34 o                         
  -3   9  14          5.17         21.62        11.31 o                         
  -1   9  14        338.79        298.67        14.69 o                         
 -12   1  15        397.59        366.44        18.40 o                         
 -10   1  15        880.78        809.57        13.26 o                         
  -8   1  15       8197.48       8045.55        78.25 o                         
  -6   1  15       5051.34       5027.83        38.29 o                         
  -4   1  15       2948.29       2900.02        23.69 o                         
  -2   1  15        951.07        967.94        13.24 o                         
   0   1  15       2557.79       2651.89        24.51 o                         
   2   1  15        318.16        299.34         9.56 o                         
   4   1  15       1973.34       1989.06        27.26 o                         
   6   1  15       1171.68       1163.38        20.94 o                         
 -11   2  15        322.37        301.63        12.30 o                         
  -9   2  15        952.97        957.25        15.36 o                         
  -7   2  15         55.15         66.41         4.91 o                         
  -5   2  15         26.34         18.09         4.05 o                         
  -3   2  15        391.22        408.19         8.89 o                         
  -1   2  15         87.60         84.16         5.84 o                         
   1   2  15        769.18        820.15        18.80 o                         
   3   2  15        518.77        514.95        14.12 o                         
   5   2  15         90.90         96.28         9.11 o                         
   7   2  15         30.41         46.06        14.03 o                         
 -10   3  15       2965.98       3085.33        32.20 o                         
  -8   3  15         23.31         29.66         4.74 o                         
  -6   3  15       2761.27       2772.98        26.81 o                         
  -4   3  15       2083.39       2050.01        21.25 o                         
  -2   3  15       7604.60       7641.25        63.91 o                         
   0   3  15       1582.42       1599.29        18.63 o                         
   2   3  15        748.79        752.05        14.76 o                         
   4   3  15          6.19         -7.43         7.43 o                         
   6   3  15       1704.25       1722.45        28.63 o                         
 -11   4  15        259.71        256.63        15.65 o                         
  -9   4  15        156.63        172.81         9.04 o                         
  -7   4  15        274.82        239.70         8.97 o                         
  -5   4  15        858.73        849.01        13.81 o                         
  -3   4  15        768.09        704.09        13.72 o                         
  -1   4  15        277.69        319.80        11.72 o                         
   1   4  15       1784.96       1740.78        22.92 o                         
   3   4  15        476.06        455.50        14.18 o                         
   5   4  15        527.25        570.29        17.73 o                         
 -10   5  15        352.97        344.10        15.56 o                         
  -8   5  15       2622.73       2635.43        26.44 o                         
  -6   5  15        984.74        936.47        15.71 o                         
  -4   5  15       3109.46       3058.58        31.66 o                         
  -2   5  15         59.90         55.75         7.12 o                         
   0   5  15        249.27        294.07        14.36 o                         
   2   5  15       2395.22       2347.95        27.25 o                         
   4   5  15       2383.89       2363.34        28.97 o                         
  -9   6  15         33.47         25.10        11.22 o                         
  -7   6  15          2.44         -5.61         6.78 o                         
  -5   6  15       1177.40       1132.75        17.59 o                         
  -3   6  15         55.66         47.20         6.71 o                         
  -1   6  15        346.15        327.62        14.05 o                         
   1   6  15        158.66        149.09         9.29 o                         
   3   6  15        269.37        217.68        11.57 o                         
  -8   7  15        761.20        726.60        27.64 o                         
  -6   7  15       1768.40       1682.64        23.35 o                         
  -4   7  15       1792.38       1872.23        25.17 o                         
  -2   7  15        394.53        420.83        14.10 o                         
   0   7  15         80.84         76.42        10.19 o                         
   2   7  15        349.67        350.96        14.03 o                         
  -5   8  15         31.92         16.48        10.75 o                         
  -3   8  15         43.47         49.23         9.44 o                         
  -1   8  15        437.41        424.67        14.33 o                         
   1   8  15         72.62         36.34        13.77 o                         
 -10   0  16         80.71         76.98         7.53 o                         
  -8   0  16       7919.93       8189.20        95.04 o                         
  -6   0  16        304.69        306.29        12.52 o                         
  -4   0  16       5957.49       5913.42        61.51 o                         
  -2   0  16         12.86         14.54         6.31 o                         
   0   0  16       7894.32       7613.64        89.32 o                         
   2   0  16        834.73        869.82        18.15 o                         
   4   0  16       2173.11       2190.67        39.87 o                         
   6   0  16        143.58        168.78        16.41 o                         
 -11   1  16        118.30        128.71        11.75 o                         
  -9   1  16        200.10        243.87        11.60 o                         
  -7   1  16       1828.73       1826.69        17.88 o                         
  -5   1  16        169.76        166.20         5.83 o                         
  -3   1  16         78.00         95.73         5.43 o                         
  -1   1  16       1786.86       1764.57        19.81 o                         
   1   1  16       1060.83       1112.43        14.95 o                         
   3   1  16        991.61        968.98        16.32 o                         
   5   1  16        165.38        169.70        10.08 o                         
 -10   2  16       1321.62       1311.36        18.70 o                         
  -8   2  16         77.76         81.11         5.41 o                         
  -6   2  16       5823.12       5754.46        46.89 o                         
  -4   2  16        664.04        624.39        11.19 o                         
  -2   2  16       8329.62       8043.62        64.32 o                         
   0   2  16        575.74        539.59        12.18 o                         
   2   2  16       2640.92       2630.26        29.83 o                         
   4   2  16        510.47        584.48        16.27 o                         
   6   2  16       1863.87       1857.05        30.40 o                         
  -9   3  16          0.49          4.21         5.43 o                         
  -7   3  16         57.28         68.03         5.33 o                         
  -5   3  16       1112.37       1164.78        16.76 o                         
  -3   3  16        683.84        617.75        11.27 o                         
  -1   3  16         54.57         65.02         6.59 o                         
   1   3  16          0.40          0.64         6.26 o                         
   3   3  16         21.29         23.79         8.28 o                         
   5   3  16        115.16        100.90        10.74 o                         
 -10   4  16        592.92        618.32        24.29 o                         
  -8   4  16        600.54        593.47        13.59 o                         
  -6   4  16       1305.00       1288.86        17.57 o                         
  -4   4  16       6380.39       6115.43        51.39 o                         
  -2   4  16       3094.37       3079.09        29.78 o                         
   0   4  16       2394.26       2376.99        26.28 o                         
   2   4  16        726.24        812.74        16.72 o                         
   4   4  16        530.57        502.58        16.77 o                         
  -9   5  16         11.28         -0.82        11.66 o                         
  -7   5  16         69.14         56.54         7.58 o                         
  -5   5  16          7.43         -6.06         6.06 o                         
  -3   5  16         65.46         54.19         7.35 o                         
  -1   5  16        173.74        169.36         9.08 o                         
   1   5  16          0.55         -0.92         7.14 o                         
   3   5  16         68.24         75.55        11.40 o                         
  -8   6  16       1633.34       1631.66        26.08 o                         
  -6   6  16        486.55        485.10        14.86 o                         
  -4   6  16       1952.66       1946.79        22.32 o                         
  -2   6  16        466.45        456.45        13.72 o                         
   0   6  16       2049.54       2196.84        25.20 o                         
   2   6  16        538.42        521.74        17.09 o                         
  -5   7  16        192.30        172.35         9.97 o                         
  -3   7  16        217.96        222.16         9.97 o                         
  -1   7  16         19.94         13.68         9.80 o                         
   1   7  16        437.06        496.16        18.68 o                         
  -2   8  16       1114.60       1113.70        33.65 o                         
 -10   1  17        727.20        709.32        16.17 o                         
  -8   1  17       1882.68       1940.49        22.92 o                         
  -6   1  17        633.94        658.27        12.16 o                         
  -4   1  17        938.39        929.73        12.45 o                         
  -2   1  17       2269.44       2106.38        21.58 o                         
   0   1  17       5514.77       5419.08        44.94 o                         
   2   1  17       1319.11       1275.43        22.02 o                         
   4   1  17       2217.89       2235.81        27.00 o                         
  -9   2  17        419.56        396.61        16.02 o                         
  -7   2  17         71.88         63.11         5.75 o                         
  -5   2  17        477.95        463.55        13.79 o                         
  -3   2  17         22.82         10.28         5.38 o                         
  -1   2  17         58.71         33.38         6.65 o                         
   1   2  17       1253.15       1208.81        17.42 o                         
   3   2  17         76.57         80.04         8.58 o                         
   5   2  17        147.71        170.30        14.07 o                         
 -10   3  17        800.06        867.21        27.27 o                         
  -8   3  17         10.40          4.37         6.24 o                         
  -6   3  17       2995.73       2976.69        28.20 o                         
  -4   3  17        967.47        943.42        15.44 o                         
  -2   3  17       4509.90       4616.50        40.68 o                         
   0   3  17        106.86        101.13         8.05 o                         
   2   3  17       1688.32       1741.93        22.81 o                         
   4   3  17         91.38         73.20        10.66 o                         
  -9   4  17         10.38         18.33         9.09 o                         
  -7   4  17         71.43         81.89         6.93 o                         
  -5   4  17       1042.16       1042.95        16.45 o                         
  -3   4  17          0.64         -3.95         6.35 o                         
  -1   4  17         21.84         24.28         7.21 o                         
   1   4  17        449.35        411.85        15.16 o                         
   3   4  17        838.19        872.24        19.65 o                         
  -8   5  17       1102.60       1018.34        19.23 o                         
  -6   5  17         25.00         28.83         7.03 o                         
  -4   5  17       2454.35       2475.22        26.95 o                         
  -2   5  17         30.71         19.40         9.25 o                         
   0   5  17       1500.99       1453.95        21.30 o                         
   2   5  17        554.18        458.99        17.08 o                         
  -7   6  17          4.33          0.56        10.55 o                         
  -5   6  17         72.38         83.90         9.33 o                         
  -3   6  17        447.56        479.37        18.29 o                         
  -1   6  17        588.57        608.63        16.99 o                         
   1   6  17        610.79        660.80        21.40 o                         
  -4   7  17        628.22        700.34        20.07 o                         
  -2   7  17        745.00        700.37        26.21 o                         
 -10   0  18         24.16          7.84        11.85 o                         
  -8   0  18       4316.65       4287.95        56.62 o                         
  -6   0  18        272.43        266.28        15.85 o                         
  -4   0  18       3270.95       3378.93        42.67 o                         
  -2   0  18         92.37         86.02         7.94 o                         
   0   0  18       3767.62       3742.81        43.93 o                         
   2   0  18        146.32        138.71        14.63 o                         
   4   0  18        489.35        573.46        32.37 o                         
  -9   1  18        355.64        334.99        11.93 o                         
  -7   1  18        928.18        923.75        13.85 o                         
  -5   1  18        665.73        611.69        10.39 o                         
  -3   1  18        332.67        363.62        11.05 o                         
  -1   1  18          9.54         17.51         6.54 o                         
   1   1  18        882.26        845.47        16.61 o                         
   3   1  18        290.08        230.24        11.57 o                         
  -8   2  18        294.32        286.05        14.22 o                         
  -6   2  18       1848.33       1807.68        20.47 o                         
  -4   2  18         67.03         80.69         6.39 o                         
  -2   2  18       1797.78       1774.19        18.83 o                         
   0   2  18        469.06        474.56        13.15 o                         
   2   2  18        960.31        917.97        17.53 o                         
   4   2  18        634.61        577.16        23.25 o                         
  -9   3  18        273.68        271.77        13.09 o                         
  -7   3  18         29.18         17.44         7.29 o                         
  -5   3  18        900.75        918.56        15.36 o                         
  -3   3  18        401.53        405.82        15.05 o                         
  -1   3  18        605.00        611.61        14.45 o                         
   1   3  18        475.84        503.87        16.90 o                         
   3   3  18        276.37        256.98        15.28 o                         
  -8   4  18        383.61        372.62        14.12 o                         
  -6   4  18        349.49        422.57        13.39 o                         
  -4   4  18        646.65        669.97        14.52 o                         
  -2   4  18        680.73        766.39        17.32 o                         
   0   4  18        102.08        104.50        10.42 o                         
   2   4  18       1476.88       1467.51        26.16 o                         
  -7   5  18         60.30         45.96        10.09 o                         
  -5   5  18        161.63        167.03         9.19 o                         
  -3   5  18          0.87          0.18         9.06 o                         
  -1   5  18         38.75         35.57        12.46 o                         
   1   5  18         12.71        -10.12        10.12 o                         
  -4   6  18       1204.27       1249.33        25.51 o                         
  -2   6  18         72.41         84.50        16.68 o                         
  -8   1  19       1153.52       1079.64        21.97 o                         
  -6   1  19        204.55        169.94         7.84 o                         
  -4   1  19        144.32        135.99         7.04 o                         
  -2   1  19        221.18        222.10         8.50 o                         
   0   1  19        900.88        995.14        17.14 o                         
   2   1  19         11.64          8.56         8.81 o                         
  -7   2  19        297.72        319.06        13.04 o                         
  -5   2  19         19.28          7.63         7.04 o                         
  -3   2  19        321.57        289.00         9.09 o                         
  -1   2  19         19.34         27.86         7.55 o                         
   1   2  19        469.86        502.15        15.84 o                         
  -6   3  19       1641.85       1602.66        21.00 o                         
  -4   3  19        483.24        521.32        14.99 o                         
  -2   3  19       3040.52       3166.37        31.46 o                         
   0   3  19         10.27         15.11         7.95 o                         
   2   3  19       1505.68       1509.91        47.98 o                         
  -5   4  19        951.51        980.20        17.66 o                         
  -3   4  19        286.84        283.31        13.85 o                         
  -1   4  19          7.69         -2.13         8.21 o                         
   1   4  19        187.55        188.25        16.53 o                         
  -4   5  19       1876.95       1941.01        38.98 o                         
  -2   5  19         48.71         41.02        13.86 o                         
  -6   0  20          4.47         11.66        14.22 o                         
  -4   0  20        291.40        316.83        13.59 o                         
  -2   0  20         94.29        106.64        12.63 o                         
   0   0  20       2468.68       2689.01        75.78 o                         
  -7   1  20        369.92        312.63        15.02 o                         
  -5   1  20        471.58        472.86        14.00 o                         
  -3   1  20         12.10         -3.17         6.63 o                         
  -1   1  20        104.93        107.41         9.25 o                         
   1   1  20          0.80        -11.16        11.16 o                         
  -6   2  20        826.44        839.40        17.96 o                         
  -4   2  20        129.32        115.24         8.87 o                         
  -2   2  20        587.97        525.95        16.20 o                         
   0   2  20        197.17        194.55        13.34 o                         
  -5   3  20         14.02         12.75        10.08 o                         
  -3   3  20        303.57        276.61        11.49 o                         
  -1   3  20          1.97         -3.61        13.43 o                         
                                                                                
