# Supplementary material for: The crystal structures of iron and cobalt pyridine (py)–sulfates, [Fe(SO4)(py)4]n and [Co3(SO4)3(py)11]n
Source: Acta Crystallogr E Crystallogr Commun. 2018 May 31;74(Pt 6):857–61. doi: 10.1107/S2056989018007557 (PMC6002833; doi:10.1107/S2056989018007557)
Supplement: Supplementary file 3 [file e-74-00857-2sup5.hkl]

data_2                                                                          
_shelx_title ' UMAD1305_a.res in P2(1)2(1)2(1)'                                 
_shelx_refln_list_code          4                                               
_shelx_F_calc_maximum      374.07                                               
_exptl_crystal_F_000      2748.00                                               
_reflns_d_resolution_high  0.8175                                               
                                                                                
loop_                                                                           
 _space_group_symop_operation_xyz                                               
 'x, y, z'                                                                      
 '-x+1/2, -y, z+1/2'                                                            
 '-x, y+1/2, -z+1/2'                                                            
 'x+1/2, -y+1/2, -z'                                                            
                                                                                
_cell_length_a     9.4583                                                       
_cell_length_b    18.0344                                                       
_cell_length_c    33.0881                                                       
_cell_angle_alpha  90.000                                                       
_cell_angle_beta   90.000                                                       
_cell_angle_gamma  90.000                                                       
                                                                                
_shelx_F_squared_multiplier     1.000                                           
                                                                                
loop_                                                                           
 _refln_index_h                                                                 
 _refln_index_k                                                                 
 _refln_index_l                                                                 
 _refln_F_squared_calc                                                          
 _refln_F_squared_meas                                                          
 _refln_F_squared_sigma                                                         
 _refln_observed_status                                                         
   2   0   0      17373.05      17266.01       280.47 o                         
   4   0   0      17292.07      17684.11       267.29 o                         
   6   0   0        142.11        121.42        18.34 o                         
   8   0   0       1142.79       1258.11        51.06 o                         
  10   0   0        650.36        565.16        59.74 o                         
   2   1   0       4260.87       4082.43        47.55 o                         
   3   1   0       1564.67       1519.38        22.22 o                         
   4   1   0        851.21        802.90        17.01 o                         
   5   1   0       2434.61       2260.95        32.89 o                         
   6   1   0        181.36        164.45        13.78 o                         
   7   1   0      23575.01      23923.79       259.08 o                         
   8   1   0        267.64        266.24        25.13 o                         
   9   1   0      13564.20      13328.96       169.31 o                         
  10   1   0        245.52        308.98        37.66 o                         
  11   1   0         91.36        117.44        78.82 o                         
   1   2   0       1237.77       1285.95        24.57 o                         
   2   2   0      82701.85      80858.41       918.97 o                         
   3   2   0        495.92        417.11        10.22 o                         
   4   2   0      53758.71      54957.64       599.96 o                         
   5   2   0         21.76         -3.06        10.18 o                         
   6   2   0        305.45        224.82        14.96 o                         
   7   2   0          6.87          3.54        15.73 o                         
   8   2   0        741.79        753.39        30.85 o                         
   9   2   0        475.47        474.01        32.14 o                         
  10   2   0         67.90         52.89        38.33 o                         
  11   2   0        158.54         15.53       106.43 o                         
   1   3   0       3034.79       2969.75        42.01 o                         
   2   3   0      12528.38      12793.29       130.51 o                         
   3   3   0       4610.25       4562.19        54.89 o                         
   4   3   0        596.18        610.12        15.68 o                         
   5   3   0         29.13         50.05        10.93 o                         
   6   3   0        543.89        586.31        19.88 o                         
   7   3   0      10299.56      10332.80       120.07 o                         
   8   3   0       1706.51       1690.32        42.32 o                         
   9   3   0       8443.33       8107.96       119.39 o                         
  10   3   0        783.22        816.13        57.79 o                         
  11   3   0         74.64         20.38        80.05 o                         
   0   4   0      10129.13       9882.42       184.38 o                         
   1   4   0         13.62         20.65         9.42 o                         
   2   4   0      10298.33      10276.60       115.29 o                         
   3   4   0       7071.43       7015.60        77.73 o                         
   4   4   0      36096.25      36914.18       424.51 o                         
   5   4   0       2161.39       1969.16        29.84 o                         
   6   4   0         66.40        114.98        15.51 o                         
   7   4   0         22.09         18.42        17.12 o                         
   8   4   0         75.92         55.22        21.76 o                         
   9   4   0       3095.37       2905.00        65.16 o                         
  10   4   0        492.42        571.37        49.67 o                         
  11   4   0        392.22        432.99        93.87 o                         
   1   5   0       4635.33       4317.11        61.53 o                         
   2   5   0       2399.85       2210.19        32.63 o                         
   3   5   0      14501.61      15584.33       160.28 o                         
   4   5   0       1952.47       1905.83        30.30 o                         
   5   5   0        834.91        827.64        26.94 o                         
   6   5   0       9705.45       9888.12       116.82 o                         
   7   5   0        511.73        516.58        25.53 o                         
   8   5   0         60.49          8.62        23.71 o                         
   9   5   0       2139.36       2103.35        60.48 o                         
  10   5   0       1838.41       1860.55        81.93 o                         
  11   5   0         11.74         -9.23       152.68 o                         
   0   6   0      11298.55      11720.87       220.76 o                         
   1   6   0       2708.83       2870.81        45.27 o                         
   2   6   0       4158.46       4196.16        57.88 o                         
   3   6   0          4.58          0.72        10.53 o                         
   4   6   0          2.14         61.25        13.55 o                         
   5   6   0      15657.78      15624.94       178.76 o                         
   6   6   0       8128.38       8339.13       102.04 o                         
   7   6   0       2740.76       2840.56        53.54 o                         
   8   6   0       2211.03       2147.79        54.97 o                         
   9   6   0       2720.44       2802.58        69.91 o                         
  10   6   0        940.45        959.80        67.11 o                         
  11   6   0        861.98        981.55       286.23 o                         
   1   7   0       1303.10       1223.14        27.91 o                         
   2   7   0        427.61        432.43        18.37 o                         
   3   7   0       2409.75       2155.64        35.07 o                         
   4   7   0       1857.75       1857.74        28.28 o                         
   5   7   0        223.35        259.56        17.56 o                         
   6   7   0       3056.34       3017.90        53.44 o                         
   7   7   0        270.78        339.03        23.11 o                         
   8   7   0        529.18        563.47        33.50 o                         
   9   7   0         27.99         62.60        42.22 o                         
  10   7   0       1682.87       1666.18        89.20 o                         
   0   8   0      19229.37      21847.22       404.99 o                         
   1   8   0       5023.88       4886.48        74.36 o                         
   2   8   0        975.82       1062.39        26.07 o                         
   3   8   0        618.86        540.21        21.13 o                         
   4   8   0        846.60        890.83        24.97 o                         
   5   8   0       4683.89       4894.43        66.22 o                         
   6   8   0      11518.08      11351.96       142.72 o                         
   7   8   0          3.48         10.93        22.15 o                         
   8   8   0        487.46        594.49        40.68 o                         
   9   8   0       1779.15       1674.95        76.12 o                         
  10   8   0       6193.77       6305.62       172.84 o                         
   1   9   0       8336.22       7497.45       115.25 o                         
   2   9   0        246.78        213.71        17.15 o                         
   3   9   0      10492.79      10538.67       130.66 o                         
   4   9   0       2254.49       2242.09        38.50 o                         
   5   9   0        886.38        949.73        34.43 o                         
   6   9   0        460.05        513.06        28.19 o                         
   7   9   0       4756.38       4688.42        79.00 o                         
   8   9   0          5.46         -3.78        26.06 o                         
   9   9   0        934.52        997.57        59.09 o                         
  10   9   0        591.70        590.04        91.22 o                         
   0  10   0       9478.46       8345.71       170.86 o                         
   1  10   0        230.53        169.99        19.39 o                         
   2  10   0        118.27        117.82        16.69 o                         
   3  10   0        280.92        268.90        19.44 o                         
   4  10   0       1549.28       1485.47        36.22 o                         
   5  10   0       2921.29       2821.60        44.22 o                         
   6  10   0      14832.45      15270.63       189.52 o                         
   7  10   0         35.53         17.45        25.14 o                         
   8  10   0        439.78        486.24        39.17 o                         
   9  10   0        930.14        915.66        71.72 o                         
  10  10   0       4127.23       4170.35       185.09 o                         
   1  11   0      23348.41      23066.80       306.11 o                         
   2  11   0       6325.58       6228.95        84.88 o                         
   3  11   0       7872.74       7504.46        99.65 o                         
   4  11   0        333.20        307.40        21.60 o                         
   5  11   0        288.09        331.36        20.14 o                         
   6  11   0         67.87         83.11        27.49 o                         
   7  11   0       1862.75       1797.58        57.89 o                         
   8  11   0          3.47         -9.32        38.19 o                         
   9  11   0        797.29        792.44        75.23 o                         
   0  12   0       7756.37       7488.48       160.71 o                         
   1  12   0        297.72        307.80        24.63 o                         
   2  12   0       3778.31       4015.70        63.47 o                         
   3  12   0         76.59        114.75        21.07 o                         
   4  12   0       2860.89       2933.98        52.63 o                         
   5  12   0       2282.41       2115.09        42.96 o                         
   6  12   0       6921.47       6869.85       106.05 o                         
   7  12   0         66.92        119.10        33.72 o                         
   8  12   0         58.88         84.05        44.00 o                         
   9  12   0        477.25        671.49        94.41 o                         
   1  13   0      10754.03      10725.84       154.31 o                         
   2  13   0       3496.29       3575.78        60.86 o                         
   3  13   0       1235.34       1253.00        44.09 o                         
   4  13   0          9.87        -11.95        21.95 o                         
   5  13   0       1023.67        988.37        39.61 o                         
   6  13   0         29.76         44.75        33.81 o                         
   7  13   0       1708.97       1941.84        74.46 o                         
   8  13   0        888.09        938.13        59.69 o                         
   9  13   0         94.57        116.84       117.38 o                         
   0  14   0         66.97         54.59        36.69 o                         
   1  14   0        460.38        412.13        30.36 o                         
   2  14   0        591.27        665.21        32.38 o                         
   3  14   0       2314.32       2169.43        50.77 o                         
   4  14   0         58.28         27.32        26.40 o                         
   5  14   0       1369.96       1403.98        51.78 o                         
   6  14   0       9447.96       9270.45       163.39 o                         
   7  14   0        238.74        199.91        43.51 o                         
   8  14   0          9.92         65.22        60.87 o                         
   1  15   0         34.76         46.09        29.27 o                         
   2  15   0        334.89        294.27        30.39 o                         
   3  15   0       2422.29       2513.74        62.33 o                         
   4  15   0       3528.16       3627.34        80.75 o                         
   5  15   0       2811.26       3443.55        76.06 o                         
   6  15   0        667.37        734.70        54.75 o                         
   7  15   0        256.10        204.94        61.37 o                         
   8  15   0          2.29        121.98        97.43 o                         
   0  16   0       5827.04       5319.38       158.72 o                         
   1  16   0        121.47         58.76        39.61 o                         
   2  16   0        296.87        228.19        37.46 o                         
   3  16   0        182.91        195.36        37.88 o                         
   4  16   0       1250.01       1717.77        75.23 o                         
   5  16   0        681.51        792.72        53.32 o                         
   6  16   0       1588.59       1703.33        96.50 o                         
   7  16   0         41.19         94.55        65.19 o                         
   1  17   0         73.31        116.78        55.16 o                         
   2  17   0         49.46        -47.97        47.97 o                         
   3  17   0       2557.41       2447.71        79.60 o                         
   4  17   0       7035.06       7087.80       142.38 o                         
   5  17   0         22.19         92.28        47.00 o                         
   6  17   0        584.74        578.01        69.76 o                         
   7  17   0        132.44        154.52        77.35 o                         
   0  18   0       2541.99       2530.97       155.38 o                         
   1  18   0          2.21         26.25        57.20 o                         
   2  18   0       6413.61       5964.06       145.57 o                         
   3  18   0        724.24        712.49        63.10 o                         
   4  18   0        454.46        658.75        53.57 o                         
   5  18   0         23.50         12.98        68.36 o                         
   6  18   0         38.94        129.74        76.45 o                         
   1  19   0        124.81        372.11        91.46 o                         
   2  19   0       1152.40       1042.58        76.01 o                         
   3  19   0        197.67        219.91        63.60 o                         
   4  19   0       1367.17       1420.65        86.58 o                         
   5  19   0        378.30        502.18        82.30 o                         
   0  20   0       6233.74       6688.65       255.72 o                         
   1  20   0        220.56        199.91        68.87 o                         
   2  20   0         82.93         45.53        63.98 o                         
   3  20   0        593.53        630.87        76.70 o                         
   4  20   0        765.25        808.62        81.85 o                         
   1  21   0       1935.17       1865.91       108.89 o                         
   2  21   0        222.87        160.20       112.41 o                         
   3  21   0        240.57        180.12        84.55 o                         
   0  22   0       4847.26       4659.12       351.53 o                         
   2   0   1      24635.81      23731.46       271.28 o                         
   3   0   1        781.84        845.51        14.77 o                         
   4   0   1        327.34        395.48        14.86 o                         
   5   0   1        536.33        519.58        17.07 o                         
   6   0   1        958.81        899.51        23.13 o                         
   7   0   1       2327.81       2335.95        45.46 o                         
   8   0   1      13429.26      13597.26       163.79 o                         
   9   0   1        951.53       1069.81        40.28 o                         
  10   0   1        446.04        497.84        38.85 o                         
  11   0   1       1718.92       1920.96       118.05 o                         
 -11   1   1        140.91        149.22        81.56 o                         
 -10   1   1       2247.27       2278.82        65.36 o                         
  -9   1   1        132.48        204.27        28.76 o                         
  -8   1   1        986.50        971.05        38.44 o                         
  -7   1   1        103.19        224.53        17.75 o                         
  -6   1   1        275.59        248.78        15.09 o                         
  -5   1   1       7514.91       7680.67        87.57 o                         
  -4   1   1       1843.55       1954.51        28.15 o                         
  -3   1   1       3235.16       2918.28        45.63 o                         
  -2   1   1        863.17        872.39        16.61 o                         
   2   1   1        936.98        957.70        13.40 o                         
   3   1   1       3752.23       3472.38        35.75 o                         
   4   1   1       1689.04       1733.71        30.44 o                         
   5   1   1       7285.85       7594.61        87.15 o                         
   6   1   1        422.77        385.62        16.35 o                         
   7   1   1        119.69        188.49        16.89 o                         
   8   1   1       1079.55       1040.10        50.01 o                         
   9   1   1        164.42        256.12        27.01 o                         
  10   1   1       2312.97       2263.19        70.34 o                         
  11   1   1        153.77        139.54        67.21 o                         
 -11   2   1       1576.84       1590.20       158.98 o                         
 -10   2   1        958.63        919.35        54.25 o                         
  -9   2   1       2979.52       2805.30        57.77 o                         
  -8   2   1       9529.80       9435.94       127.89 o                         
  -7   2   1       2157.03       2176.97        38.66 o                         
  -6   2   1       1366.88       1493.11        32.60 o                         
  -5   2   1        203.50        142.26        10.90 o                         
  -4   2   1       9852.47      10284.27       127.68 o                         
  -3   2   1        472.80        431.76        10.37 o                         
  -2   2   1     139926.06     135315.14      3755.59 o                         
  -1   2   1        469.71        481.34        10.00 o                         
   1   2   1        462.87        463.68        10.33 o                         
   2   2   1     138332.64     137289.17      2275.99 o                         
   3   2   1        449.15        411.72        10.61 o                         
   4   2   1      11788.19      12129.93       118.42 o                         
   5   2   1        175.93        143.02        11.86 o                         
   6   2   1       1747.56       1902.12        31.31 o                         
   7   2   1       2229.94       2205.29        38.73 o                         
   8   2   1      10610.26      10484.39       129.33 o                         
   9   2   1       3276.55       3184.28        59.01 o                         
  10   2   1        873.57        936.98        51.71 o                         
  11   2   1       1568.88       1485.86       110.06 o                         
 -11   3   1        555.15        372.13       201.62 o                         
 -10   3   1        986.17        972.82        53.15 o                         
  -9   3   1         19.25         87.19        26.76 o                         
  -8   3   1        135.41         90.71        22.55 o                         
  -7   3   1        254.02        253.10        18.05 o                         
  -6   3   1       4494.72       4492.81        59.90 o                         
  -5   3   1       9908.75       9559.48       117.06 o                         
  -4   3   1       5441.13       5469.69        59.82 o                         
  -3   3   1       6210.76       6301.46        70.72 o                         
  -2   3   1        984.68        957.01        19.14 o                         
  -1   3   1      14279.48      14279.83       173.25 o                         
   0   3   1         41.05         54.84         6.54 o                         
   1   3   1      16008.32      15958.43       194.62 o                         
   2   3   1       1052.33        994.78        15.69 o                         
   3   3   1       7058.05       7070.83        78.09 o                         
   4   3   1       5306.17       5317.25        62.62 o                         
   5   3   1       9792.57       9337.40       105.45 o                         
   6   3   1       4411.91       4402.75        63.05 o                         
   7   3   1        331.21        345.18        20.31 o                         
   8   3   1         84.63         47.96        21.54 o                         
   9   3   1         47.91        108.16        27.58 o                         
  10   3   1        918.30        858.60        51.52 o                         
  11   3   1        448.54        465.50        90.71 o                         
 -11   4   1        110.18        238.36       118.07 o                         
 -10   4   1       2666.55       2553.39        82.45 o                         
  -9   4   1        545.70        517.21        32.45 o                         
  -8   4   1       1871.32       1805.22        47.89 o                         
  -7   4   1       2043.86       2011.76        44.47 o                         
  -6   4   1       8359.47       8458.70       108.71 o                         
  -5   4   1        813.83        719.53        21.08 o                         
  -4   4   1       6106.52       5434.92        71.35 o                         
  -3   4   1        960.23        837.08        15.09 o                         
  -2   4   1        928.30        864.70        15.68 o                         
  -1   4   1         44.10         44.34         8.06 o                         
   0   4   1      31373.07      32006.80       410.27 o                         
   1   4   1         30.23         31.58         9.17 o                         
   2   4   1        766.25        710.47        15.00 o                         
   3   4   1        954.44        846.95        17.68 o                         
   4   4   1       5778.47       5139.28        64.36 o                         
   5   4   1        747.98        625.51        19.79 o                         
   6   4   1       8692.65       8721.82       108.24 o                         
   7   4   1       1961.28       1975.33        40.78 o                         
   8   4   1       2062.53       2105.50        47.97 o                         
   9   4   1        650.31        681.34        35.23 o                         
  10   4   1       2767.20       2681.41        86.60 o                         
  11   4   1         84.68         40.46       104.22 o                         
 -11   5   1       2558.17       2583.60       154.11 o                         
 -10   5   1         31.92         24.93        54.30 o                         
  -9   5   1        783.43        780.81        39.47 o                         
  -8   5   1        491.72        494.68        27.52 o                         
  -7   5   1        928.17        908.51        33.28 o                         
  -6   5   1       8010.85       8438.51       110.60 o                         
  -5   5   1      15233.46      14736.39       184.34 o                         
  -4   5   1       5702.33       5856.04        70.73 o                         
  -3   5   1       2886.34       3167.10        39.89 o                         
  -2   5   1       2319.75       2297.95        34.04 o                         
  -1   5   1       9001.83       9192.60       130.81 o                         
   0   5   1        617.58        540.74        17.38 o                         
   1   5   1      10274.04      10553.92       131.76 o                         
   2   5   1       2496.17       2477.42        38.31 o                         
   3   5   1       2525.64       2749.41        36.96 o                         
   4   5   1       5573.05       5687.77        68.04 o                         
   5   5   1      16695.83      16231.77       177.05 o                         
   6   5   1       7699.50       8156.89       105.93 o                         
   7   5   1       1212.04       1211.53        34.79 o                         
   8   5   1        531.96        544.21        29.56 o                         
   9   5   1        756.56        768.79        44.97 o                         
  10   5   1         24.04        -14.68        46.09 o                         
  11   5   1       2413.76       2478.84       202.53 o                         
 -11   6   1         38.97         22.01       126.47 o                         
 -10   6   1       1437.28       1516.92        84.16 o                         
  -9   6   1       1148.79       1036.78        52.33 o                         
  -8   6   1        528.20        552.30        30.19 o                         
  -7   6   1        332.97        360.57        23.53 o                         
  -6   6   1       6301.41       6495.09        79.03 o                         
  -5   6   1         86.31        114.18        13.96 o                         
  -4   6   1       8226.83       7704.04        84.73 o                         
  -3   6   1       3001.45       3194.23        44.48 o                         
  -2   6   1       4349.10       4232.10        51.27 o                         
  -1   6   1        543.42        499.84        18.64 o                         
   0   6   1        251.22        248.71        13.90 o                         
   1   6   1        467.53        428.27        18.47 o                         
   2   6   1       3394.13       3282.35        52.37 o                         
   3   6   1       2973.34       3162.19        40.49 o                         
   4   6   1       8522.40       8013.54        93.83 o                         
   5   6   1        112.48        129.59        14.10 o                         
   6   6   1       5649.06       5809.31        77.97 o                         
   7   6   1        311.65        334.48        18.21 o                         
   8   6   1        376.90        462.37        30.13 o                         
   9   6   1       1250.10       1207.62        62.32 o                         
  10   6   1       1492.76       1349.04       102.24 o                         
  11   6   1         51.94        158.27       126.47 o                         
 -10   7   1        677.69        787.05        63.60 o                         
  -9   7   1       1714.32       1711.88        64.90 o                         
  -8   7   1       1408.82       1376.50        51.05 o                         
  -7   7   1       3920.31       3887.83        60.74 o                         
  -6   7   1       4031.66       4132.40        58.76 o                         
  -5   7   1      18359.57      18541.01       206.55 o                         
  -4   7   1       8612.17       8876.41        99.57 o                         
  -3   7   1       7443.91       7763.81        98.12 o                         
  -2   7   1       3734.28       3700.20        50.94 o                         
  -1   7   1       5722.32       5519.77        80.08 o                         
   0   7   1        286.61        229.29        14.91 o                         
   1   7   1       5846.44       5657.88        80.43 o                         
   2   7   1       3474.46       3418.75        51.82 o                         
   3   7   1       7591.77       8007.01        97.82 o                         
   4   7   1       8426.27       8670.88       104.00 o                         
   5   7   1      17638.34      17837.72       206.49 o                         
   6   7   1       3971.01       4048.79        61.12 o                         
   7   7   1       3915.21       3833.69        57.81 o                         
   8   7   1       1570.20       1502.59        48.65 o                         
   9   7   1       1588.02       1620.73        60.26 o                         
  10   7   1        676.18        689.96        70.62 o                         
 -10   8   1         22.73         65.94        75.16 o                         
  -9   8   1       1458.83       1407.22        60.77 o                         
  -8   8   1        672.97        649.94        43.40 o                         
  -7   8   1        517.42        572.47        26.23 o                         
  -6   8   1       3306.76       3388.03        57.72 o                         
  -5   8   1       3776.93       3920.83        58.76 o                         
  -4   8   1       5290.44       5138.46        63.73 o                         
  -3   8   1       1718.12       1652.41        31.96 o                         
  -2   8   1      14681.95      14171.82       169.85 o                         
  -1   8   1       1667.19       1607.78        40.92 o                         
   0   8   1        374.94        218.65        16.83 o                         
   1   8   1       1591.93       1510.71        35.50 o                         
   2   8   1      14757.43      14124.07       178.53 o                         
   3   8   1       1794.50       1741.58        32.01 o                         
   4   8   1       5330.20       5161.12        67.42 o                         
   5   8   1       3769.27       3832.93        58.75 o                         
   6   8   1       2861.43       2949.13        49.63 o                         
   7   8   1        520.87        564.91        27.97 o                         
   8   8   1        666.05        627.81        47.07 o                         
   9   8   1       1625.02       1536.48        62.74 o                         
  10   8   1         63.31         88.71        64.92 o                         
 -10   9   1        203.23        296.22        78.01 o                         
  -9   9   1       1116.74       1163.23        77.54 o                         
  -8   9   1        325.95        330.70        37.36 o                         
  -7   9   1       4632.28       4594.97        81.48 o                         
  -6   9   1       5179.78       5183.95        75.07 o                         
  -5   9   1       8810.84       8958.42       100.73 o                         
  -4   9   1       2154.75       2089.60        37.01 o                         
  -3   9   1        868.33        860.69        26.13 o                         
  -2   9   1        447.62        446.17        20.80 o                         
  -1   9   1       3740.27       3464.99        60.22 o                         
   0   9   1        951.17        874.36        28.41 o                         
   1   9   1       3918.09       3606.12        62.85 o                         
   2   9   1        374.93        360.69        19.08 o                         
   3   9   1        879.03        819.84        27.11 o                         
   4   9   1       2205.33       2122.95        38.53 o                         
   5   9   1       8187.12       8189.06       112.06 o                         
   6   9   1       4754.66       4800.33        71.19 o                         
   7   9   1       4339.66       4344.08        73.01 o                         
   8   9   1        369.95        399.71        35.04 o                         
   9   9   1       1039.49       1072.52        56.44 o                         
  10   9   1        211.05        113.25        87.29 o                         
 -10  10   1         96.35        158.12       144.65 o                         
  -9  10   1        634.23        723.11        68.79 o                         
  -8  10   1       1249.65       1255.55        61.19 o                         
  -7  10   1        434.21        458.63        29.84 o                         
  -6  10   1        780.78        860.50        34.54 o                         
  -5  10   1        234.57        273.39        20.87 o                         
  -4  10   1       1024.60       1047.32        32.48 o                         
  -3  10   1        673.49        661.14        28.01 o                         
  -2  10   1       9750.97       9467.58       115.20 o                         
  -1  10   1        754.55        704.09        29.19 o                         
   0  10   1       6188.90       6177.83        92.64 o                         
   1  10   1        818.46        758.08        28.86 o                         
   2  10   1       8947.86       8470.15       119.52 o                         
   3  10   1        721.43        685.60        26.69 o                         
   4  10   1       1125.34       1100.50        30.82 o                         
   5  10   1        254.41        273.95        17.98 o                         
   6  10   1        585.61        607.50        30.37 o                         
   7  10   1        532.30        521.82        33.18 o                         
   8  10   1       1283.95       1408.87        82.70 o                         
   9  10   1        631.49        666.90        62.58 o                         
  10  10   1         63.56        152.00       167.99 o                         
  -9  11   1        846.88       1065.10        79.77 o                         
  -8  11   1        391.00        392.22        44.19 o                         
  -7  11   1       3672.58       3699.61        71.20 o                         
  -6  11   1        688.24        663.42        34.45 o                         
  -5  11   1       3948.94       3888.21        57.29 o                         
  -4  11   1        385.49        334.45        24.22 o                         
  -3  11   1       5337.21       5346.47        73.62 o                         
  -2  11   1       1259.48       1285.03        33.80 o                         
  -1  11   1       3617.12       3792.75        65.34 o                         
   0  11   1       1130.35       1090.08        34.73 o                         
   1  11   1       3647.95       3757.17        64.96 o                         
   2  11   1       1246.49       1271.69        35.90 o                         
   3  11   1       4800.46       4811.47        72.68 o                         
   4  11   1        470.74        446.10        23.22 o                         
   5  11   1       3913.76       3886.11        59.95 o                         
   6  11   1        482.67        466.41        31.83 o                         
   7  11   1       3596.04       3567.78        74.40 o                         
   8  11   1        363.16        374.29        42.40 o                         
   9  11   1        749.62        860.47        87.26 o                         
  -9  12   1        474.98        542.12        84.14 o                         
  -8  12   1       1050.69       1007.32        57.66 o                         
  -7  12   1        753.43        840.92        49.09 o                         
  -6  12   1       1444.77       1429.26        48.57 o                         
  -5  12   1         66.53         37.19        20.01 o                         
  -4  12   1        185.21        183.29        22.67 o                         
  -3  12   1       3081.38       2986.53        55.47 o                         
  -2  12   1      20839.75      21038.55       251.13 o                         
  -1  12   1        264.95        259.91        24.12 o                         
   0  12   1         36.22         21.71        21.73 o                         
   1  12   1        256.13        243.25        24.05 o                         
   2  12   1      20774.24      20627.86       263.82 o                         
   3  12   1       3331.86       3260.95        54.13 o                         
   4  12   1        119.30        150.97        21.58 o                         
   5  12   1         70.32         74.81        19.40 o                         
   6  12   1       1427.57       1538.12        51.31 o                         
   7  12   1        676.83        741.46        41.64 o                         
   8  12   1       1069.28       1021.07        64.90 o                         
   9  12   1        577.90        744.91        98.46 o                         
  -9  13   1        595.90        776.88       111.95 o                         
  -8  13   1        182.36        166.15        51.49 o                         
  -7  13   1       2192.78       2154.13        70.44 o                         
  -6  13   1       1856.28       1916.35        63.54 o                         
  -5  13   1       3108.11       3014.24        57.35 o                         
  -4  13   1         13.88        -23.11        23.11 o                         
  -3  13   1       4103.98       3930.50        67.23 o                         
  -2  13   1        228.38        193.59        23.22 o                         
  -1  13   1       4787.92       4892.24        82.91 o                         
   0  13   1        171.05         99.84        25.03 o                         
   1  13   1       4563.43       4681.18        81.09 o                         
   2  13   1        219.80        209.24        24.03 o                         
   3  13   1       4432.67       4373.67        68.13 o                         
   4  13   1          3.82        -11.34        22.70 o                         
   5  13   1       2405.55       2336.28        52.59 o                         
   6  13   1       1877.84       1869.16        62.53 o                         
   7  13   1       1917.92       2004.07        72.89 o                         
   8  13   1        152.88        173.19        50.78 o                         
   9  13   1        651.93        796.79       117.46 o                         
  -8  14   1         86.35        106.09        70.30 o                         
  -7  14   1         93.48          4.70        42.79 o                         
  -6  14   1       1817.76       1960.26        67.09 o                         
  -5  14   1        129.49        162.57        28.17 o                         
  -4  14   1       1194.17       1191.97        47.57 o                         
  -3  14   1        609.23        594.55        30.51 o                         
  -2  14   1       7096.21       7290.87       105.87 o                         
  -1  14   1        362.68        329.65        28.85 o                         
   0  14   1       7211.90       7384.94       115.69 o                         
   1  14   1        332.91        288.64        28.38 o                         
   2  14   1       8082.94       8071.30       116.76 o                         
   3  14   1        816.05        753.05        39.87 o                         
   4  14   1       1018.67       1228.74        46.67 o                         
   5  14   1        141.34        191.01        32.90 o                         
   6  14   1       1769.43       2005.53        67.40 o                         
   7  14   1        131.81        137.89        42.31 o                         
   8  14   1         68.21         94.39        61.13 o                         
  -8  15   1        268.09        339.77        87.32 o                         
  -7  15   1        403.11        343.50        55.77 o                         
  -6  15   1        433.66        453.88        42.81 o                         
  -5  15   1      19746.84      20131.74       260.49 o                         
  -4  15   1       1913.90       1902.40        62.84 o                         
  -3  15   1        995.13       1057.67        46.29 o                         
  -2  15   1         19.48          1.65        30.90 o                         
  -1  15   1       3896.82       3589.06        77.49 o                         
   0  15   1         26.11         16.67        28.26 o                         
   1  15   1       4279.19       4007.29        77.61 o                         
   2  15   1          8.49         31.61        27.13 o                         
   3  15   1       1175.00       1260.12        50.01 o                         
   4  15   1       1858.81       1947.87        76.04 o                         
   5  15   1      19754.29      19685.85       275.24 o                         
   6  15   1        528.33        549.37        55.46 o                         
   7  15   1        317.37        275.02        62.71 o                         
   8  15   1        209.94        267.86       107.78 o                         
  -7  16   1        422.73        346.16        68.63 o                         
  -6  16   1       2129.17       2259.36       100.45 o                         
  -5  16   1        288.67        339.43        42.56 o                         
  -4  16   1      12677.41      12752.41       204.81 o                         
  -3  16   1       1566.60       1609.38        63.99 o                         
  -2  16   1        370.05        364.05        38.67 o                         
  -1  16   1        306.14        274.27        40.22 o                         
   0  16   1       1782.05       1878.00        72.63 o                         
   1  16   1        292.10        251.42        42.86 o                         
   2  16   1        314.20        252.63        41.50 o                         
   3  16   1       1571.26       1494.75        67.04 o                         
   4  16   1      13236.17      13353.31       219.88 o                         
   5  16   1        344.02        293.51        42.71 o                         
   6  16   1       1891.21       1924.22       100.62 o                         
   7  16   1        468.84        566.71        70.90 o                         
  -7  17   1        560.36        457.48        90.16 o                         
  -6  17   1        842.00        907.84        72.95 o                         
  -5  17   1       5702.68       5622.26       125.49 o                         
  -4  17   1        378.61        553.71        71.62 o                         
  -3  17   1        615.82        726.24        54.33 o                         
  -2  17   1        123.04         79.23        53.13 o                         
  -1  17   1       3962.60       4018.79       128.00 o                         
   0  17   1         11.18        -42.84        53.28 o                         
   1  17   1       4526.15       4418.22       129.55 o                         
   2  17   1        153.66         85.38        44.20 o                         
   3  17   1        691.84        786.86        52.34 o                         
   4  17   1        328.52        434.29        46.95 o                         
   5  17   1       5733.63       5446.58       125.48 o                         
   6  17   1        760.63        766.66        69.96 o                         
   7  17   1        479.44        487.70        89.07 o                         
  -6  18   1       1794.87       1855.10       101.34 o                         
  -5  18   1        143.27        210.96        55.91 o                         
  -4  18   1       3223.70       3289.87        97.77 o                         
  -3  18   1       1850.81       1703.09       104.05 o                         
  -2  18   1        481.71        581.19        61.84 o                         
  -1  18   1        558.09        539.75        64.58 o                         
   0  18   1       5527.51       5219.33       150.29 o                         
   1  18   1        561.98        449.54        61.80 o                         
   2  18   1        554.15        658.23        67.22 o                         
   3  18   1       1919.32       1920.73        77.39 o                         
   4  18   1       3479.23       3246.04       108.13 o                         
   5  18   1        130.38        120.09        59.55 o                         
   6  18   1       1582.04       1820.35       105.06 o                         
  -5  19   1       1355.99       1376.35        93.22 o                         
  -4  19   1        570.84        687.58        78.08 o                         
  -3  19   1         91.31        102.04        61.76 o                         
  -2  19   1        194.82        271.38        60.27 o                         
  -1  19   1       7991.76       7869.40       174.35 o                         
   0  19   1        448.56        427.99        70.88 o                         
   1  19   1       8224.77       7951.12       197.52 o                         
   2  19   1        175.22        207.88        60.78 o                         
   3  19   1         72.79         85.17        61.18 o                         
   4  19   1        607.64        597.26        59.68 o                         
   5  19   1       1414.13       1541.48        96.36 o                         
  -4  20   1        127.26        244.93        75.63 o                         
  -3  20   1        823.26        848.00        78.84 o                         
  -2  20   1        880.93        945.77        87.99 o                         
  -1  20   1        348.09        321.16        67.72 o                         
   0  20   1       4308.11       4163.00       175.99 o                         
   1  20   1        399.66        392.63        75.62 o                         
   2  20   1        828.63        786.29        74.52 o                         
   3  20   1        844.24        737.56        77.88 o                         
   4  20   1         98.68        143.75        84.69 o                         
  -3  21   1        159.32        311.02        78.67 o                         
  -2  21   1        326.62        247.74        74.85 o                         
  -1  21   1       1718.82       1663.59       101.56 o                         
   0  21   1        321.75        309.88       108.48 o                         
   1  21   1       1798.83       1687.88        99.99 o                         
   2  21   1        292.99         73.09        73.51 o                         
   3  21   1        135.34         94.92       100.08 o                         
   0  22   1         47.43        343.62       137.60 o                         
   2   0   2      29973.94      28960.23       316.05 o                         
   3   0   2       4191.98       3834.55        47.11 o                         
   4   0   2       8584.63       8551.04        94.77 o                         
   5   0   2        410.26        344.70        13.53 o                         
   6   0   2      12883.39      12717.44       148.09 o                         
   7   0   2       2666.07       2632.96        47.59 o                         
   8   0   2       2691.04       2805.49        53.39 o                         
   9   0   2       1698.52       1678.81        50.65 o                         
  10   0   2       2879.20       2737.27        71.82 o                         
  11   0   2       1425.09       1299.79        97.96 o                         
 -11   1   2        388.39        296.12        84.82 o                         
 -10   1   2        301.64        362.27        47.31 o                         
  -9   1   2       2964.20       3000.69        58.64 o                         
  -8   1   2       1156.16       1257.47        39.89 o                         
  -7   1   2       2493.57       2569.33        41.45 o                         
  -6   1   2       1009.60       1023.88        24.42 o                         
  -5   1   2      11677.00      12135.79       133.52 o                         
  -4   1   2        304.94        280.65        15.15 o                         
  -3   1   2       2118.42       2184.80        31.32 o                         
  -2   1   2      11813.60      11814.61       125.84 o                         
   2   1   2      12080.48      11877.69       125.58 o                         
   3   1   2       1989.74       2108.56        25.27 o                         
   4   1   2        301.95        249.46        10.44 o                         
   5   1   2      11614.97      12110.28       133.33 o                         
   6   1   2        960.16        982.85        24.37 o                         
   7   1   2       2458.16       2455.60        41.60 o                         
   8   1   2        966.38       1032.88        37.63 o                         
   9   1   2       2926.52       2977.10        58.17 o                         
  10   1   2        310.12        329.84        38.00 o                         
  11   1   2        327.26        297.15        79.73 o                         
 -11   2   2        304.52        303.51        90.51 o                         
 -10   2   2       2337.85       2172.66        74.54 o                         
  -9   2   2       1050.28       1052.17        41.88 o                         
  -8   2   2        885.22        979.38        35.59 o                         
  -7   2   2        502.64        490.55        20.71 o                         
  -6   2   2      16542.53      16689.38       196.32 o                         
  -5   2   2       1644.26       1562.93        26.10 o                         
  -4   2   2      14312.89      14590.38       182.16 o                         
  -3   2   2       1196.21       1146.63        21.25 o                         
  -2   2   2      14233.88      14342.79       141.74 o                         
  -1   2   2       1736.40       1727.33        25.41 o                         
   1   2   2       1740.62       1711.80        22.65 o                         
   2   2   2      12253.65      12429.32       135.71 o                         
   3   2   2       1382.13       1312.82        20.33 o                         
   4   2   2      14316.08      14549.98       150.54 o                         
   5   2   2       1663.03       1597.90        25.35 o                         
   6   2   2      17502.09      17624.65       187.94 o                         
   7   2   2        376.66        380.21        19.26 o                         
   8   2   2       1031.67       1117.75        35.80 o                         
   9   2   2       1100.75       1073.72        41.66 o                         
  10   2   2       2254.19       2127.19        77.16 o                         
  11   2   2        285.93        190.86        62.59 o                         
 -11   3   2       1054.25       1074.05       117.63 o                         
 -10   3   2        247.70        217.34        49.76 o                         
  -9   3   2        977.98        926.60        43.63 o                         
  -8   3   2       1262.06       1279.95        41.78 o                         
  -7   3   2       7670.84       7609.48       102.25 o                         
  -6   3   2        205.94        213.24        14.83 o                         
  -5   3   2       5819.51       5760.61        72.02 o                         
  -4   3   2       3538.17       3702.39        46.99 o                         
  -3   3   2      52377.88      50240.54       480.74 o                         
  -2   3   2      13088.55      13122.82       146.15 o                         
  -1   3   2       7098.22       7173.15        85.45 o                         
   0   3   2       1515.87       1488.59        31.14 o                         
   1   3   2       7081.85       7240.81        95.44 o                         
   2   3   2      13366.32      13285.89       146.88 o                         
   3   3   2      51482.87      49269.35       499.04 o                         
   4   3   2       3585.40       3757.12        44.11 o                         
   5   3   2       5951.69       5888.34        65.88 o                         
   6   3   2        176.82        187.61        15.50 o                         
   7   3   2       7870.73       7895.66        97.97 o                         
   8   3   2       1239.60       1161.18        39.13 o                         
   9   3   2       1017.79        996.01        42.43 o                         
  10   3   2        264.97        269.50        46.36 o                         
  11   3   2        995.68       1045.03        93.33 o                         
 -11   4   2         21.05         37.55        85.27 o                         
 -10   4   2       3414.15       3248.38        95.93 o                         
  -9   4   2        231.57        267.95        29.61 o                         
  -8   4   2        786.62        742.89        31.58 o                         
  -7   4   2       2218.19       2299.61        45.66 o                         
  -6   4   2      12917.23      12789.11       160.71 o                         
  -5   4   2        532.69        535.70        15.68 o                         
  -4   4   2      17969.78      17871.04       214.55 o                         
  -3   4   2       3512.69       3778.20        45.81 o                         
  -2   4   2      17431.12      17851.04       205.72 o                         
  -1   4   2       4217.62       4108.57        52.16 o                         
   0   4   2     110800.71     116249.48      1477.73 o                         
   1   4   2       4239.84       4163.08        58.45 o                         
   2   4   2      17173.71      17578.88       187.24 o                         
   3   4   2       3771.94       4014.53        46.96 o                         
   4   4   2      18524.57      18686.33       196.49 o                         
   5   4   2        519.07        513.27        17.68 o                         
   6   4   2      13854.44      13590.99       146.06 o                         
   7   4   2       2088.48       2119.07        42.75 o                         
   8   4   2       1155.37       1112.27        56.19 o                         
   9   4   2        214.03        278.27        29.74 o                         
  10   4   2       3252.69       3055.69        90.68 o                         
  11   4   2         45.93         46.68       124.05 o                         
 -11   5   2        230.25         79.22       128.06 o                         
 -10   5   2        466.32        541.37        62.66 o                         
  -9   5   2       1760.67       1726.78        54.31 o                         
  -8   5   2         64.08         40.38        22.99 o                         
  -7   5   2       3844.38       3835.56        61.92 o                         
  -6   5   2       2659.48       2723.01        48.42 o                         
  -5   5   2        512.01        548.17        20.89 o                         
  -4   5   2       2456.62       2375.25        31.46 o                         
  -3   5   2      60549.20      60093.82       640.77 o                         
  -2   5   2       3714.94       3665.98        47.67 o                         
  -1   5   2       1229.86       1098.59        21.90 o                         
   0   5   2       1028.77       1063.14        23.14 o                         
   1   5   2        791.97        739.80        61.04 o                         
   2   5   2       3618.24       3569.76        47.12 o                         
   3   5   2      58632.33      57444.80       639.89 o                         
   4   5   2       2301.41       2213.06        33.35 o                         
   5   5   2        445.33        492.46        19.59 o                         
   6   5   2       2650.73       2747.42        41.11 o                         
   7   5   2       3538.74       3635.87        63.19 o                         
   8   5   2         38.55         56.25        23.50 o                         
   9   5   2       1815.11       1708.58        57.13 o                         
  10   5   2        395.38        506.33        53.40 o                         
  11   5   2        202.09        395.55       149.33 o                         
 -11   6   2        156.79        268.89       128.05 o                         
 -10   6   2       2663.92       2718.06        99.81 o                         
  -9   6   2        843.59        863.01        43.30 o                         
  -8   6   2        892.69        837.58        37.65 o                         
  -7   6   2       1639.65       1682.34        41.67 o                         
  -6   6   2       9095.19       8984.84       116.52 o                         
  -5   6   2       2623.49       2658.65        40.86 o                         
  -4   6   2      12396.85      11666.65       124.31 o                         
  -3   6   2       7286.49       7377.81        86.29 o                         
  -2   6   2      28116.36      29094.72       339.34 o                         
  -1   6   2       3581.72       3632.68        48.31 o                         
   0   6   2       4409.26       4178.33        61.47 o                         
   1   6   2       3408.96       3476.71        53.75 o                         
   2   6   2      28957.52      29692.30       357.77 o                         
   3   6   2       7199.72       7248.67        82.31 o                         
   4   6   2      12562.35      11945.86       136.21 o                         
   5   6   2       2740.73       2821.04        40.67 o                         
   6   6   2       9671.98       9507.65       107.84 o                         
   7   6   2       1489.95       1539.27        35.36 o                         
   8   6   2        659.09        647.27        34.15 o                         
   9   6   2        764.36        804.52        44.38 o                         
  10   6   2       2679.37       2537.48       119.36 o                         
  11   6   2        174.43        234.90       143.34 o                         
 -10   7   2        499.47        580.06        61.06 o                         
  -9   7   2       2821.37       2896.43        74.35 o                         
  -8   7   2         28.86         37.04        28.10 o                         
  -7   7   2       2284.03       2327.70        44.91 o                         
  -6   7   2       1353.41       1336.19        30.87 o                         
  -5   7   2        949.88        962.66        25.42 o                         
  -4   7   2       4835.47       4909.69        60.56 o                         
  -3   7   2      36039.60      36139.91       436.29 o                         
  -2   7   2        510.36        494.65        19.16 o                         
  -1   7   2        850.62        912.52        23.07 o                         
   0   7   2       1832.76       1825.51        34.54 o                         
   1   7   2        679.61        804.61        23.73 o                         
   2   7   2        567.50        540.71        19.91 o                         
   3   7   2      34992.70      35573.95       394.50 o                         
   4   7   2       4867.20       5005.88        75.35 o                         
   5   7   2        735.71        719.36        30.62 o                         
   6   7   2       1292.24       1332.64        34.60 o                         
   7   7   2       1735.29       1833.94        40.24 o                         
   8   7   2          3.71         21.38        30.28 o                         
   9   7   2       2850.59       2812.42        72.90 o                         
  10   7   2        542.10        456.01        65.51 o                         
 -10   8   2        940.29        931.33        81.80 o                         
  -9   8   2        686.66        633.30        48.83 o                         
  -8   8   2       1836.52       1958.61        62.96 o                         
  -7   8   2         92.26         76.47        19.43 o                         
  -6   8   2       4462.92       4456.81        61.78 o                         
  -5   8   2        374.16        358.49        16.36 o                         
  -4   8   2      16784.85      17227.53       195.77 o                         
  -3   8   2       1341.96       1447.73        30.24 o                         
  -2   8   2       5162.78       5049.08        68.96 o                         
  -1   8   2        865.66        849.11        29.77 o                         
   0   8   2      40158.27      43042.95       554.97 o                         
   1   8   2        851.91        816.04        29.45 o                         
   2   8   2       5414.14       5243.37        72.29 o                         
   3   8   2       1449.03       1580.66        30.61 o                         
   4   8   2      16782.16      17188.31       195.49 o                         
   5   8   2        322.52        308.37        19.33 o                         
   6   8   2       4126.19       4128.96        65.07 o                         
   7   8   2        156.21        157.00        24.08 o                         
   8   8   2       1657.46       1638.39        62.06 o                         
   9   8   2        610.21        644.73        42.99 o                         
  10   8   2        968.89        872.84        94.17 o                         
 -10   9   2         97.15         20.51        85.81 o                         
  -9   9   2        821.03        997.01        66.49 o                         
  -8   9   2       3487.72       3567.02        90.02 o                         
  -7   9   2        471.64        481.64        31.20 o                         
  -6   9   2        277.60        312.35        23.54 o                         
  -5   9   2       5630.43       5515.72        74.17 o                         
  -4   9   2        156.33        165.84        15.68 o                         
  -3   9   2       2803.13       2701.30        42.66 o                         
  -2   9   2       5210.82       5172.86        74.94 o                         
  -1   9   2        267.21        370.15        21.07 o                         
   0   9   2       1286.43       1393.00        33.87 o                         
   1   9   2        310.28        414.27        22.58 o                         
   2   9   2       5241.23       5115.54        78.17 o                         
   3   9   2       2531.92       2316.53        41.50 o                         
   4   9   2         78.90         83.65        14.87 o                         
   5   9   2       5816.88       5710.98        79.34 o                         
   6   9   2        318.18        344.75        23.12 o                         
   7   9   2        412.84        421.18        28.45 o                         
   8   9   2       3387.00       3491.94        76.35 o                         
   9   9   2        947.45       1060.74        52.62 o                         
  10   9   2        108.24        113.99        99.55 o                         
 -10  10   2        424.16        390.30       132.13 o                         
  -9  10   2        975.60       1056.40        74.58 o                         
  -8  10   2       1328.16       1379.59        56.39 o                         
  -7  10   2       1663.39       1666.13        48.41 o                         
  -6  10   2        753.69        735.62        32.25 o                         
  -5  10   2       1744.53       1704.63        34.58 o                         
  -4  10   2      13860.73      14109.84       166.82 o                         
  -3  10   2       2217.89       2191.48        40.18 o                         
  -2  10   2       1127.47       1111.28        31.16 o                         
  -1  10   2       3764.71       3815.94        63.61 o                         
   0  10   2       2093.45       1759.95        40.46 o                         
   1  10   2       3723.91       3780.69        63.70 o                         
   2  10   2       1377.19       1332.00        34.83 o                         
   3  10   2       2082.97       2029.32        39.64 o                         
   4  10   2      14217.92      14525.13       166.66 o                         
   5  10   2       1674.78       1658.77        41.14 o                         
   6  10   2        724.01        759.57        32.73 o                         
   7  10   2       1790.27       1863.80        53.20 o                         
   8  10   2       1381.15       1431.95        55.43 o                         
   9  10   2        874.12        961.58        64.80 o                         
  10  10   2        426.16        360.45       102.30 o                         
  -9  11   2        854.65        856.29        74.56 o                         
  -8  11   2       2470.18       2346.62        77.26 o                         
  -7  11   2        523.26        623.75        38.76 o                         
  -6  11   2        236.97        274.35        36.45 o                         
  -5  11   2       2970.09       3048.23        51.61 o                         
  -4  11   2        113.77         75.52        21.02 o                         
  -3  11   2       2787.28       2862.93        50.36 o                         
  -2  11   2        565.43        571.05        25.27 o                         
  -1  11   2       2673.87       2545.35        50.47 o                         
   0  11   2         85.38         82.95        19.55 o                         
   1  11   2       2457.16       2318.57        49.74 o                         
   2  11   2        717.50        731.04        32.96 o                         
   3  11   2       2940.39       3058.30        52.04 o                         
   4  11   2        173.37        157.15        19.01 o                         
   5  11   2       2994.76       3053.91        47.57 o                         
   6  11   2        185.16        161.98        27.62 o                         
   7  11   2        414.34        452.34        34.76 o                         
   8  11   2       2116.27       2126.26        71.93 o                         
   9  11   2       1050.66       1046.54       133.56 o                         
  -9  12   2        659.98        800.44        97.83 o                         
  -8  12   2        311.15        360.89        48.73 o                         
  -7  12   2        739.34        736.67        45.72 o                         
  -6  12   2       1043.86       1024.70        35.23 o                         
  -5  12   2        369.81        365.78        25.84 o                         
  -4  12   2       3985.70       3937.38        65.11 o                         
  -3  12   2        992.17       1021.78        35.12 o                         
  -2  12   2       4432.12       4606.22        69.45 o                         
  -1  12   2       2690.58       2603.89        54.44 o                         
   0  12   2       4025.30       3902.33        70.34 o                         
   1  12   2       2762.55       2674.74        54.01 o                         
   2  12   2       4210.17       4318.22        75.45 o                         
   3  12   2       1067.54       1005.40        33.89 o                         
   4  12   2       4018.05       4061.62        65.37 o                         
   5  12   2        488.01        480.32        28.33 o                         
   6  12   2        920.83        977.59        44.78 o                         
   7  12   2        699.67        619.73        40.29 o                         
   8  12   2        250.02        238.21        49.33 o                         
   9  12   2        614.49        670.59       100.95 o                         
  -9  13   2        595.93        687.66       104.59 o                         
  -8  13   2        586.56        525.56        59.36 o                         
  -7  13   2       1530.70       1532.07        67.14 o                         
  -6  13   2        694.93        763.09        45.82 o                         
  -5  13   2       2112.07       2159.39        50.56 o                         
  -4  13   2        667.23        676.24        31.10 o                         
  -3  13   2       2872.97       2806.28        55.84 o                         
  -2  13   2        613.24        614.23        28.44 o                         
  -1  13   2        299.24        293.32        27.66 o                         
   0  13   2        113.46         72.00        24.05 o                         
   1  13   2        246.36        235.85        27.57 o                         
   2  13   2        743.88        717.24        34.26 o                         
   3  13   2       3504.68       3391.95        57.02 o                         
   4  13   2        726.33        739.10        31.98 o                         
   5  13   2       2018.58       2029.91        47.61 o                         
   6  13   2        843.84        843.33        55.96 o                         
   7  13   2       1849.03       1969.02        70.63 o                         
   8  13   2        441.66        381.87        54.18 o                         
   9  13   2        613.73        631.37       104.91 o                         
  -8  14   2         80.75        137.75        73.03 o                         
  -7  14   2        682.45        628.11        50.84 o                         
  -6  14   2       3599.19       3572.24        73.22 o                         
  -5  14   2       1646.15       1681.37        55.47 o                         
  -4  14   2       3539.80       3625.62        66.24 o                         
  -3  14   2        557.54        538.16        30.61 o                         
  -2  14   2       3186.63       3134.11        62.00 o                         
  -1  14   2         57.65         16.97        27.27 o                         
   0  14   2        504.56        512.55        35.57 o                         
   1  14   2         63.58         59.66        26.42 o                         
   2  14   2       3901.83       3838.56        84.63 o                         
   3  14   2        611.49        595.20        30.50 o                         
   4  14   2       2870.87       2957.93        67.45 o                         
   5  14   2       1615.94       1607.29        54.76 o                         
   6  14   2       3513.74       3516.41        87.07 o                         
   7  14   2        714.01        740.40        50.83 o                         
   8  14   2         75.32        100.08        75.73 o                         
  -8  15   2         31.24         53.92        74.95 o                         
  -7  15   2        602.38        695.55        85.11 o                         
  -6  15   2       1570.31       1628.72        82.93 o                         
  -5  15   2        156.87        255.83        41.02 o                         
  -4  15   2        300.49        390.17        36.83 o                         
  -3  15   2       1662.47       1616.97        54.20 o                         
  -2  15   2       1091.32       1066.92        46.51 o                         
  -1  15   2        959.60       1024.17        43.31 o                         
   0  15   2          5.53        -27.78        27.78 o                         
   1  15   2       1294.28       1354.14        54.20 o                         
   2  15   2        935.39        959.00        43.76 o                         
   3  15   2       1744.71       1794.34        54.34 o                         
   4  15   2        271.57        353.35        35.70 o                         
   5  15   2        144.98        337.13        48.98 o                         
   6  15   2       1669.03       1673.37        75.52 o                         
   7  15   2        658.45        616.60        64.09 o                         
   8  15   2          6.48         -8.21        80.63 o                         
  -7  16   2          2.36        -64.90        64.90 o                         
  -6  16   2       1762.79       1809.78        95.39 o                         
  -5  16   2       4799.96       4917.33        98.68 o                         
  -4  16   2       5156.08       5388.83       106.01 o                         
  -3  16   2        199.62        231.16        37.87 o                         
  -2  16   2       1172.40       1161.07        56.03 o                         
  -1  16   2        689.92        663.91        47.18 o                         
   0  16   2       2538.24       2551.41        76.03 o                         
   1  16   2        634.55        639.93        51.40 o                         
   2  16   2       1492.02       1482.61        72.39 o                         
   3  16   2        213.72        287.33        39.76 o                         
   4  16   2       5016.94       5372.31       116.81 o                         
   5  16   2       4722.71       4892.63       112.55 o                         
   6  16   2       1714.10       1677.85        88.80 o                         
   7  16   2          7.80         55.80        65.88 o                         
  -7  17   2       1174.11       1198.93       105.54 o                         
  -6  17   2       1060.05        942.63        78.54 o                         
  -5  17   2        132.40        153.06        44.86 o                         
  -4  17   2         74.56         53.70        52.32 o                         
  -3  17   2       6092.50       6190.02       139.01 o                         
  -2  17   2       1002.14        999.78        59.00 o                         
  -1  17   2       1265.37       1292.95        86.35 o                         
   0  17   2        422.33        434.15        59.98 o                         
   1  17   2        988.26        915.08        69.33 o                         
   2  17   2        958.81        939.39        55.60 o                         
   3  17   2       5927.25       5962.19       125.48 o                         
   4  17   2         63.62         98.70        43.32 o                         
   5  17   2        133.53        184.31        48.88 o                         
   6  17   2       1132.15       1144.08        81.10 o                         
   7  17   2       1049.47        999.45        95.63 o                         
  -6  18   2        344.49        298.70        74.39 o                         
  -5  18   2       2031.91       2044.68       100.22 o                         
  -4  18   2       1589.83       1650.30        81.51 o                         
  -3  18   2        430.90        365.21        61.03 o                         
  -2  18   2       2338.36       2421.71        96.45 o                         
  -1  18   2        327.75        356.06        55.07 o                         
   0  18   2       3228.21       3011.68       110.59 o                         
   1  18   2        241.29        125.16        60.79 o                         
   2  18   2       2009.78       1940.01       112.05 o                         
   3  18   2        376.54        394.03        59.67 o                         
   4  18   2       1412.75       1505.15        86.05 o                         
   5  18   2       2025.05       2154.85       106.81 o                         
   6  18   2        286.74        348.25        74.92 o                         
  -5  19   2        828.30        800.43        94.87 o                         
  -4  19   2        845.50        878.22        85.72 o                         
  -3  19   2       2048.07       1994.24       104.03 o                         
  -2  19   2        322.84        304.62        64.93 o                         
  -1  19   2       1095.54       1096.96        72.49 o                         
   0  19   2          1.00        -19.33        67.16 o                         
   1  19   2       1039.71       1284.48       160.28 o                         
   2  19   2        377.91        206.86        62.23 o                         
   3  19   2       2003.98       1980.34       102.06 o                         
   4  19   2        737.27        824.96        72.36 o                         
   5  19   2        760.15        742.98        78.11 o                         
  -4  20   2        829.98        921.65        85.09 o                         
  -3  20   2        651.91        612.96        71.33 o                         
  -2  20   2       1371.50       1455.97       171.85 o                         
  -1  20   2        356.25        325.59        66.72 o                         
   0  20   2        198.41        258.04        73.63 o                         
   1  20   2        303.74        226.37        72.43 o                         
   2  20   2       1346.92       1413.66        88.58 o                         
   3  20   2        620.76        677.30        72.66 o                         
   4  20   2        706.26        772.49        93.03 o                         
  -3  21   2        120.91        216.01        77.87 o                         
  -2  21   2        311.11        200.08        80.05 o                         
  -1  21   2       2110.60       2197.09       119.94 o                         
   0  21   2        341.52        259.25        80.94 o                         
   1  21   2       2056.35       2100.54       116.06 o                         
   2  21   2        419.25        375.94        78.76 o                         
   3  21   2        178.12        238.68        82.83 o                         
   2   0   3      48439.24      47682.53       573.47 o                         
   3   0   3         11.92          6.64         6.54 o                         
   4   0   3       1290.32       1230.71        21.45 o                         
   5   0   3         28.02         12.83         8.79 o                         
   6   0   3       8602.98       8536.47        98.63 o                         
   7   0   3       6193.00       6323.40        87.51 o                         
   8   0   3       1199.48       1177.29        35.51 o                         
   9   0   3        188.93        165.97        26.26 o                         
  10   0   3        378.24        473.23        43.36 o                         
  11   0   3         27.45         -4.66        79.52 o                         
 -11   1   3       1398.97       1266.54       105.81 o                         
 -10   1   3        343.91        327.72        46.18 o                         
  -9   1   3       8004.69       8048.01       118.83 o                         
  -8   1   3        128.46         89.75        27.20 o                         
  -7   1   3       5758.30       5840.18        75.39 o                         
  -6   1   3       3755.31       3818.58        50.82 o                         
  -5   1   3      11558.02      12001.03       149.40 o                         
  -4   1   3       1327.99       1294.24        26.38 o                         
  -3   1   3      10199.67       9692.41       104.96 o                         
  -2   1   3        356.67        389.78        12.34 o                         
  -1   1   3       1750.68       1896.51        70.75 o                         
   1   1   3       1796.54       1957.14        41.03 o                         
   2   1   3        319.50        356.81         9.47 o                         
   3   1   3       9454.82       8809.83        92.20 o                         
   4   1   3       1413.37       1390.58        20.52 o                         
   5   1   3      12299.87      12588.57       142.38 o                         
   6   1   3       3864.58       3895.15        51.69 o                         
   7   1   3       6291.40       6211.26        75.99 o                         
   8   1   3        156.78        113.19        22.70 o                         
   9   1   3       8131.32       8223.43       114.55 o                         
  10   1   3        317.70        279.58        39.28 o                         
  11   1   3       1138.50       1125.23        88.94 o                         
 -11   2   3        407.99        348.51       121.18 o                         
 -10   2   3       1672.07       1593.50        69.51 o                         
  -9   2   3        408.42        383.72        33.85 o                         
  -8   2   3        390.81        476.49        26.49 o                         
  -7   2   3       2180.44       2181.72        42.51 o                         
  -6   2   3       2564.93       2587.51        38.25 o                         
  -5   2   3        930.54        949.05        26.99 o                         
  -4   2   3        566.85        743.34        27.07 o                         
  -3   2   3       2165.79       2201.05        31.18 o                         
  -2   2   3      52680.56      51001.97       542.41 o                         
  -1   2   3        398.05        399.46        10.88 o                         
   1   2   3        364.08        376.27         9.44 o                         
   2   2   3      50604.55      48371.32       597.79 o                         
   3   2   3       2146.75       2130.00        27.55 o                         
   4   2   3        572.18        746.74        18.63 o                         
   5   2   3        865.93        916.99        19.02 o                         
   6   2   3       2576.70       2541.67        40.68 o                         
   7   2   3       2080.98       2044.52        39.45 o                         
   8   2   3        480.65        510.24        26.79 o                         
   9   2   3        325.35        306.59        30.78 o                         
  10   2   3       1761.35       1778.77        67.91 o                         
  11   2   3        358.24        433.49        78.08 o                         
 -11   3   3        825.24        700.95        98.73 o                         
 -10   3   3        219.63        222.53        54.64 o                         
  -9   3   3        782.74        740.66        38.58 o                         
  -8   3   3       1589.38       1657.75        50.15 o                         
  -7   3   3       5208.92       5225.77        79.94 o                         
  -6   3   3        520.22        501.02        19.35 o                         
  -5   3   3      16505.56      16765.82       200.47 o                         
  -4   3   3        736.09        818.32        33.47 o                         
  -3   3   3      15287.61      14858.12       141.27 o                         
  -2   3   3       3628.96       3561.18        42.60 o                         
  -1   3   3       2309.29       2216.39        33.67 o                         
   0   3   3       1303.55       1270.79        22.55 o                         
   1   3   3       2261.80       2180.44        28.88 o                         
   2   3   3       3899.61       3899.52        47.69 o                         
   3   3   3      13988.76      13688.81       146.86 o                         
   4   3   3        682.21        744.66        17.43 o                         
   5   3   3      16939.87      17115.59       176.33 o                         
   6   3   3        478.56        482.63        16.87 o                         
   7   3   3       5983.66       5981.32        76.13 o                         
   8   3   3       1499.17       1576.53        42.44 o                         
   9   3   3        520.94        523.42        39.17 o                         
  10   3   3        244.68        278.61        45.22 o                         
  11   3   3        662.37        571.10        93.25 o                         
 -11   4   3        163.74        193.10        91.13 o                         
 -10   4   3        830.11        817.19        56.79 o                         
  -9   4   3        393.58        440.04        31.36 o                         
  -8   4   3       1512.61       1425.89        40.76 o                         
  -7   4   3       6402.90       6385.17        85.26 o                         
  -6   4   3        453.32        504.12        23.60 o                         
  -5   4   3       1533.75       1483.38        31.35 o                         
  -4   4   3       9857.45      10666.64       108.09 o                         
  -3   4   3      10980.04      10836.39       119.47 o                         
  -2   4   3      36033.35      34289.70       376.17 o                         
  -1   4   3        477.10        472.43        14.17 o                         
   0   4   3      68146.66      68339.68       821.10 o                         
   1   4   3        516.12        502.50        14.40 o                         
   2   4   3      33308.57      31374.19       341.74 o                         
   3   4   3      11346.33      11368.94       125.98 o                         
   4   4   3      10040.76      10804.61       118.28 o                         
   5   4   3       1597.63       1549.43        26.64 o                         
   6   4   3        391.58        412.52        18.75 o                         
   7   4   3       5868.98       5877.07        81.25 o                         
   8   4   3       1651.07       1528.86        43.70 o                         
   9   4   3        270.19        279.50        31.29 o                         
  10   4   3        693.70        667.03        52.63 o                         
  11   4   3        123.31        164.07       129.16 o                         
 -11   5   3        167.59        174.02        95.39 o                         
 -10   5   3        133.72        140.12        49.18 o                         
  -9   5   3       4082.16       4112.56        79.65 o                         
  -8   5   3       3548.14       3508.49        64.61 o                         
  -7   5   3       2724.87       2641.26        51.14 o                         
  -6   5   3       1391.22       1490.66        33.47 o                         
  -5   5   3       4950.35       4857.71        69.93 o                         
  -4   5   3       2399.73       2538.44        33.23 o                         
  -3   5   3       3381.92       3662.75        47.62 o                         
  -2   5   3       4343.63       4223.77        55.22 o                         
  -1   5   3       5127.26       5090.82        65.40 o                         
   0   5   3         86.41         73.78        10.49 o                         
   1   5   3       5391.26       5393.69        73.31 o                         
   2   5   3       4481.27       4351.06        50.67 o                         
   3   5   3       3527.79       3824.61        48.46 o                         
   4   5   3       2531.36       2717.21        39.48 o                         
   5   5   3       5860.17       5758.12        69.17 o                         
   6   5   3       1314.29       1365.63        28.77 o                         
   7   5   3       3071.12       2979.99        44.18 o                         
   8   5   3       3663.29       3778.76        67.27 o                         
   9   5   3       3747.86       3766.83        73.86 o                         
  10   5   3        115.43        155.09        50.40 o                         
  11   5   3        199.31        228.76       131.25 o                         
 -11   6   3        431.27        523.39       104.35 o                         
 -10   6   3        895.75       1063.76        70.75 o                         
  -9   6   3        483.19        508.76        35.42 o                         
  -8   6   3       2404.73       2508.02        55.59 o                         
  -7   6   3       3057.20       3087.22        56.74 o                         
  -6   6   3        157.95        187.17        13.60 o                         
  -5   6   3        230.83        226.83        13.62 o                         
  -4   6   3       3387.44       3119.04        45.25 o                         
  -3   6   3       3525.95       3428.63        45.42 o                         
  -2   6   3       3377.07       2968.39        40.68 o                         
  -1   6   3       3760.18       3631.34        49.31 o                         
   0   6   3      10241.33      10037.60       134.96 o                         
   1   6   3       3804.17       3667.14        55.23 o                         
   2   6   3       3031.94       2637.61        41.62 o                         
   3   6   3       3574.82       3443.11        41.88 o                         
   4   6   3       3415.70       3304.15        43.77 o                         
   5   6   3        249.72        227.02        15.09 o                         
   6   6   3        167.36        196.86        17.54 o                         
   7   6   3       3257.98       3298.14        49.12 o                         
   8   6   3       2733.90       2793.71        65.12 o                         
   9   6   3        529.12        571.04        38.01 o                         
  10   6   3        769.70        913.65        66.74 o                         
  11   6   3        399.72        413.82       142.97 o                         
 -10   7   3        240.07        257.91        63.30 o                         
  -9   7   3        418.05        460.59        38.57 o                         
  -8   7   3       2428.95       2375.86        64.80 o                         
  -7   7   3       4205.53       4338.51        72.21 o                         
  -6   7   3       2067.50       2005.28        37.12 o                         
  -5   7   3       4480.27       4416.38        58.39 o                         
  -4   7   3       1000.93       1000.51        24.03 o                         
  -3   7   3       4024.20       3923.13        53.10 o                         
  -2   7   3       1652.54       1652.19        30.19 o                         
  -1   7   3      12122.78      11898.67       143.27 o                         
   0   7   3       7464.36       7474.26       104.12 o                         
   1   7   3      12263.36      11978.32       160.07 o                         
   2   7   3       1613.06       1620.15        32.97 o                         
   3   7   3       4237.57       4124.72        55.70 o                         
   4   7   3        955.20        911.00        27.59 o                         
   5   7   3       5100.02       5116.42        64.20 o                         
   6   7   3       2115.29       2100.24        41.57 o                         
   7   7   3       4213.54       4155.19        65.53 o                         
   8   7   3       2655.49       2629.01        53.01 o                         
   9   7   3        427.93        506.24        45.67 o                         
  10   7   3        232.34        320.92        77.42 o                         
 -10   8   3        115.79         90.88        82.61 o                         
  -9   8   3        289.95        327.26        46.76 o                         
  -8   8   3       9822.68       9699.08       163.99 o                         
  -7   8   3       3520.15       3347.79        58.49 o                         
  -6   8   3        403.34        420.18        22.97 o                         
  -5   8   3        947.05        939.55        29.08 o                         
  -4   8   3      15904.16      16464.35       187.08 o                         
  -3   8   3       2792.73       2785.95        43.47 o                         
  -2   8   3       1627.63       1655.76        32.26 o                         
  -1   8   3       2523.78       2460.73        46.67 o                         
   0   8   3        949.42        751.90        26.84 o                         
   1   8   3       2448.95       2415.46        48.38 o                         
   2   8   3       1757.47       1737.29        37.00 o                         
   3   8   3       2717.26       2687.64        40.58 o                         
   4   8   3      15691.05      16381.38       187.29 o                         
   5   8   3        998.19        992.47        29.73 o                         
   6   8   3        363.62        364.38        21.57 o                         
   7   8   3       3735.48       3640.77        57.91 o                         
   8   8   3       9597.88       9281.64       130.41 o                         
   9   8   3        300.78        334.55        45.91 o                         
  10   8   3        146.23        207.73        82.73 o                         
 -10   9   3        793.23        732.68        99.18 o                         
  -9   9   3        398.74        405.80        56.64 o                         
  -8   9   3       2112.10       2087.51        79.39 o                         
  -7   9   3       1801.30       1888.48        52.08 o                         
  -6   9   3         82.63         41.12        20.82 o                         
  -5   9   3       4307.89       4410.27        59.66 o                         
  -4   9   3        806.76        821.37        25.42 o                         
  -3   9   3      14312.30      14421.43       181.78 o                         
  -2   9   3        930.52       1008.49        28.08 o                         
  -1   9   3      17257.28      17009.90       215.86 o                         
   0   9   3       6786.89       7137.54       103.01 o                         
   1   9   3      17187.72      17260.65       244.16 o                         
   2   9   3        929.61        977.78        29.99 o                         
   3   9   3      15657.35      15913.01       192.03 o                         
   4   9   3        792.56        775.92        27.01 o                         
   5   9   3       4498.52       4586.24        64.60 o                         
   6   9   3         78.66         24.96        19.66 o                         
   7   9   3       1692.70       1761.56        46.72 o                         
   8   9   3       2161.42       2130.71        62.32 o                         
   9   9   3        290.14        420.33        54.05 o                         
  10   9   3        724.51        857.02       127.97 o                         
 -10  10   3        911.49        998.18       124.68 o                         
  -9  10   3        323.64        291.33        65.80 o                         
  -8  10   3       9194.64       9288.08       164.53 o                         
  -7  10   3       2097.16       2038.67        51.17 o                         
  -6  10   3       1108.44       1038.35        36.64 o                         
  -5  10   3        190.44        217.50        18.17 o                         
  -4  10   3      18899.50      19295.13       226.09 o                         
  -3  10   3       2903.35       3046.81        49.93 o                         
  -2  10   3       5499.96       5556.69        76.76 o                         
  -1  10   3       2534.15       2591.49        46.73 o                         
   0  10   3         24.13        -14.71        17.76 o                         
   1  10   3       2523.20       2567.98        48.78 o                         
   2  10   3       5691.38       5713.28        86.78 o                         
   3  10   3       2901.69       3062.63        51.92 o                         
   4  10   3      19942.18      20364.21       225.86 o                         
   5  10   3        224.16        232.31        22.78 o                         
   6  10   3        905.00        887.10        34.90 o                         
   7  10   3       2014.52       2015.98        53.81 o                         
   8  10   3       8882.67       8848.27       139.60 o                         
   9  10   3        363.21        355.43        52.38 o                         
  10  10   3        928.81        970.52       111.03 o                         
  -9  11   3        641.43        715.38        74.01 o                         
  -8  11   3         65.37         92.41        43.10 o                         
  -7  11   3       3159.79       2976.34        66.39 o                         
  -6  11   3       3116.00       3085.94        55.84 o                         
  -5  11   3       7685.73       7757.67        94.07 o                         
  -4  11   3       1033.73       1032.69        31.29 o                         
  -3  11   3      21778.87      21813.70       264.24 o                         
  -2  11   3       2361.63       2432.36        47.07 o                         
  -1  11   3       9800.18       9788.81       128.02 o                         
   0  11   3       2306.32       2195.16        46.73 o                         
   1  11   3       9087.50       9139.37       135.03 o                         
   2  11   3       2451.38       2540.84        50.81 o                         
   3  11   3      22409.38      22564.67       278.72 o                         
   4  11   3        971.11        941.19        31.84 o                         
   5  11   3       7456.39       7453.85       109.85 o                         
   6  11   3       3309.74       3263.20        65.85 o                         
   7  11   3       3469.59       3320.62        73.71 o                         
   8  11   3         49.04        106.21        41.34 o                         
   9  11   3        538.59        498.16        88.34 o                         
  -9  12   3        950.79       1111.30       103.54 o                         
  -8  12   3       7346.94       7387.59       149.31 o                         
  -7  12   3         95.53        136.02        35.56 o                         
  -6  12   3       1313.77       1396.90        43.17 o                         
  -5  12   3       1217.24       1208.21        38.94 o                         
  -4  12   3       7432.63       7569.44       107.30 o                         
  -3  12   3        611.26        605.24        27.36 o                         
  -2  12   3       5683.72       5434.83        78.20 o                         
  -1  12   3       1159.05       1176.47        36.67 o                         
   0  12   3         31.22         28.38        22.29 o                         
   1  12   3       1092.22       1126.32        37.82 o                         
   2  12   3       5557.35       5302.88        86.75 o                         
   3  12   3        715.96        748.81        29.71 o                         
   4  12   3       7957.73       8174.83       107.06 o                         
   5  12   3       1190.76       1147.83        38.98 o                         
   6  12   3       1473.79       1481.42        51.95 o                         
   7  12   3         87.30         59.62        33.16 o                         
   8  12   3       7840.11       7987.68       180.11 o                         
   9  12   3       1013.57       1054.73       113.12 o                         
  -9  13   3        229.99        353.07        86.40 o                         
  -8  13   3        249.39        184.57        82.74 o                         
  -7  13   3       3226.90       2977.31        80.80 o                         
  -6  13   3       1186.89       1198.04        44.87 o                         
  -5  13   3       1423.44       1427.66        41.92 o                         
  -4  13   3        541.11        520.20        29.98 o                         
  -3  13   3       4829.69       4809.86        73.12 o                         
  -2  13   3         40.13         35.58        21.76 o                         
  -1  13   3       9505.37       9564.55       134.21 o                         
   0  13   3       4004.91       4005.86        73.17 o                         
   1  13   3       9820.20       9888.59       142.21 o                         
   2  13   3         69.60          2.98        24.12 o                         
   3  13   3       4476.94       4475.50        71.74 o                         
   4  13   3        661.96        650.32        29.31 o                         
   5  13   3       1318.81       1257.70        39.87 o                         
   6  13   3       1255.28       1350.31        58.15 o                         
   7  13   3       3452.41       3355.27        82.22 o                         
   8  13   3        173.87        180.00        49.59 o                         
   9  13   3        207.61        200.48       102.67 o                         
  -8  14   3       2707.65       2807.44       131.48 o                         
  -7  14   3        982.17       1145.44        87.94 o                         
  -6  14   3        968.79        961.87        44.52 o                         
  -5  14   3       1166.80       1260.35        46.12 o                         
  -4  14   3       6195.40       6313.79        98.71 o                         
  -3  14   3        343.06        375.31        29.29 o                         
  -2  14   3       5447.05       5163.33        81.83 o                         
  -1  14   3        466.60        513.56        31.74 o                         
   0  14   3       2040.47       2016.13        53.28 o                         
   1  14   3        401.62        444.92        31.49 o                         
   2  14   3       5053.29       4799.92        92.61 o                         
   3  14   3        311.94        336.80        28.97 o                         
   4  14   3       6366.54       6237.16        94.63 o                         
   5  14   3       1251.03       1359.85        46.77 o                         
   6  14   3       1041.47       1087.71        78.04 o                         
   7  14   3        940.31       1041.99        60.07 o                         
   8  14   3       2908.39       2691.85       124.97 o                         
  -8  15   3        495.76        591.70        94.16 o                         
  -7  15   3        396.08        505.87        52.36 o                         
  -6  15   3       1973.48       1968.70        66.03 o                         
  -5  15   3        379.35        430.73        39.71 o                         
  -4  15   3       3069.58       3210.05        71.86 o                         
  -3  15   3       3227.73       3104.30        71.21 o                         
  -2  15   3       1688.49       1612.57        50.67 o                         
  -1  15   3       6263.88       6340.76        97.76 o                         
   0  15   3       2567.06       2540.87        63.22 o                         
   1  15   3       5967.20       6031.31       104.03 o                         
   2  15   3       1594.80       1563.57        55.65 o                         
   3  15   3       3005.80       2879.03        69.98 o                         
   4  15   3       3207.72       3357.35        72.60 o                         
   5  15   3        352.63        398.43        36.89 o                         
   6  15   3       1985.71       1926.94        84.07 o                         
   7  15   3        401.61        361.72        67.53 o                         
   8  15   3        454.24        586.13       112.70 o                         
  -7  16   3        654.52        549.67        84.17 o                         
  -6  16   3        495.37        516.31        63.58 o                         
  -5  16   3        117.50        174.93        47.68 o                         
  -4  16   3       3164.62       3332.35        94.87 o                         
  -3  16   3       1820.36       1764.77        66.30 o                         
  -2  16   3       2724.18       2756.38        76.09 o                         
  -1  16   3        587.54        621.27        41.27 o                         
   0  16   3         19.22          1.37        36.17 o                         
   1  16   3        481.06        453.09        47.57 o                         
   2  16   3       2773.37       2846.32        79.19 o                         
   3  16   3       1861.49       1807.17        67.99 o                         
   4  16   3       3309.66       3440.83        90.21 o                         
   5  16   3        114.70        135.90        45.09 o                         
   6  16   3        498.35        534.63        88.69 o                         
   7  16   3        603.93        572.56        88.44 o                         
  -7  17   3        355.82        454.16        77.50 o                         
  -6  17   3       1058.23       1150.59        79.12 o                         
  -5  17   3        840.92        857.15        57.62 o                         
  -4  17   3        912.19       1005.66        59.60 o                         
  -3  17   3        122.29        158.06        45.01 o                         
  -2  17   3        473.16        519.13        56.14 o                         
  -1  17   3        301.35        257.46        53.35 o                         
   0  17   3        945.86        942.45        62.60 o                         
   1  17   3        265.59        171.29        54.84 o                         
   2  17   3        363.97        351.44        46.79 o                         
   3  17   3         97.54        136.58        43.83 o                         
   4  17   3        940.71        981.43        55.73 o                         
   5  17   3        800.17        843.55        57.12 o                         
   6  17   3       1070.85       1124.02        87.15 o                         
   7  17   3        269.81        339.44        89.82 o                         
  -6  18   3       1360.91       1427.58        92.40 o                         
  -5  18   3        349.92        357.18        64.22 o                         
  -4  18   3        699.33        753.68        63.18 o                         
  -3  18   3         46.38         46.46        56.26 o                         
  -2  18   3       4644.65       4641.88       124.99 o                         
  -1  18   3       1480.44       1409.37        82.24 o                         
   0  18   3        676.65        614.60        68.73 o                         
   1  18   3       1507.82       1328.74        89.53 o                         
   2  18   3       4587.88       4351.44       125.38 o                         
   3  18   3         68.86         66.08        48.55 o                         
   4  18   3        672.49        727.17        58.84 o                         
   5  18   3        344.65        390.88        66.60 o                         
   6  18   3       1353.69       1218.58        92.53 o                         
  -5  19   3        220.31        236.48        82.09 o                         
  -4  19   3        721.39        684.59        96.33 o                         
  -3  19   3       1882.86       1931.13        97.57 o                         
  -2  19   3        202.90        246.11        64.57 o                         
  -1  19   3        680.38        657.02        67.18 o                         
   0  19   3         57.39         38.12        67.96 o                         
   1  19   3        652.49        607.48        70.56 o                         
   2  19   3        167.82        159.54        61.53 o                         
   3  19   3       1545.98       1636.81        98.78 o                         
   4  19   3        640.75        635.42        64.32 o                         
   5  19   3        233.23        232.42        88.55 o                         
  -4  20   3        161.50        148.29        75.33 o                         
  -3  20   3        356.76        312.55        72.56 o                         
  -2  20   3       5282.78       5088.74       142.09 o                         
  -1  20   3        430.81        419.25        72.70 o                         
   0  20   3          7.55         22.70        71.76 o                         
   1  20   3        492.25        581.25        83.44 o                         
   2  20   3       4803.95       4484.64       141.03 o                         
   3  20   3        353.41        321.25        71.90 o                         
   4  20   3        186.61        230.01        76.53 o                         
  -3  21   3       2980.02       2982.09       128.60 o                         
  -2  21   3        356.73        373.75        83.79 o                         
  -1  21   3       1515.88       1478.49        93.40 o                         
   0  21   3         14.46        -44.55        72.70 o                         
   1  21   3       1543.89       1393.97        99.41 o                         
   2  21   3        371.57        458.68        77.17 o                         
   3  21   3       2765.88       2722.36       133.49 o                         
   1   0   4       3045.78       2972.96        47.22 o                         
   2   0   4       7867.11       8026.30        95.79 o                         
   3   0   4         77.70         70.87         8.34 o                         
   4   0   4       2291.81       2402.29        33.41 o                         
   5   0   4         92.45         82.90        10.19 o                         
   6   0   4       9032.45       8730.59       105.69 o                         
   7   0   4         85.48         82.99        15.88 o                         
   8   0   4       5140.59       5020.78        85.24 o                         
   9   0   4       2827.88       2524.64        56.90 o                         
  10   0   4       8706.91       8762.82       151.71 o                         
  11   0   4         29.44          7.83        91.45 o                         
 -11   1   4        547.74        745.06       129.43 o                         
 -10   1   4        741.07        816.58        52.44 o                         
  -9   1   4        753.75        870.76        42.34 o                         
  -8   1   4         10.95        -10.46        22.08 o                         
  -7   1   4        873.13        833.36        27.35 o                         
  -6   1   4       4066.53       4187.79        57.71 o                         
  -5   1   4       1979.88       2068.36        35.36 o                         
  -4   1   4       3489.99       3639.79        50.65 o                         
  -3   1   4      41917.50      42023.27       512.12 o                         
  -2   1   4       5483.12       5300.77        66.41 o                         
  -1   1   4      40336.18      37924.24       695.83 o                         
   1   1   4      39960.46      39081.54       461.30 o                         
   2   1   4       5863.65       5600.77        66.43 o                         
   3   1   4      43376.30      42752.75       443.84 o                         
   4   1   4       3339.98       3417.20        41.25 o                         
   5   1   4       1630.22       1723.29        27.35 o                         
   6   1   4       4074.63       4090.42        56.58 o                         
   7   1   4        811.23        756.99        25.52 o                         
   8   1   4         65.83         70.79        21.70 o                         
   9   1   4        677.83        774.63        34.45 o                         
  10   1   4        702.15        771.97        48.23 o                         
  11   1   4        584.94        631.12        81.89 o                         
 -11   2   4        205.58        143.54        87.08 o                         
 -10   2   4       3610.25       3480.00        97.41 o                         
  -9   2   4       1963.21       1945.32        55.12 o                         
  -8   2   4       2365.71       2358.91        47.81 o                         
  -7   2   4       2233.56       2323.86        44.53 o                         
  -6   2   4      13542.01      13679.83       188.49 o                         
  -5   2   4       5072.31       5030.46        77.87 o                         
  -4   2   4       4851.75       5209.68        69.27 o                         
  -3   2   4       8164.66       8185.46        98.40 o                         
  -2   2   4      17634.37      17517.98       185.75 o                         
  -1   2   4       2685.55       2624.13        31.29 o                         
   0   2   4       2312.48       2584.12        36.61 o                         
   1   2   4       2824.82       2782.69        33.10 o                         
   2   2   4      16110.43      16103.99       185.07 o                         
   3   2   4       8244.72       8129.59        86.13 o                         
   4   2   4       4791.76       5071.63        57.55 o                         
   5   2   4       5194.50       5194.58        64.41 o                         
   6   2   4      13823.74      13813.02       151.67 o                         
   7   2   4       1952.78       1943.63        38.97 o                         
   8   2   4       2254.69       2253.02        47.50 o                         
   9   2   4       1731.00       1732.13        49.74 o                         
  10   2   4       3300.05       3391.61       104.19 o                         
  11   2   4        159.54        156.10        76.93 o                         
 -11   3   4        863.26        996.10       106.14 o                         
 -10   3   4        599.55        614.76        60.82 o                         
  -9   3   4       1450.59       1426.61        50.84 o                         
  -8   3   4        468.13        507.30        27.09 o                         
  -7   3   4       3962.89       3975.12        69.29 o                         
  -6   3   4       7664.74       7715.54       112.71 o                         
  -5   3   4       1282.87       1409.44        33.36 o                         
  -4   3   4      12197.07      12562.04       152.04 o                         
  -3   3   4      31539.94      31865.72       320.48 o                         
  -2   3   4       7947.01       7766.46        86.61 o                         
  -1   3   4      62721.89      61588.56       664.20 o                         
   0   3   4       3832.96       3821.29        50.23 o                         
   1   3   4      60877.02      60635.73       633.72 o                         
   2   3   4       8425.15       8231.92        91.13 o                         
   3   3   4      31206.21      31768.26       321.18 o                         
   4   3   4      12391.99      12903.92       133.30 o                         
   5   3   4       1209.50       1298.13        25.85 o                         
   6   3   4       7632.41       7624.32        86.02 o                         
   7   3   4       4703.25       4762.67        63.77 o                         
   8   3   4        334.64        392.75        25.22 o                         
   9   3   4       1597.58       1541.88        47.62 o                         
  10   3   4        554.93        606.29        45.52 o                         
  11   3   4        793.62        863.07        97.05 o                         
 -11   4   4       1118.79       1040.64       106.09 o                         
 -10   4   4        359.60        317.18        53.23 o                         
  -9   4   4        750.83        740.37        37.23 o                         
  -8   4   4       8314.68       8088.90       137.95 o                         
  -7   4   4        115.48        104.66        16.29 o                         
  -6   4   4       7310.85       7224.86       110.96 o                         
  -5   4   4        760.02        718.37        19.05 o                         
  -4   4   4       7038.12       7651.61        75.78 o                         
  -3   4   4        294.73        322.38        10.88 o                         
  -2   4   4      14855.88      13898.20       161.00 o                         
  -1   4   4       2998.68       2829.51        37.50 o                         
   0   4   4        200.03        239.58        11.56 o                         
   1   4   4       2829.68       2678.07        35.58 o                         
   2   4   4      15778.93      14948.51       154.34 o                         
   3   4   4        283.35        334.85        12.43 o                         
   4   4   4       6245.65       6802.50        79.03 o                         
   5   4   4        691.98        639.45        20.33 o                         
   6   4   4       7902.81       7834.18        86.10 o                         
   7   4   4        165.41        179.79        14.77 o                         
   8   4   4       8776.97       8819.11       116.01 o                         
   9   4   4        657.29        656.83        34.69 o                         
  10   4   4        351.44        300.41        53.62 o                         
  11   4   4       1045.37        951.46       199.17 o                         
 -11   5   4        859.97        857.34       106.34 o                         
 -10   5   4        716.72        714.46        57.82 o                         
  -9   5   4       3084.36       3175.39        68.53 o                         
  -8   5   4         48.25         75.21        23.38 o                         
  -7   5   4       3670.32       3627.33        62.61 o                         
  -6   5   4        365.82        377.73        20.44 o                         
  -5   5   4        660.15        626.08        17.04 o                         
  -4   5   4        354.04        332.09        13.19 o                         
  -3   5   4       8141.92       8244.01       101.62 o                         
  -2   5   4       4336.73       4238.92        53.26 o                         
  -1   5   4      24550.28      24013.46       278.05 o                         
   0   5   4       5283.29       5383.81        71.01 o                         
   1   5   4      24569.15      24049.16       310.94 o                         
   2   5   4       4500.44       4398.52        50.76 o                         
   3   5   4       8389.59       8575.49       102.95 o                         
   4   5   4        281.54        287.61        13.42 o                         
   5   5   4        613.17        590.02        21.43 o                         
   6   5   4        509.11        513.31        20.50 o                         
   7   5   4       4093.22       4096.85        61.46 o                         
   8   5   4         79.43        115.98        27.42 o                         
   9   5   4       2962.83       3023.52        67.32 o                         
  10   5   4        652.59        601.87        52.01 o                         
  11   5   4        871.56        659.58       224.05 o                         
 -11   6   4        928.11        832.98       112.81 o                         
 -10   6   4        390.06        372.46        72.25 o                         
  -9   6   4        123.95         78.90        35.80 o                         
  -8   6   4      11209.38      11320.77       162.65 o                         
  -7   6   4        126.82        144.93        20.62 o                         
  -6   6   4        316.88        327.85        21.66 o                         
  -5   6   4       1957.26       1996.13        28.94 o                         
  -4   6   4       4749.41       4704.85        62.33 o                         
  -3   6   4       2714.82       2759.91        38.92 o                         
  -2   6   4      10095.40       9787.92       124.29 o                         
  -1   6   4        812.71        893.64        21.03 o                         
   0   6   4      58954.79      60055.76       724.65 o                         
   1   6   4        818.30        860.12        22.45 o                         
   2   6   4      11266.63      10892.67       124.75 o                         
   3   6   4       2723.66       2783.87        37.02 o                         
   4   6   4       5107.17       5177.74        67.96 o                         
   5   6   4       1974.93       2018.59        34.51 o                         
   6   6   4        413.29        441.00        20.78 o                         
   7   6   4        126.83        117.13        18.25 o                         
   8   6   4      11130.70      11115.27       153.88 o                         
   9   6   4        123.42        137.40        39.17 o                         
  10   6   4        320.39        212.54        55.54 o                         
  11   6   4        843.49        680.53       135.67 o                         
 -10   7   4        246.59        223.48        76.20 o                         
  -9   7   4       2482.18       2537.66        67.96 o                         
  -8   7   4        449.97        511.32        33.70 o                         
  -7   7   4       7301.97       7459.13       111.29 o                         
  -6   7   4        257.40        246.99        16.97 o                         
  -5   7   4        950.22        947.33        27.56 o                         
  -4   7   4       1561.46       1612.58        30.93 o                         
  -3   7   4       9719.38       9493.68       111.90 o                         
  -2   7   4       2449.14       2343.62        38.34 o                         
  -1   7   4       8543.89       8847.75       114.82 o                         
   0   7   4       3057.57       3112.34        47.37 o                         
   1   7   4       9776.73      10192.09       129.78 o                         
   2   7   4       2563.23       2554.72        43.08 o                         
   3   7   4       9813.42       9586.60       111.51 o                         
   4   7   4       1819.19       1934.69        35.37 o                         
   5   7   4       1076.44       1109.31        27.35 o                         
   6   7   4        349.97        330.82        21.52 o                         
   7   7   4       7271.39       7351.50        96.67 o                         
   8   7   4        515.01        573.39        28.98 o                         
   9   7   4       2498.68       2514.99        73.19 o                         
  10   7   4        221.16        236.54        83.95 o                         
 -10   8   4        602.59        516.81        92.90 o                         
  -9   8   4         63.83         68.37        49.17 o                         
  -8   8   4       4864.58       4947.25        92.37 o                         
  -7   8   4       2066.71       2070.77        46.29 o                         
  -6   8   4        443.67        422.23        22.15 o                         
  -5   8   4        777.43        802.49        24.41 o                         
  -4   8   4       6828.87       6882.02        86.25 o                         
  -3   8   4       2024.15       2015.97        33.60 o                         
  -2   8   4      14344.12      14371.16       172.39 o                         
  -1   8   4       1084.94        999.06        29.15 o                         
   0   8   4      12891.65      11844.18       185.49 o                         
   1   8   4       1142.95       1069.79        32.00 o                         
   2   8   4      14244.43      14254.69       192.12 o                         
   3   8   4       1811.81       1764.74        33.93 o                         
   4   8   4       7116.31       7175.80        96.78 o                         
   5   8   4        803.50        854.23        28.41 o                         
   6   8   4        365.49        302.76        21.14 o                         
   7   8   4       2127.32       2041.99        43.32 o                         
   8   8   4       4689.36       4762.70        88.06 o                         
   9   8   4         57.13         48.92        38.88 o                         
  10   8   4        551.41        583.07        94.77 o                         
 -10   9   4        274.80        286.68        94.21 o                         
  -9   9   4       3474.36       3473.19       140.26 o                         
  -8   9   4       1260.56       1290.04        60.75 o                         
  -7   9   4       6444.65       6198.75       106.48 o                         
  -6   9   4        371.40        381.13        23.99 o                         
  -5   9   4       3376.66       3301.86        49.70 o                         
  -4   9   4       6951.03       6703.09        84.92 o                         
  -3   9   4       9486.91       9720.46       127.59 o                         
  -2   9   4        657.37        656.01        24.69 o                         
  -1   9   4        627.13        721.92        26.21 o                         
   0   9   4       3824.22       3927.28        63.64 o                         
   1   9   4        898.74       1035.35        35.49 o                         
   2   9   4        549.23        551.59        27.13 o                         
   3   9   4       9349.65       9579.23       120.73 o                         
   4   9   4       7020.80       6796.21        84.21 o                         
   5   9   4       3533.61       3477.29        53.35 o                         
   6   9   4        423.88        470.32        23.90 o                         
   7   9   4       6281.33       6265.19       123.32 o                         
   8   9   4       1489.64       1403.45        58.36 o                         
   9   9   4       3586.90       3543.43        96.02 o                         
  10   9   4        344.10        291.28        86.91 o                         
 -10  10   4        347.58        465.14       143.52 o                         
  -9  10   4        485.79        449.87        67.06 o                         
  -8  10   4        708.14        698.52        48.05 o                         
  -7  10   4       1817.66       1807.08        53.93 o                         
  -6  10   4       1439.13       1419.70        33.75 o                         
  -5  10   4        395.85        381.62        20.82 o                         
  -4  10   4       6097.43       6202.24        80.46 o                         
  -3  10   4       3620.89       3608.80        54.69 o                         
  -2  10   4       4240.92       4603.24        65.42 o                         
  -1  10   4          2.65        -15.44        15.44 o                         
   0  10   4       3342.21       2572.87        49.13 o                         
   1  10   4         19.68          4.86        17.28 o                         
   2  10   4       4153.46       4402.49        78.97 o                         
   3  10   4       3243.16       3274.09        55.54 o                         
   4  10   4       5942.28       6008.85        78.96 o                         
   5  10   4        389.37        411.68        25.30 o                         
   6  10   4       1487.70       1485.67        39.99 o                         
   7  10   4       1841.96       1856.80        50.70 o                         
   8  10   4        734.74        763.82        53.86 o                         
   9  10   4        576.18        574.38        73.55 o                         
  10  10   4        365.35        345.13       101.71 o                         
  -9  11   4       4291.10       4679.82       148.27 o                         
  -8  11   4       2257.76       1984.18        75.23 o                         
  -7  11   4       1123.53       1087.64        45.23 o                         
  -6  11   4        282.89        335.46        25.24 o                         
  -5  11   4        563.27        637.57        33.03 o                         
  -4  11   4        979.86       1049.38        32.27 o                         
  -3  11   4       1039.69       1092.36        35.93 o                         
  -2  11   4        130.06         80.02        19.18 o                         
  -1  11   4        812.42        769.29        30.06 o                         
   0  11   4         14.40         27.53        18.77 o                         
   1  11   4        769.97        718.55        31.21 o                         
   2  11   4        174.84        106.23        20.77 o                         
   3  11   4       1125.40       1213.07        42.52 o                         
   4  11   4        858.78        832.68        29.85 o                         
   5  11   4        439.04        485.61        29.59 o                         
   6  11   4        248.12        268.53        28.91 o                         
   7  11   4        964.51        929.87        44.26 o                         
   8  11   4       2459.13       2290.97        75.73 o                         
   9  11   4       4208.69       4077.43       174.11 o                         
  -9  12   4        599.63        670.70        79.82 o                         
  -8  12   4       1838.28       1838.17        83.25 o                         
  -7  12   4        664.58        719.75        40.89 o                         
  -6  12   4       3257.24       3280.94        58.72 o                         
  -5  12   4       2811.62       2852.97        53.92 o                         
  -4  12   4       4975.16       4966.41        67.36 o                         
  -3  12   4       1574.73       1568.04        40.19 o                         
  -2  12   4        182.68        205.21        21.17 o                         
  -1  12   4        313.11        289.40        22.57 o                         
   0  12   4      14785.80      14754.56       203.76 o                         
   1  12   4        437.01        423.41        27.01 o                         
   2  12   4        245.42        288.56        25.06 o                         
   3  12   4       1652.00       1660.37        43.14 o                         
   4  12   4       4048.59       4017.02        65.80 o                         
   5  12   4       2938.59       2959.23        56.89 o                         
   6  12   4       3358.05       3407.78        68.83 o                         
   7  12   4        532.16        562.05        41.61 o                         
   8  12   4       1887.62       1949.45        77.21 o                         
   9  12   4        652.55        504.97        99.84 o                         
  -9  13   4       1208.31       1362.21       122.84 o                         
  -8  13   4        824.27       1047.79        97.87 o                         
  -7  13   4       1252.96       1287.30        64.55 o                         
  -6  13   4       2307.96       2159.89        52.27 o                         
  -5  13   4       2408.86       2484.43        73.67 o                         
  -4  13   4       1341.73       1372.07        43.83 o                         
  -3  13   4       1279.82       1357.67        45.24 o                         
  -2  13   4       1280.96       1348.81        38.57 o                         
  -1  13   4       5104.43       4904.59        74.74 o                         
   0  13   4       1467.22       1551.67        42.82 o                         
   1  13   4       5102.60       4789.81        82.24 o                         
   2  13   4       1135.17       1156.86        43.33 o                         
   3  13   4       1643.89       1705.80        44.79 o                         
   4  13   4       1368.49       1345.59        39.09 o                         
   5  13   4       2469.26       2421.05        56.85 o                         
   6  13   4       2309.76       2202.60        65.75 o                         
   7  13   4       1091.88       1105.84        56.38 o                         
   8  13   4        790.70        996.84        78.29 o                         
   9  13   4       1277.54       1325.57       121.83 o                         
  -8  14   4       2473.71       2606.07       130.77 o                         
  -7  14   4        186.86        199.03        44.59 o                         
  -6  14   4       2075.94       2000.16        64.36 o                         
  -5  14   4       4087.55       4025.35        74.86 o                         
  -4  14   4        128.84        216.83        29.84 o                         
  -3  14   4        415.55        396.00        28.66 o                         
  -2  14   4       4427.30       4452.48        76.33 o                         
  -1  14   4       1635.12       1630.56        44.39 o                         
   0  14   4       4867.96       4857.65        80.36 o                         
   1  14   4       1387.05       1340.53        48.59 o                         
   2  14   4       4673.84       4548.49        88.99 o                         
   3  14   4        317.23        328.78        35.22 o                         
   4  14   4         61.45        101.04        26.42 o                         
   5  14   4       4163.84       3984.47        73.32 o                         
   6  14   4       2265.64       2145.62        77.20 o                         
   7  14   4        246.16        288.43        51.88 o                         
   8  14   4       2696.82       2968.03       135.31 o                         
  -8  15   4        188.34        354.33        87.15 o                         
  -7  15   4       1501.68       1707.71        79.20 o                         
  -6  15   4         17.25         -9.98        30.87 o                         
  -5  15   4       4602.62       4541.19        88.35 o                         
  -4  15   4        700.01        676.38        39.48 o                         
  -3  15   4       1387.90       1377.15        53.60 o                         
  -2  15   4        530.84        529.17        33.93 o                         
  -1  15   4       7277.97       7740.29       109.60 o                         
   0  15   4        348.17        324.84        30.85 o                         
   1  15   4       7095.93       7347.82       120.44 o                         
   2  15   4        427.76        426.16        39.61 o                         
   3  15   4       1864.33       1854.32        59.03 o                         
   4  15   4        771.36        772.75        39.91 o                         
   5  15   4       4784.31       4759.13       102.58 o                         
   6  15   4         11.78         83.51        50.87 o                         
   7  15   4       1620.95       1673.45        90.04 o                         
   8  15   4        247.73        197.49        93.09 o                         
  -7  16   4        121.68        228.52        78.00 o                         
  -6  16   4         27.99         91.68        47.02 o                         
  -5  16   4       1574.55       1676.20        63.35 o                         
  -4  16   4       1649.59       1688.04        70.19 o                         
  -3  16   4       1477.90       1553.98        62.87 o                         
  -2  16   4       5003.14       4946.18       101.01 o                         
  -1  16   4       1843.19       1927.91        70.18 o                         
   0  16   4       1026.62        937.46        51.20 o                         
   1  16   4       1886.46       1798.44        75.72 o                         
   2  16   4       5496.17       5326.25       122.10 o                         
   3  16   4       1485.81       1485.98        65.18 o                         
   4  16   4       1604.46       1579.09        65.40 o                         
   5  16   4       1568.85       1567.94        70.61 o                         
   6  16   4         10.30        143.77        56.65 o                         
   7  16   4        155.08        118.52        80.38 o                         
  -7  17   4        384.87        516.57        81.27 o                         
  -6  17   4         60.98        166.19        68.40 o                         
  -5  17   4        887.39        954.08        60.26 o                         
  -4  17   4        350.40        453.49        50.96 o                         
  -3  17   4       3177.76       2932.62       102.64 o                         
  -2  17   4        189.32        204.74        52.84 o                         
  -1  17   4       3574.49       3480.16       106.06 o                         
   0  17   4        520.36        542.49        55.37 o                         
   1  17   4       3231.04       3268.94        99.52 o                         
   2  17   4        259.29        273.04        53.55 o                         
   3  17   4       3199.29       2975.18        86.91 o                         
   4  17   4        412.55        490.57        47.69 o                         
   5  17   4        845.54        830.66        78.47 o                         
   6  17   4         68.43        110.87        61.83 o                         
   7  17   4        299.51        265.18        92.06 o                         
  -6  18   4       1143.70       1134.93       110.97 o                         
  -5  18   4       1021.78        871.77        72.59 o                         
  -4  18   4        707.82        726.16        70.49 o                         
  -3  18   4        548.72        461.30        67.77 o                         
  -2  18   4       1679.96       2118.40       120.45 o                         
  -1  18   4       1410.71       1448.33        84.25 o                         
   0  18   4       1750.23       1587.15        94.38 o                         
   1  18   4       1315.60       1325.43        90.49 o                         
   2  18   4       1880.12       2213.37       132.64 o                         
   3  18   4        553.63        494.75        51.19 o                         
   4  18   4        623.05        739.92        78.74 o                         
   5  18   4        918.13        935.44        74.12 o                         
   6  18   4       1009.97       1101.32        97.69 o                         
  -5  19   4         94.04         95.76        81.56 o                         
  -4  19   4        359.81        354.43        67.84 o                         
  -3  19   4       1441.45       1412.26        87.14 o                         
  -2  19   4        680.76        657.90        67.01 o                         
  -1  19   4       2437.54       2452.54       105.28 o                         
   0  19   4        170.96        146.12        62.99 o                         
   1  19   4       2110.32       2169.68       173.99 o                         
   2  19   4        597.58        587.41        65.37 o                         
   3  19   4       1537.55       1651.28        98.05 o                         
   4  19   4        287.16        288.57        60.75 o                         
   5  19   4        122.56        167.78        76.21 o                         
  -4  20   4        306.04        237.80        75.06 o                         
  -3  20   4        618.75        654.31        78.75 o                         
  -2  20   4         27.95        127.27        68.74 o                         
  -1  20   4        183.46        122.22        66.47 o                         
   0  20   4       1296.31       1114.97        78.84 o                         
   1  20   4        164.11        269.86        77.18 o                         
   2  20   4         53.86         90.80        66.06 o                         
   3  20   4        590.09        600.34        73.87 o                         
   4  20   4        298.43        345.70        77.43 o                         
  -3  21   4       1368.37       1405.47        99.00 o                         
  -2  21   4        352.23        351.80        77.88 o                         
  -1  21   4        358.48        314.31        78.40 o                         
   0  21   4          4.03         -6.98        76.32 o                         
   1  21   4        234.70        336.46        86.29 o                         
   2  21   4        383.55        464.62        82.13 o                         
   3  21   4       1322.92       1260.89       112.89 o                         
   1   0   5       1550.40       1512.91        21.71 o                         
   2   0   5       2693.19       2596.32        39.57 o                         
   3   0   5         44.25         85.87         9.58 o                         
   4   0   5      71363.76      72057.37       824.40 o                         
   5   0   5      13454.10      13705.82       157.10 o                         
   6   0   5       7595.71       8051.11       103.87 o                         
   7   0   5       4684.98       4507.18        67.06 o                         
   8   0   5        910.35        955.09        33.90 o                         
   9   0   5        762.47        653.40        33.63 o                         
  10   0   5         76.67         74.81        42.44 o                         
  11   0   5        789.24        908.18       104.03 o                         
 -11   1   5       1459.37       1803.69       137.44 o                         
 -10   1   5       2000.02       2023.41        75.64 o                         
  -9   1   5       2505.40       2548.68        57.99 o                         
  -8   1   5         40.27         62.02        20.91 o                         
  -7   1   5        198.61        178.35        18.93 o                         
  -6   1   5       5391.07       5262.19        78.57 o                         
  -5   1   5        985.33       1155.34        25.35 o                         
  -4   1   5       5989.33       5984.73        81.96 o                         
  -3   1   5       4944.44       4444.90        57.11 o                         
  -2   1   5       5346.54       5360.25        68.28 o                         
  -1   1   5       4297.48       4127.50        48.01 o                         
   0   1   5       2683.74       2509.45        35.70 o                         
   1   1   5       4393.97       4223.25        53.83 o                         
   2   1   5       5126.66       5158.52        64.34 o                         
   3   1   5       4330.88       3837.64        47.53 o                         
   4   1   5       6025.01       6053.43        66.24 o                         
   5   1   5        637.24        907.82        30.45 o                         
   6   1   5       5566.11       5342.11        65.22 o                         
   7   1   5        199.53        194.26        17.24 o                         
   8   1   5         56.35         18.23        24.52 o                         
   9   1   5       2596.47       2670.55        58.80 o                         
  10   1   5       1971.33       1999.69        72.91 o                         
  11   1   5       1490.89       1721.25       160.33 o                         
 -11   2   5        958.78        951.72       102.21 o                         
 -10   2   5       3577.62       3648.16        91.36 o                         
  -9   2   5       4152.63       4306.76        84.51 o                         
  -8   2   5        869.16        882.06        30.68 o                         
  -7   2   5       1056.38       1104.81        40.77 o                         
  -6   2   5        754.13        802.76        31.27 o                         
  -5   2   5       8691.92       8979.28       111.76 o                         
  -4   2   5      31710.92      31785.88       385.08 o                         
  -3   2   5       7020.82       7155.75        88.52 o                         
  -2   2   5       3141.14       2934.49        33.53 o                         
  -1   2   5       3480.84       3388.56        38.11 o                         
   0   2   5       9881.16      10131.79       118.53 o                         
   1   2   5       3708.61       3633.05        42.30 o                         
   2   2   5       2952.24       2703.38        37.75 o                         
   3   2   5       7009.52       7282.73        80.52 o                         
   4   2   5      31196.87      31315.63       318.80 o                         
   5   2   5       8941.67       9143.35        97.93 o                         
   6   2   5        984.55       1030.90        21.78 o                         
   7   2   5       1073.54       1042.76        30.44 o                         
   8   2   5        988.61        934.73        37.44 o                         
   9   2   5       4098.98       4177.79        78.68 o                         
  10   2   5       3367.55       3447.88       100.18 o                         
  11   2   5        914.05        923.18       113.89 o                         
 -11   3   5        994.38       1138.14       109.72 o                         
 -10   3   5       1335.59       1327.06       104.71 o                         
  -9   3   5       1320.06       1344.89        55.44 o                         
  -8   3   5        558.63        568.99        26.63 o                         
  -7   3   5       2631.69       2741.23        47.48 o                         
  -6   3   5        791.16        865.46        32.12 o                         
  -5   3   5       7986.42       8211.60       106.13 o                         
  -4   3   5       1785.11       1808.55        38.92 o                         
  -3   3   5       4619.10       4392.24        49.40 o                         
  -2   3   5       1490.43       1503.57        21.39 o                         
  -1   3   5      27119.17      26926.67       278.71 o                         
   0   3   5       3677.42       3641.22        44.04 o                         
   1   3   5      24077.58      23924.72       265.09 o                         
   2   3   5       1540.81       1549.64        24.54 o                         
   3   3   5       4810.32       4640.40        52.99 o                         
   4   3   5       1795.48       1852.28        27.03 o                         
   5   3   5       8802.32       8882.03        97.80 o                         
   6   3   5        661.68        689.30        21.89 o                         
   7   3   5       2905.89       2975.75        47.82 o                         
   8   3   5        481.06        511.49        28.77 o                         
   9   3   5       1334.73       1352.44        49.83 o                         
  10   3   5       1193.36       1272.81        62.34 o                         
  11   3   5       1001.73       1222.36       151.88 o                         
 -11   4   5         89.48        -17.91        93.35 o                         
 -10   4   5       1037.63       1051.11        72.04 o                         
  -9   4   5       4503.69       4271.60        80.24 o                         
  -8   4   5       1399.35       1416.23        38.69 o                         
  -7   4   5        134.55        144.44        15.77 o                         
  -6   4   5      11251.54      11775.85       147.45 o                         
  -5   4   5       1501.48       1518.79        24.79 o                         
  -4   4   5       5450.58       5304.22        57.46 o                         
  -3   4   5       4701.98       4738.11        55.11 o                         
  -2   4   5       5665.95       5826.89        66.20 o                         
  -1   4   5       4028.55       3876.53        51.83 o                         
   0   4   5      69536.59      69104.04       751.02 o                         
   1   4   5       4293.19       4217.89        49.38 o                         
   2   4   5       5176.67       5323.77        62.46 o                         
   3   4   5       4638.34       4675.17        61.28 o                         
   4   4   5       5549.46       5450.07        64.15 o                         
   5   4   5       1647.76       1719.62        29.39 o                         
   6   4   5      11696.03      12263.32       129.89 o                         
   7   4   5        122.22        134.29        16.49 o                         
   8   4   5       1304.55       1307.96        41.68 o                         
   9   4   5       4109.19       3896.91        72.75 o                         
  10   4   5       1015.11       1014.33        66.47 o                         
  11   4   5         66.57        -42.81       124.97 o                         
 -11   5   5        154.91        296.69        96.38 o                         
 -10   5   5       1108.86       1018.03        91.23 o                         
  -9   5   5        905.14        920.91        50.26 o                         
  -8   5   5        318.17        364.24        28.82 o                         
  -7   5   5      10531.53      10720.32       140.14 o                         
  -6   5   5        760.30        768.37        28.43 o                         
  -5   5   5       4899.51       4692.90        58.59 o                         
  -4   5   5       1043.86        942.50        20.03 o                         
  -3   5   5       7619.41       7724.51        91.99 o                         
  -2   5   5        266.86        290.07        12.38 o                         
  -1   5   5      28970.06      28608.76       314.88 o                         
   0   5   5       1624.66       1671.34        28.47 o                         
   1   5   5      26229.24      25769.29       312.99 o                         
   2   5   5        261.82        268.40        11.85 o                         
   3   5   5       7946.25       8114.26        97.63 o                         
   4   5   5       1110.98       1034.44        22.18 o                         
   5   5   5       5850.19       5726.05        71.13 o                         
   6   5   5        693.69        717.08        24.13 o                         
   7   5   5      11144.26      11320.29       127.36 o                         
   8   5   5        230.31        264.37        27.41 o                         
   9   5   5        860.44        956.97        45.47 o                         
  10   5   5       1071.16       1019.92        62.09 o                         
  11   5   5         62.72        -59.86       126.77 o                         
 -11   6   5         57.22        111.38       146.62 o                         
 -10   6   5        414.03        469.73       109.29 o                         
  -9   6   5       1220.91       1236.43        56.77 o                         
  -8   6   5       2695.13       2702.59        58.04 o                         
  -7   6   5       1031.99        955.15        33.93 o                         
  -6   6   5      10671.22      10309.88       136.96 o                         
  -5   6   5       1931.20       1975.29        32.65 o                         
  -4   6   5       3710.53       3566.73        44.92 o                         
  -3   6   5       1170.05       1319.96        24.96 o                         
  -2   6   5      31282.46      33420.10       357.39 o                         
  -1   6   5       1947.38       1974.28        31.30 o                         
   0   6   5     137581.31     140172.42      1681.58 o                         
   1   6   5       1793.70       1801.92        36.24 o                         
   2   6   5      29628.94      31429.33       356.64 o                         
   3   6   5       1221.70       1401.73        24.61 o                         
   4   6   5       3153.40       2913.84        48.01 o                         
   5   6   5       1896.12       1925.27        36.68 o                         
   6   6   5      10647.30      10382.44       130.68 o                         
   7   6   5       1164.37       1127.33        30.72 o                         
   8   6   5       2623.81       2682.50        53.46 o                         
   9   6   5       1063.48       1073.63        49.49 o                         
  10   6   5        674.43        727.13        70.25 o                         
  11   6   5         47.91        -22.67       144.58 o                         
 -10   7   5        208.05        223.53       113.29 o                         
  -9   7   5       3335.81       3360.58        87.53 o                         
  -8   7   5        576.91        571.87        32.95 o                         
  -7   7   5       7587.33       7640.42       113.44 o                         
  -6   7   5       3492.06       3476.86        60.50 o                         
  -5   7   5       1076.80        994.68        24.69 o                         
  -4   7   5       1884.86       1901.51        33.31 o                         
  -3   7   5       5140.15       5195.37        66.20 o                         
  -2   7   5       4555.04       4409.02        64.10 o                         
  -1   7   5       3402.37       2958.22        44.47 o                         
   0   7   5        207.43        235.48        14.69 o                         
   1   7   5       3617.53       3166.64        50.08 o                         
   2   7   5       4763.27       4611.76        65.19 o                         
   3   7   5       5388.30       5356.44        66.80 o                         
   4   7   5       1717.90       1758.99        38.08 o                         
   5   7   5       1121.30       1065.13        27.77 o                         
   6   7   5       3958.53       3954.61        57.32 o                         
   7   7   5       8222.37       8211.25        98.11 o                         
   8   7   5        646.94        643.12        27.57 o                         
   9   7   5       3258.21       3139.43        77.33 o                         
  10   7   5        209.42        185.75        79.15 o                         
 -10   8   5        856.57        905.57       147.50 o                         
  -9   8   5        544.85        629.29        55.77 o                         
  -8   8   5       5861.73       5610.15       114.97 o                         
  -7   8   5        628.75        627.03        28.15 o                         
  -6   8   5       8070.97       7976.65       100.37 o                         
  -5   8   5        410.68        392.03        18.85 o                         
  -4   8   5       5728.83       5577.01        69.79 o                         
  -3   8   5        788.92        772.33        22.99 o                         
  -2   8   5      25854.11      26490.88       304.47 o                         
  -1   8   5        712.80        614.53        25.34 o                         
   0   8   5      53879.96      55234.77       758.58 o                         
   1   8   5        612.90        520.89        29.29 o                         
   2   8   5      24327.83      25301.81       362.51 o                         
   3   8   5        743.96        730.87        24.09 o                         
   4   8   5       5213.43       5044.02        72.88 o                         
   5   8   5        386.51        405.39        21.14 o                         
   6   8   5       7289.73       7108.64        92.47 o                         
   7   8   5        758.78        722.99        30.12 o                         
   8   8   5       6038.77       5788.60        95.50 o                         
   9   8   5        521.13        572.23        44.57 o                         
  10   8   5        925.64       1009.47       132.99 o                         
 -10   9   5        503.38        528.51       112.58 o                         
  -9   9   5       2370.16       2210.64       102.87 o                         
  -8   9   5        107.29        125.70        39.15 o                         
  -7   9   5       1671.71       1729.71        52.88 o                         
  -6   9   5       3049.57       3116.94        50.83 o                         
  -5   9   5       2402.65       2302.72        40.09 o                         
  -4   9   5       1078.33       1055.60        28.22 o                         
  -3   9   5       5876.86       5615.36        76.87 o                         
  -2   9   5       3433.47       3558.75        53.25 o                         
  -1   9   5       7684.75       7426.97        95.75 o                         
   0   9   5         35.87         51.68        15.31 o                         
   1   9   5       7583.39       7395.06       114.46 o                         
   2   9   5       3101.02       3213.44        57.22 o                         
   3   9   5       6000.87       5694.56        76.36 o                         
   4   9   5        991.81        978.64        24.48 o                         
   5   9   5       1877.97       1842.15        41.47 o                         
   6   9   5       3343.32       3409.17        54.83 o                         
   7   9   5       1683.47       1754.35        52.05 o                         
   8   9   5        102.54        103.15        27.85 o                         
   9   9   5       2309.38       2225.62        75.19 o                         
  10   9   5        451.11        470.13       100.04 o                         
 -10  10   5       1193.98       1290.87       132.32 o                         
  -9  10   5        347.85        322.38        66.13 o                         
  -8  10   5       2378.75       2238.06        86.66 o                         
  -7  10   5       1677.30       1600.16        52.85 o                         
  -6  10   5       9873.06       9904.57       150.95 o                         
  -5  10   5         73.61         50.38        20.69 o                         
  -4  10   5       5192.41       5130.02        69.72 o                         
  -3  10   5       2268.98       2221.26        41.96 o                         
  -2  10   5      12434.56      12657.93       154.26 o                         
  -1  10   5        795.65        757.35        26.65 o                         
   0  10   5       7096.32       7413.21       101.76 o                         
   1  10   5        843.46        807.96        30.67 o                         
   2  10   5      12070.95      12264.41       172.98 o                         
   3  10   5       2124.79       2079.67        40.50 o                         
   4  10   5       4991.65       4956.33        72.34 o                         
   5  10   5         67.74         85.33        22.55 o                         
   6  10   5       9478.92       9675.63       122.29 o                         
   7  10   5       1825.67       1823.82        51.44 o                         
   8  10   5       2517.24       2324.80        57.38 o                         
   9  10   5        291.03        299.32        63.32 o                         
  10  10   5       1086.64        936.43       109.07 o                         
  -9  11   5        152.63        165.69        68.40 o                         
  -8  11   5        118.98         27.32        49.87 o                         
  -7  11   5       2434.95       2409.18        57.24 o                         
  -6  11   5       6275.14       6430.98        87.35 o                         
  -5  11   5        191.06        195.56        21.99 o                         
  -4  11   5       7022.91       7057.94        91.68 o                         
  -3  11   5       5528.89       5580.96        77.92 o                         
  -2  11   5        189.92        197.11        21.18 o                         
  -1  11   5       1462.04       1338.16        34.60 o                         
   0  11   5        308.42        410.75        22.65 o                         
   1  11   5       1389.75       1272.61        37.33 o                         
   2  11   5        134.79        139.06        20.93 o                         
   3  11   5       5170.21       5264.56        82.46 o                         
   4  11   5       7147.60       7130.00        91.22 o                         
   5  11   5        335.02        388.16        28.47 o                         
   6  11   5       6351.80       6547.60       106.16 o                         
   7  11   5       1924.92       1860.58        58.08 o                         
   8  11   5        119.66         92.12        36.07 o                         
   9  11   5        195.20        308.91        87.72 o                         
  -9  12   5          0.68        -30.18        88.07 o                         
  -8  12   5        442.84        485.45        67.73 o                         
  -7  12   5        903.15        921.12        44.44 o                         
  -6  12   5        323.66        368.86        26.05 o                         
  -5  12   5        695.31        700.37        35.47 o                         
  -4  12   5       2759.71       2634.53        52.77 o                         
  -3  12   5       2093.17       2107.77        44.62 o                         
  -2  12   5       3492.10       3441.34        59.12 o                         
  -1  12   5        115.79         92.07        20.77 o                         
   0  12   5         13.50         65.26        20.82 o                         
   1  12   5         77.28         47.94        21.60 o                         
   2  12   5       3258.70       3260.08        63.72 o                         
   3  12   5       1912.42       1920.20        45.38 o                         
   4  12   5       2839.17       2701.17        48.31 o                         
   5  12   5        769.73        778.30        38.68 o                         
   6  12   5        258.79        282.36        32.23 o                         
   7  12   5        923.22        911.60        45.91 o                         
   8  12   5        442.91        469.51        49.81 o                         
   9  12   5          8.51        -29.31       106.01 o                         
  -9  13   5       2900.09       3113.97       145.72 o                         
  -8  13   5       1210.15       1346.34       135.73 o                         
  -7  13   5        571.12        608.14        57.21 o                         
  -6  13   5        125.98        142.21        28.95 o                         
  -5  13   5       1839.79       1980.87        47.25 o                         
  -4  13   5        335.96        327.48        24.99 o                         
  -3  13   5       2636.89       2552.77        52.73 o                         
  -2  13   5        109.53        102.23        23.11 o                         
  -1  13   5       3502.78       3726.44        63.60 o                         
   0  13   5        165.42        162.34        24.00 o                         
   1  13   5       3685.02       3805.07        70.62 o                         
   2  13   5         79.85         95.67        26.19 o                         
   3  13   5       2477.20       2467.78        60.96 o                         
   4  13   5        324.14        350.36        24.34 o                         
   5  13   5       1723.38       1702.01        51.51 o                         
   6  13   5        240.93        214.62        41.19 o                         
   7  13   5        435.94        431.32        41.69 o                         
   8  13   5       1358.34       1389.46        82.16 o                         
   9  13   5       3147.43       3299.93       193.20 o                         
  -8  14   5        554.43        541.02        85.78 o                         
  -7  14   5       1577.25       1483.18        69.52 o                         
  -6  14   5       1187.62       1294.24        53.95 o                         
  -5  14   5         50.64         89.79        28.07 o                         
  -4  14   5       1143.84       1062.00        43.54 o                         
  -3  14   5       1735.08       1651.93        45.68 o                         
  -2  14   5       5496.17       5420.95        86.77 o                         
  -1  14   5       2483.80       2443.06        51.00 o                         
   0  14   5       9973.11       9946.33       138.45 o                         
   1  14   5       2316.20       2223.98        55.66 o                         
   2  14   5       5599.02       5344.46       106.48 o                         
   3  14   5       1453.07       1468.15        47.38 o                         
   4  14   5       1081.89       1039.96        39.70 o                         
   5  14   5         65.67         38.91        28.37 o                         
   6  14   5       1125.17       1271.45        65.97 o                         
   7  14   5       1458.91       1487.77        81.79 o                         
   8  14   5        511.99        621.90        81.16 o                         
  -8  15   5        762.66        854.43        95.31 o                         
  -7  15   5        536.27        622.45        52.74 o                         
  -6  15   5        593.63        576.26        43.57 o                         
  -5  15   5       4009.92       4136.60       113.34 o                         
  -4  15   5        191.02        169.02        33.98 o                         
  -3  15   5       2445.80       2480.82        64.62 o                         
  -2  15   5        314.28        277.97        32.25 o                         
  -1  15   5      11386.88      11300.26       156.83 o                         
   0  15   5        802.01        799.45        38.49 o                         
   1  15   5      12731.39      12661.94       166.54 o                         
   2  15   5        338.25        301.67        37.95 o                         
   3  15   5       2635.14       2619.40        65.88 o                         
   4  15   5        211.21        202.70        32.13 o                         
   5  15   5       3894.66       3945.79        89.09 o                         
   6  15   5        712.27        727.48        58.29 o                         
   7  15   5        537.10        622.47        66.61 o                         
   8  15   5        771.29        810.56        90.63 o                         
  -7  16   5       2424.10       2398.49       131.13 o                         
  -6  16   5       4597.42       4729.80       122.54 o                         
  -5  16   5        382.66        342.16        44.65 o                         
  -4  16   5       3299.48       3127.57        90.57 o                         
  -3  16   5        438.80        512.16        56.94 o                         
  -2  16   5       2847.34       2911.66        93.17 o                         
  -1  16   5         71.81        112.12        36.83 o                         
   0  16   5       7812.12       7963.59       148.16 o                         
   1  16   5         52.99        121.09        36.51 o                         
   2  16   5       2998.74       3008.42       138.58 o                         
   3  16   5        559.12        583.27        44.75 o                         
   4  16   5       3645.86       3509.54        84.33 o                         
   5  16   5        353.17        359.84        43.42 o                         
   6  16   5       4567.19       4807.74       130.23 o                         
   7  16   5       2456.12       2451.63       226.85 o                         
  -7  17   5        646.54        637.30        82.77 o                         
  -6  17   5         97.73        161.25        87.68 o                         
  -5  17   5       3695.55       3709.60        94.13 o                         
  -4  17   5       1023.84        919.92        57.17 o                         
  -3  17   5       1092.43       1148.81        73.06 o                         
  -2  17   5       2575.15       2684.04        95.27 o                         
  -1  17   5       3807.11       3827.77       108.05 o                         
   0  17   5       4096.05       4101.31       129.66 o                         
   1  17   5       4287.78       4287.37       109.20 o                         
   2  17   5       2453.66       2416.81        90.44 o                         
   3  17   5       1246.64       1351.65        65.85 o                         
   4  17   5       1107.26       1022.84        59.74 o                         
   5  17   5       3614.59       3579.93       101.03 o                         
   6  17   5         78.73        146.96        62.76 o                         
   7  17   5        632.26        564.47        95.80 o                         
  -6  18   5       3109.95       3097.11       130.73 o                         
  -5  18   5        200.19        229.61        64.54 o                         
  -4  18   5       4331.51       4157.27       143.12 o                         
  -3  18   5       1140.45       1325.39        83.16 o                         
  -2  18   5       2731.95       2648.59        98.75 o                         
  -1  18   5       1148.79       1172.66        72.31 o                         
   0  18   5       2288.02       2317.72       108.38 o                         
   1  18   5       1148.23       1187.90       125.78 o                         
   2  18   5       2869.88       2824.11       107.26 o                         
   3  18   5       1057.87       1099.68        62.10 o                         
   4  18   5       4600.21       4352.41       111.64 o                         
   5  18   5        158.32        226.57        66.91 o                         
   6  18   5       3028.54       3052.37       146.95 o                         
  -5  19   5       1599.21       1689.58       134.93 o                         
  -4  19   5        525.74        569.88        81.77 o                         
  -3  19   5       1208.64       1273.14        87.06 o                         
  -2  19   5        213.63        221.13        70.15 o                         
  -1  19   5       1570.53       1458.65        85.25 o                         
   0  19   5       3020.24       2826.58       113.17 o                         
   1  19   5       1658.61       1683.12       104.73 o                         
   2  19   5        199.04        347.78        63.39 o                         
   3  19   5       1259.42       1464.60        91.46 o                         
   4  19   5        592.23        559.06        70.29 o                         
   5  19   5       1533.98       1498.17       102.58 o                         
  -4  20   5       2901.46       2756.39       137.16 o                         
  -3  20   5        162.61        144.38        70.37 o                         
  -2  20   5        134.02        249.41        67.46 o                         
  -1  20   5        117.86        167.87        67.58 o                         
   0  20   5        290.16        280.47        69.49 o                         
   1  20   5        127.85        150.73        72.98 o                         
   2  20   5        120.26        103.46        90.61 o                         
   3  20   5        106.99         68.07        67.91 o                         
   4  20   5       2901.60       2821.96       124.69 o                         
  -3  21   5        572.60        559.55       115.47 o                         
  -2  21   5         44.69         23.10        77.89 o                         
  -1  21   5         96.75        167.48        74.66 o                         
   0  21   5        874.62        802.94        84.24 o                         
   1  21   5         85.07        116.83        81.77 o                         
   2  21   5         37.17        163.02        80.63 o                         
   3  21   5        575.38        614.63        98.60 o                         
   0   0   6      42442.21      37562.16      1912.59 o                         
   1   0   6       3500.38       3397.94        42.30 o                         
   2   0   6        166.84        123.66         7.90 o                         
   3   0   6         46.67         42.13         9.40 o                         
   4   0   6      16103.53      14947.74       177.51 o                         
   5   0   6       4918.34       4979.89        65.34 o                         
   6   0   6       2810.74       2718.98        42.85 o                         
   7   0   6        329.06        290.76        19.36 o                         
   8   0   6        923.00        957.28        34.27 o                         
   9   0   6         88.47         78.43        26.42 o                         
  10   0   6        118.53        107.28        42.64 o                         
  11   0   6         11.20        153.37        93.64 o                         
 -11   1   6       2463.32       2730.98       197.83 o                         
 -10   1   6        736.35        734.73        49.81 o                         
  -9   1   6       7205.36       7177.42       110.02 o                         
  -8   1   6         13.07         11.54        22.10 o                         
  -7   1   6        531.76        522.97        30.82 o                         
  -6   1   6       6914.11       6976.55       103.93 o                         
  -5   1   6      45153.82      45484.57       555.08 o                         
  -4   1   6       5310.50       5397.33        78.74 o                         
  -3   1   6       7996.62       8188.92        95.61 o                         
  -2   1   6      25589.64      25769.40       310.64 o                         
  -1   1   6       2378.12       2332.70        41.92 o                         
   0   1   6       3149.31       2989.53        38.04 o                         
   1   1   6       2267.44       2231.67        31.55 o                         
   2   1   6      25266.83      25459.71       310.76 o                         
   3   1   6       7376.13       7547.36        86.51 o                         
   4   1   6       5366.45       5515.32        63.77 o                         
   5   1   6      46217.73      45794.81       480.21 o                         
   6   1   6       6909.89       6956.36        81.63 o                         
   7   1   6        902.40        837.31        27.66 o                         
   8   1   6         16.27        -14.61        23.02 o                         
   9   1   6       6836.21       6760.65       111.44 o                         
  10   1   6        702.02        706.07        49.95 o                         
  11   1   6       2518.55       2728.16       154.59 o                         
 -11   2   6        104.16        269.94        91.81 o                         
 -10   2   6        102.98        141.92        49.01 o                         
  -9   2   6        830.96        843.52        43.09 o                         
  -8   2   6        223.20        247.23        19.52 o                         
  -7   2   6       2984.68       2894.73        57.51 o                         
  -6   2   6       1916.70       1905.22        43.54 o                         
  -5   2   6      10624.19      10664.79       129.66 o                         
  -4   2   6      49682.05      49906.29       575.07 o                         
  -3   2   6       6488.58       6471.67        79.02 o                         
  -2   2   6       8181.75       8262.31        92.00 o                         
  -1   2   6       1699.29       1609.02        22.20 o                         
   0   2   6     100645.14     103855.95      1179.65 o                         
   1   2   6       1821.13       1745.87        21.24 o                         
   2   2   6       8703.99       8816.81       102.34 o                         
   3   2   6       6279.21       6247.51        79.25 o                         
   4   2   6      50139.66      50233.98       524.99 o                         
   5   2   6      10618.12      10524.96       113.18 o                         
   6   2   6       1963.95       1928.11        31.22 o                         
   7   2   6       2738.35       2631.30        48.50 o                         
   8   2   6        240.22        243.98        24.96 o                         
   9   2   6        759.49        802.16        37.89 o                         
  10   2   6        124.26        147.99        48.26 o                         
  11   2   6        148.38         24.63        88.51 o                         
 -11   3   6        286.43        287.64       100.68 o                         
 -10   3   6       2068.27       2172.74       110.45 o                         
  -9   3   6        796.18        739.17        42.98 o                         
  -8   3   6        927.00        925.93        30.74 o                         
  -7   3   6       6367.35       6358.03       104.55 o                         
  -6   3   6       7296.90       7432.56       109.27 o                         
  -5   3   6      12948.00      12691.95       150.06 o                         
  -4   3   6       9189.34       9468.37       118.60 o                         
  -3   3   6       1204.11       1134.56        18.80 o                         
  -2   3   6       5901.23       5672.84        65.99 o                         
  -1   3   6      78715.15      79579.76       793.10 o                         
   0   3   6      10128.69      10017.54       107.88 o                         
   1   3   6      79419.52      79448.08       826.38 o                         
   2   3   6       5749.71       5570.10        69.78 o                         
   3   3   6       1602.48       1525.87        35.56 o                         
   4   3   6       9618.97       9935.35       104.20 o                         
   5   3   6      12524.00      12098.03       136.44 o                         
   6   3   6       7176.55       7236.87        82.88 o                         
   7   3   6       6916.69       6788.69        78.97 o                         
   8   3   6        933.18        965.56        35.80 o                         
   9   3   6        880.46        815.07        39.30 o                         
  10   3   6       1910.80       1952.49        85.75 o                         
  11   3   6        385.06        472.16        96.15 o                         
 -11   4   6        479.55        517.80       101.22 o                         
 -10   4   6        926.52        957.15        80.82 o                         
  -9   4   6       2231.46       2177.18        55.30 o                         
  -8   4   6       1175.81       1159.32        34.39 o                         
  -7   4   6       1328.59       1372.96        38.64 o                         
  -6   4   6        238.41        292.63        29.88 o                         
  -5   4   6       2981.02       2939.81        43.77 o                         
  -4   4   6      15497.57      16022.96       164.22 o                         
  -3   4   6        249.63        234.95        11.15 o                         
  -2   4   6      30997.17      31216.50       324.49 o                         
  -1   4   6      13204.98      13640.68       155.22 o                         
   0   4   6      80579.03      80771.30       920.46 o                         
   1   4   6      13771.53      14162.76       148.97 o                         
   2   4   6      30632.02      30546.32       324.04 o                         
   3   4   6        322.26        326.55        14.47 o                         
   4   4   6      16360.35      17209.22       179.91 o                         
   5   4   6       3233.29       3145.59        40.82 o                         
   6   4   6        202.09        223.99        15.04 o                         
   7   4   6       1185.04       1246.78        31.73 o                         
   8   4   6       1070.75       1133.07        40.05 o                         
   9   4   6       2077.41       2028.94        62.68 o                         
  10   4   6        904.28        859.56        68.49 o                         
  11   4   6        414.20        394.15       143.52 o                         
 -11   5   6         17.52         80.50        97.84 o                         
 -10   5   6       2547.67       2619.09       115.39 o                         
  -9   5   6       2674.50       2504.56        72.35 o                         
  -8   5   6        170.03        163.05        25.22 o                         
  -7   5   6       3270.63       3386.67        55.40 o                         
  -6   5   6        799.54        803.11        23.70 o                         
  -5   5   6        166.64        166.43        11.84 o                         
  -4   5   6       1789.46       1786.94        28.21 o                         
  -3   5   6       3840.08       3891.94        49.64 o                         
  -2   5   6       3244.96       3258.74        43.29 o                         
  -1   5   6        242.03        272.88        13.02 o                         
   0   5   6       3409.66       3566.73        48.00 o                         
   1   5   6        316.52        355.29        12.66 o                         
   2   5   6       3292.01       3412.06        43.53 o                         
   3   5   6       3856.84       3882.04        52.83 o                         
   4   5   6       1889.04       1850.19        30.81 o                         
   5   5   6        157.39        168.61        12.82 o                         
   6   5   6        645.47        656.47        22.80 o                         
   7   5   6       3229.82       3313.00        50.80 o                         
   8   5   6        175.89        153.49        20.91 o                         
   9   5   6       2815.58       2649.60        61.76 o                         
  10   5   6       2332.86       2363.10       112.75 o                         
  11   5   6         21.90         22.21       130.76 o                         
 -10   6   6        642.58        629.97        80.55 o                         
  -9   6   6       2267.69       2060.02        73.02 o                         
  -8   6   6        705.47        794.72        66.60 o                         
  -7   6   6        684.92        682.66        30.97 o                         
  -6   6   6       3460.11       3419.28        56.37 o                         
  -5   6   6        805.55        756.23        21.71 o                         
  -4   6   6       1175.62       1161.52        24.17 o                         
  -3   6   6       3277.08       3476.47        48.30 o                         
  -2   6   6       2759.38       2770.44        37.04 o                         
  -1   6   6       1702.10       1561.32        27.93 o                         
   0   6   6      16561.45      16458.80       204.36 o                         
   1   6   6       1724.95       1572.19        27.40 o                         
   2   6   6       2412.86       2362.73        36.59 o                         
   3   6   6       3149.17       3338.46        45.90 o                         
   4   6   6       1307.32       1272.67        26.00 o                         
   5   6   6        993.38        928.05        23.93 o                         
   6   6   6       3486.08       3492.37        53.98 o                         
   7   6   6        767.08        779.98        29.91 o                         
   8   6   6        719.51        769.49        31.19 o                         
   9   6   6       2078.63       2076.26        59.90 o                         
  10   6   6        690.61        685.34        78.97 o                         
 -10   7   6       1609.09       1456.46       111.84 o                         
  -9   7   6       3407.43       3366.44        97.23 o                         
  -8   7   6        745.34        671.33        37.75 o                         
  -7   7   6       5673.19       5563.14        91.01 o                         
  -6   7   6       2217.12       2262.34        40.61 o                         
  -5   7   6       5931.05       5974.98        71.23 o                         
  -4   7   6        723.68        660.09        21.12 o                         
  -3   7   6      10415.15      10805.93       127.40 o                         
  -2   7   6        354.44        454.23        19.46 o                         
  -1   7   6      31007.49      32194.12       366.33 o                         
   0   7   6       4723.44       5137.93        71.14 o                         
   1   7   6      29855.32      30855.38       384.81 o                         
   2   7   6        331.88        424.49        17.53 o                         
   3   7   6      10802.23      11198.90       122.22 o                         
   4   7   6        781.34        784.31        24.75 o                         
   5   7   6       5803.68       5746.97        73.01 o                         
   6   7   6       2267.33       2281.54        42.93 o                         
   7   7   6       5477.81       5406.09        73.48 o                         
   8   7   6        802.35        755.68        33.14 o                         
   9   7   6       3431.16       3368.55        88.36 o                         
  10   7   6       1616.02       1375.65       152.60 o                         
 -10   8   6        361.44        493.50        99.87 o                         
  -9   8   6       1714.91       1831.07       100.04 o                         
  -8   8   6        111.03        154.59        33.00 o                         
  -7   8   6        678.48        713.80        38.74 o                         
  -6   8   6       4678.42       4840.03        66.69 o                         
  -5   8   6       3322.82       3249.04        47.79 o                         
  -4   8   6       3747.15       3692.98        57.96 o                         
  -3   8   6        947.95        854.49        24.89 o                         
  -2   8   6      30978.07      31577.43       385.80 o                         
  -1   8   6       2791.79       2851.10        44.28 o                         
   0   8   6       1333.38       1370.00        33.03 o                         
   1   8   6       2539.33       2576.00        44.15 o                         
   2   8   6      30586.79      31322.11       385.67 o                         
   3   8   6       1033.21        940.42        23.77 o                         
   4   8   6       3788.12       3742.57        53.78 o                         
   5   8   6       3508.85       3478.52        50.11 o                         
   6   8   6       4648.20       4850.98        66.59 o                         
   7   8   6        580.25        618.74        28.39 o                         
   8   8   6        145.31        185.71        28.50 o                         
   9   8   6       1791.36       1883.71        68.90 o                         
  10   8   6        304.05        346.51        92.78 o                         
 -10   9   6        473.39        624.88       104.16 o                         
  -9   9   6       2069.22       2239.97       104.65 o                         
  -8   9   6         46.97         17.20        36.76 o                         
  -7   9   6       4131.97       4035.32        81.91 o                         
  -6   9   6       5341.23       5281.06        78.99 o                         
  -5   9   6      15034.00      15337.36       176.87 o                         
  -4   9   6       1851.59       1825.08        35.38 o                         
  -3   9   6       8259.91       8623.02       105.85 o                         
  -2   9   6       2333.19       2350.99        43.85 o                         
  -1   9   6      23033.55      22693.36       270.64 o                         
   0   9   6        292.29        283.53        18.30 o                         
   1   9   6      23523.95      23315.07       302.86 o                         
   2   9   6       2314.95       2340.97        45.81 o                         
   3   9   6       7570.18       7926.04       104.68 o                         
   4   9   6       1803.78       1756.31        33.47 o                         
   5   9   6      14912.60      15224.47       186.85 o                         
   6   9   6       5577.98       5501.75        76.06 o                         
   7   9   6       4089.20       4054.06        74.88 o                         
   8   9   6         61.80         69.09        27.94 o                         
   9   9   6       2052.63       2064.16        92.55 o                         
  10   9   6        409.08        534.97       103.12 o                         
 -10  10   6       2023.15       1953.18       214.11 o                         
  -9  10   6         42.49         14.73        65.40 o                         
  -8  10   6        133.64        122.79        46.58 o                         
  -7  10   6        157.41        120.95        29.57 o                         
  -6  10   6       5503.12       5901.57        90.31 o                         
  -5  10   6       1860.51       1893.16        44.25 o                         
  -4  10   6       2944.88       2917.92        48.69 o                         
  -3  10   6       2102.11       2124.99        39.40 o                         
  -2  10   6      11060.80      11096.24       136.43 o                         
  -1  10   6       1414.85       1431.44        33.06 o                         
   0  10   6      10277.80      11170.55       146.13 o                         
   1  10   6       1301.07       1330.46        34.30 o                         
   2  10   6      10753.85      10700.69       153.46 o                         
   3  10   6       2000.58       2134.60        40.19 o                         
   4  10   6       3011.00       2962.92        51.60 o                         
   5  10   6       1898.31       1973.71        43.17 o                         
   6  10   6       5891.50       6370.29        86.10 o                         
   7  10   6        133.28        109.79        29.30 o                         
   8  10   6        122.11        143.25        30.29 o                         
   9  10   6         27.45         47.63        62.69 o                         
  10  10   6       1814.68       1889.42       170.05 o                         
  -9  11   6         39.82         64.19        72.72 o                         
  -8  11   6         26.83        -15.46        47.68 o                         
  -7  11   6        901.14        927.72        44.81 o                         
  -6  11   6         45.92        104.64        27.20 o                         
  -5  11   6       8230.06       8376.09       113.19 o                         
  -4  11   6       3606.79       3710.83        57.31 o                         
  -3  11   6       3063.49       3171.87        54.04 o                         
  -2  11   6        605.28        584.26        26.08 o                         
  -1  11   6      10439.80      10156.21       139.36 o                         
   0  11   6        360.46        385.79        22.75 o                         
   1  11   6      10890.18      10737.11       139.69 o                         
   2  11   6        780.77        791.30        32.07 o                         
   3  11   6       2593.25       2648.21        50.37 o                         
   4  11   6       3683.84       3710.48        56.13 o                         
   5  11   6       8681.34       8743.43       121.58 o                         
   6  11   6         75.18        103.02        27.91 o                         
   7  11   6        916.37        988.66        42.96 o                         
   8  11   6         16.16        -25.72        32.36 o                         
   9  11   6         39.08         96.60        82.75 o                         
  -9  12   6        151.71        253.00        77.02 o                         
  -8  12   6        273.03        332.07        66.95 o                         
  -7  12   6        844.31        877.18        43.35 o                         
  -6  12   6       5636.50       5663.29        87.69 o                         
  -5  12   6        261.88        353.57        25.01 o                         
  -4  12   6       4730.14       4869.00        72.01 o                         
  -3  12   6       1312.64       1351.78        39.58 o                         
  -2  12   6       1811.07       1697.47        40.95 o                         
  -1  12   6        379.87        359.85        23.01 o                         
   0  12   6         14.88          9.21        19.64 o                         
   1  12   6        469.10        437.77        24.52 o                         
   2  12   6       1682.78       1654.74        45.95 o                         
   3  12   6       1250.03       1262.64        41.72 o                         
   4  12   6       4150.40       4220.78        66.06 o                         
   5  12   6        214.35        291.17        29.52 o                         
   6  12   6       4864.08       4829.29        95.38 o                         
   7  12   6        898.40        946.48        44.36 o                         
   8  12   6        284.74        302.29        59.53 o                         
   9  12   6        167.58        142.76       103.75 o                         
  -9  13   6        108.98        187.41        85.57 o                         
  -8  13   6         32.47         19.65        83.77 o                         
  -7  13   6         77.21         88.28        40.36 o                         
  -6  13   6        747.35        754.99        35.12 o                         
  -5  13   6       4075.69       4180.42        77.15 o                         
  -4  13   6       4627.21       4589.02        70.97 o                         
  -3  13   6       1712.81       1661.06        45.18 o                         
  -2  13   6       1157.03       1102.51        39.66 o                         
  -1  13   6       7244.37       7076.90        97.34 o                         
   0  13   6        486.06        512.11        28.38 o                         
   1  13   6       7107.15       6914.33       102.07 o                         
   2  13   6       1210.54       1244.92        42.86 o                         
   3  13   6       1393.52       1369.07        50.66 o                         
   4  13   6       4875.48       4678.99        78.65 o                         
   5  13   6       4694.50       4665.41        76.45 o                         
   6  13   6        608.75        592.86        45.91 o                         
   7  13   6         71.22        136.50        37.83 o                         
   8  13   6         58.70         16.41        62.32 o                         
   9  13   6        100.60        127.26       100.84 o                         
  -8  14   6        235.04        265.99        79.67 o                         
  -7  14   6       2477.08       2547.31        92.90 o                         
  -6  14   6       2520.15       2597.39        68.36 o                         
  -5  14   6         17.51         21.01        28.81 o                         
  -4  14   6        314.85        340.45        34.35 o                         
  -3  14   6        705.18        781.60        35.69 o                         
  -2  14   6        550.06        557.18        32.42 o                         
  -1  14   6        371.33        388.87        27.97 o                         
   0  14   6       6397.17       6540.87        99.77 o                         
   1  14   6        395.71        380.45        31.40 o                         
   2  14   6        559.37        603.22        42.63 o                         
   3  14   6        614.35        719.39        33.58 o                         
   4  14   6        372.96        428.41        29.08 o                         
   5  14   6         19.04         25.88        27.04 o                         
   6  14   6       2370.93       2374.48        82.19 o                         
   7  14   6       2442.06       2451.04        94.19 o                         
   8  14   6        238.77        353.62        96.87 o                         
  -8  15   6        584.57        628.51        88.30 o                         
  -7  15   6       1002.96       1116.09        68.64 o                         
  -6  15   6       1527.48       1567.73        59.58 o                         
  -5  15   6        448.76        405.84        42.36 o                         
  -4  15   6        281.94        236.78        36.63 o                         
  -3  15   6        529.02        549.09        37.76 o                         
  -2  15   6       1748.02       1666.58        52.09 o                         
  -1  15   6       3389.48       3565.25        71.50 o                         
   0  15   6         41.34        124.18        29.68 o                         
   1  15   6       3216.37       3368.82        88.06 o                         
   2  15   6       1563.29       1416.88        62.34 o                         
   3  15   6        716.32        694.36        41.88 o                         
   4  15   6        434.27        424.73        35.49 o                         
   5  15   6        365.27        334.78        39.12 o                         
   6  15   6       1444.82       1400.81        78.79 o                         
   7  15   6        914.53       1015.29        81.52 o                         
   8  15   6        610.95        637.37        91.78 o                         
  -7  16   6         61.73         70.39        77.60 o                         
  -6  16   6       1567.32       1626.53        70.46 o                         
  -5  16   6        452.36        387.74        41.09 o                         
  -4  16   6        779.69        785.84        49.15 o                         
  -3  16   6        652.01        721.77        56.17 o                         
  -2  16   6        287.90        274.08        43.06 o                         
  -1  16   6       1041.29       1048.77        54.11 o                         
   0  16   6       2855.68       2903.50        82.45 o                         
   1  16   6       1098.46       1062.25        58.20 o                         
   2  16   6        405.11        365.05        40.03 o                         
   3  16   6        715.33        696.31        45.76 o                         
   4  16   6        738.90        846.73        58.29 o                         
   5  16   6        429.98        409.78        44.75 o                         
   6  16   6       1548.01       1509.88        87.36 o                         
   7  16   6         28.03        121.74        78.36 o                         
  -7  17   6        242.64        218.31        79.30 o                         
  -6  17   6       1099.56       1049.17        78.66 o                         
  -5  17   6       2826.23       2900.49        92.83 o                         
  -4  17   6        444.00        443.44        43.54 o                         
  -3  17   6       3064.58       2995.91        98.42 o                         
  -2  17   6       2014.11       2066.47        92.49 o                         
  -1  17   6        899.14       1081.46       102.40 o                         
   0  17   6        105.91        318.83        50.64 o                         
   1  17   6        913.68       1062.26        72.77 o                         
   2  17   6       2069.76       2223.61        86.49 o                         
   3  17   6       3134.91       2969.51        85.17 o                         
   4  17   6        438.18        410.01        50.34 o                         
   5  17   6       2727.78       2902.59       105.43 o                         
   6  17   6       1038.06        931.72       115.35 o                         
   7  17   6        181.96        235.08        96.36 o                         
  -6  18   6        317.42        316.43        76.66 o                         
  -5  18   6          6.58         17.72        73.73 o                         
  -4  18   6       2054.49       2372.22       169.47 o                         
  -3  18   6         16.81         93.41        56.92 o                         
  -2  18   6       2796.68       2817.92       104.86 o                         
  -1  18   6       2889.11       2863.03        99.80 o                         
   0  18   6       1393.84       1495.62        82.63 o                         
   1  18   6       2864.51       3030.15       169.22 o                         
   2  18   6       3043.82       3130.81       113.73 o                         
   3  18   6         30.20         20.21        41.75 o                         
   4  18   6       1949.33       2281.76        89.22 o                         
   5  18   6          2.91         86.45        62.30 o                         
   6  18   6        325.98        378.76        88.24 o                         
  -5  19   6       3670.09       3641.32       182.23 o                         
  -4  19   6       1762.09       1624.52        96.55 o                         
  -3  19   6        844.87        806.99        85.27 o                         
  -2  19   6        483.87        452.34        67.27 o                         
  -1  19   6       1752.54       1608.27        90.07 o                         
   0  19   6          5.23        106.70        72.70 o                         
   1  19   6       1883.41       1813.22       157.50 o                         
   2  19   6        551.64        564.65        73.00 o                         
   3  19   6        882.70        785.90        62.86 o                         
   4  19   6       1675.20       1530.68        80.56 o                         
   5  19   6       3441.77       3457.66       137.14 o                         
  -4  20   6       2329.34       2553.48       159.09 o                         
  -3  20   6        647.83        617.63        81.40 o                         
  -2  20   6       1172.05       1317.72        85.62 o                         
  -1  20   6       1678.09       1616.66        97.28 o                         
   0  20   6       1674.03       1527.51        93.78 o                         
   1  20   6       1593.17       1500.71        99.52 o                         
   2  20   6       1237.79       1429.94        91.83 o                         
   3  20   6        629.94        671.55        66.87 o                         
   4  20   6       2457.83       2561.79       130.90 o                         
  -3  21   6        465.17        541.38       186.68 o                         
  -2  21   6        411.94        397.53        80.29 o                         
  -1  21   6        544.22        453.11        82.78 o                         
   0  21   6        511.97        476.83        84.07 o                         
   1  21   6        649.46        448.39        92.08 o                         
   2  21   6        439.07        413.40        82.55 o                         
   3  21   6        485.78        629.62       175.48 o                         
   1   0   7      11245.09      11144.39       124.23 o                         
   2   0   7        321.28        290.58        13.90 o                         
   3   0   7       9884.85       9874.57       112.14 o                         
   4   0   7      17155.41      16446.15       205.17 o                         
   5   0   7       1801.90       1901.40        34.88 o                         
   6   0   7       2409.93       2508.28        46.11 o                         
   7   0   7        513.85        527.94        37.18 o                         
   8   0   7       1601.58       1668.22        46.30 o                         
   9   0   7       1350.16       1211.05        45.50 o                         
  10   0   7        141.66        137.08        46.25 o                         
  11   0   7       3837.14       3850.54       186.72 o                         
 -11   1   7       1994.92       1976.98       141.38 o                         
 -10   1   7       1882.68       1841.06        90.19 o                         
  -9   1   7       1946.79       1849.54        60.13 o                         
  -8   1   7        225.36        236.07        22.11 o                         
  -7   1   7        533.17        481.60        29.02 o                         
  -6   1   7        623.60        565.69        25.09 o                         
  -5   1   7       6276.44       6475.48        84.44 o                         
  -4   1   7       9150.42       9203.76       113.82 o                         
  -3   1   7      15518.93      14305.44       176.32 o                         
  -2   1   7      21650.93      21365.04       251.96 o                         
  -1   1   7      68504.35      68076.84       723.67 o                         
   0   1   7      12660.08      12552.62       133.64 o                         
   1   1   7      65480.56      65110.08       689.78 o                         
   2   1   7      21006.19      21159.99       274.80 o                         
   3   1   7      15180.80      14028.08       159.12 o                         
   4   1   7       9314.25       9354.99       107.67 o                         
   5   1   7       6454.78       6548.37        76.24 o                         
   6   1   7        685.17        623.55        20.72 o                         
   7   1   7        612.51        563.06        25.41 o                         
   8   1   7        141.95        168.63        23.41 o                         
   9   1   7       2005.46       1937.90        52.66 o                         
  10   1   7       1811.79       1912.18        74.75 o                         
  11   1   7       1927.77       2115.77       140.22 o                         
 -11   2   7       1636.72       1496.85       126.08 o                         
 -10   2   7        665.00        681.97        59.48 o                         
  -9   2   7       1225.98       1170.50        46.69 o                         
  -8   2   7       1684.65       1617.17        47.50 o                         
  -7   2   7        553.98        577.21        30.22 o                         
  -6   2   7       2118.24       2017.33        36.69 o                         
  -5   2   7       2094.36       2244.14        37.20 o                         
  -4   2   7      35263.69      35257.82       404.93 o                         
  -3   2   7       9357.93       9858.90       125.42 o                         
  -2   2   7      15054.73      14931.57       166.46 o                         
  -1   2   7      24100.96      24052.04       259.93 o                         
   0   2   7      17912.11      18191.60       192.18 o                         
   1   2   7      23665.55      23298.13       238.52 o                         
   2   2   7      15104.12      14961.11       184.34 o                         
   3   2   7       9455.87       9963.52       113.85 o                         
   4   2   7      34936.46      34767.00       385.72 o                         
   5   2   7       2001.26       2144.81        33.50 o                         
   6   2   7       2026.40       1916.02        33.02 o                         
   7   2   7        656.90        644.29        21.71 o                         
   8   2   7       1277.86       1212.79        41.25 o                         
   9   2   7       1050.39       1042.44        47.17 o                         
  10   2   7        805.04        830.05        52.54 o                         
  11   2   7       1640.55       1549.71       123.10 o                         
 -11   3   7       1724.06       1798.54       139.56 o                         
 -10   3   7        541.65        663.83        77.66 o                         
  -9   3   7        395.95        382.12        29.76 o                         
  -8   3   7       1280.70       1311.21        49.67 o                         
  -7   3   7       1825.75       1864.73        47.69 o                         
  -6   3   7       1743.63       1767.21        34.60 o                         
  -5   3   7       9197.69       9000.77       117.35 o                         
  -4   3   7       4365.48       4522.77        63.00 o                         
  -3   3   7        709.10        595.46        13.70 o                         
  -2   3   7       2664.13       2592.93        37.63 o                         
  -1   3   7      16302.63      16200.33       184.69 o                         
   0   3   7       2404.52       2367.65        30.37 o                         
   1   3   7      18930.90      18706.78       178.48 o                         
   2   3   7       2968.35       2900.83        38.53 o                         
   3   3   7        610.88        493.39        18.94 o                         
   4   3   7       4751.77       4935.38        58.45 o                         
   5   3   7      10006.40       9874.45       108.32 o                         
   6   3   7       1995.53       2034.68        34.71 o                         
   7   3   7       1951.73       1924.70        36.38 o                         
   8   3   7       1079.10       1086.10        41.18 o                         
   9   3   7        417.83        422.93        34.19 o                         
  10   3   7        479.00        388.92        61.09 o                         
  11   3   7       1600.91       1861.93       121.80 o                         
 -11   4   7        523.18        691.79       105.57 o                         
 -10   4   7       1159.87       1202.82        81.77 o                         
  -9   4   7       3260.16       3183.55        69.71 o                         
  -8   4   7       1756.75       1792.56        54.29 o                         
  -7   4   7       2129.26       2011.65        51.06 o                         
  -6   4   7       4611.21       4569.65        62.33 o                         
  -5   4   7       2525.14       2629.10        41.29 o                         
  -4   4   7       9666.45       9925.96       104.27 o                         
  -3   4   7       3673.21       4028.74        52.38 o                         
  -2   4   7       5474.07       5445.67        60.47 o                         
  -1   4   7        217.68        218.69         9.71 o                         
   0   4   7        626.05        514.53        15.15 o                         
   1   4   7        185.08        175.80         9.01 o                         
   2   4   7       5065.98       5035.31        59.90 o                         
   3   4   7       3796.07       4189.63        55.48 o                         
   4   4   7       9359.08       9614.22       114.72 o                         
   5   4   7       2325.16       2484.04        36.24 o                         
   6   4   7       4091.33       3939.98        56.58 o                         
   7   4   7       2270.96       2202.25        39.59 o                         
   8   4   7       1976.74       2033.01        45.89 o                         
   9   4   7       3332.74       3231.00        75.45 o                         
  10   4   7       1292.05       1324.37        80.42 o                         
  11   4   7        568.70        658.27       186.69 o                         
 -11   5   7        975.22        827.51       116.00 o                         
 -10   5   7        161.92        174.89        70.25 o                         
  -9   5   7        283.03        303.94        29.41 o                         
  -8   5   7       2126.65       2090.89        46.65 o                         
  -7   5   7       2563.43       2569.98        46.40 o                         
  -6   5   7       1566.37       1572.52        28.87 o                         
  -5   5   7       4039.76       3758.94        49.85 o                         
  -4   5   7        420.18        401.68        21.92 o                         
  -3   5   7        762.76        779.99        24.37 o                         
  -2   5   7       3603.21       3763.48        49.80 o                         
  -1   5   7      18244.43      17826.08       194.06 o                         
   0   5   7        603.13        567.79        16.36 o                         
   1   5   7      17681.87      16964.92       185.25 o                         
   2   5   7       3973.39       4105.00        47.70 o                         
   3   5   7        966.80        989.43        26.82 o                         
   4   5   7        305.23        266.62        13.54 o                         
   5   5   7       3283.98       2998.00        44.20 o                         
   6   5   7       1774.23       1807.41        35.15 o                         
   7   5   7       2460.80       2495.21        41.82 o                         
   8   5   7       1952.65       1925.52        51.85 o                         
   9   5   7        197.28        216.10        35.77 o                         
  10   5   7        164.03        260.90        70.82 o                         
  11   5   7       1068.74       1004.65       129.73 o                         
 -10   6   7       1782.29       1808.42       159.94 o                         
  -9   6   7        541.07        612.31        38.74 o                         
  -8   6   7       4196.95       4384.36        79.00 o                         
  -7   6   7       1127.44       1060.73        38.63 o                         
  -6   6   7      12880.26      12981.87       162.15 o                         
  -5   6   7       1476.95       1458.67        28.35 o                         
  -4   6   7       1887.66       2049.05        34.77 o                         
  -3   6   7       3485.53       3714.57        49.74 o                         
  -2   6   7      23848.75      25399.39       285.91 o                         
  -1   6   7        478.42        535.35        18.62 o                         
   0   6   7       6784.76       6073.18        77.45 o                         
   1   6   7        361.73        397.85        15.47 o                         
   2   6   7      22267.16      23796.45       260.02 o                         
   3   6   7       3510.82       3720.10        53.07 o                         
   4   6   7       2506.18       2650.35        40.71 o                         
   5   6   7       1503.90       1450.83        30.16 o                         
   6   6   7      13521.55      13507.37       149.84 o                         
   7   6   7        974.62        923.31        30.58 o                         
   8   6   7       4405.28       4531.72        66.74 o                         
   9   6   7        607.02        704.44        42.67 o                         
  10   6   7       1810.02       1816.38       163.39 o                         
 -10   7   7        596.88        644.36        97.34 o                         
  -9   7   7       1491.92       1433.94        76.00 o                         
  -8   7   7        199.58        247.08        32.97 o                         
  -7   7   7       3764.65       3874.40        72.23 o                         
  -6   7   7         80.94        101.64        15.57 o                         
  -5   7   7       7130.87       6997.80        83.55 o                         
  -4   7   7       1824.14       1692.65        32.48 o                         
  -3   7   7       5441.24       5385.54        67.17 o                         
  -2   7   7       1871.77       1882.56        32.48 o                         
  -1   7   7      26194.99      26682.70       307.59 o                         
   0   7   7        414.18        425.05        17.58 o                         
   1   7   7      25715.57      25993.58       323.83 o                         
   2   7   7       2062.74       2077.72        31.06 o                         
   3   7   7       5300.52       5261.43        66.77 o                         
   4   7   7       2146.68       1998.81        37.20 o                         
   5   7   7       7138.66       7050.31        85.46 o                         
   6   7   7         47.99         55.18        15.93 o                         
   7   7   7       3754.62       3773.61        63.86 o                         
   8   7   7        106.67         73.02        22.51 o                         
   9   7   7       1518.76       1473.97        66.02 o                         
  10   7   7        567.34        633.94        98.62 o                         
 -10   8   7       2028.45       2248.32       151.83 o                         
  -9   8   7        429.27        412.96        61.77 o                         
  -8   8   7       1020.26       1061.06        57.96 o                         
  -7   8   7        300.71        255.49        30.72 o                         
  -6   8   7      15467.93      15596.58       177.43 o                         
  -5   8   7        404.79        367.89        18.26 o                         
  -4   8   7       1310.86       1192.36        30.98 o                         
  -3   8   7        322.56        243.85        15.72 o                         
  -2   8   7      11398.30      11474.11       140.82 o                         
  -1   8   7        464.19        396.81        18.62 o                         
   0   8   7        861.35       1078.28        31.06 o                         
   1   8   7        586.62        530.25        21.51 o                         
   2   8   7      11340.93      11532.38       139.91 o                         
   3   8   7        279.78        246.24        14.22 o                         
   4   8   7       1450.78       1334.18        32.59 o                         
   5   8   7        576.51        538.89        25.12 o                         
   6   8   7      16315.38      16566.98       189.03 o                         
   7   8   7        260.57        274.65        26.25 o                         
   8   8   7       1019.61       1053.98        42.62 o                         
   9   8   7        392.72        468.70        56.40 o                         
  10   8   7       1968.66       1934.69       134.67 o                         
 -10   9   7        703.57        783.25       107.41 o                         
  -9   9   7          2.38         33.64       103.52 o                         
  -8   9   7         49.77         53.63        38.86 o                         
  -7   9   7       2795.24       2833.73        70.70 o                         
  -6   9   7       2330.82       2334.26        42.52 o                         
  -5   9   7       4874.07       5074.87        71.89 o                         
  -4   9   7       1139.35       1147.46        31.95 o                         
  -3   9   7      15444.60      15531.21       176.97 o                         
  -2   9   7        331.70        306.26        19.88 o                         
  -1   9   7       1652.16       1611.31        33.04 o                         
   0   9   7         20.81         27.00        15.96 o                         
   1   9   7       1305.69       1226.72        33.25 o                         
   2   9   7        286.42        305.60        18.97 o                         
   3   9   7      15166.03      15207.33       184.77 o                         
   4   9   7       1309.83       1370.68        34.94 o                         
   5   9   7       4810.74       4996.51        70.52 o                         
   6   9   7       2621.05       2693.48        51.26 o                         
   7   9   7       3104.61       3221.33        71.45 o                         
   8   9   7         64.71         14.00        37.25 o                         
   9   9   7         21.88         -5.70        51.52 o                         
  10   9   7        695.93        633.59       101.71 o                         
 -10  10   7        753.49        869.14       112.98 o                         
  -9  10   7        973.17       1034.14        82.33 o                         
  -8  10   7        504.63        534.34        73.98 o                         
  -7  10   7        742.33        693.11        35.28 o                         
  -6  10   7       6533.72       6392.38        90.66 o                         
  -5  10   7       5391.03       5317.52        78.91 o                         
  -4  10   7       3432.61       3379.54        52.59 o                         
  -3  10   7       1126.66       1059.90        29.67 o                         
  -2  10   7      18633.04      19773.63       238.86 o                         
  -1  10   7       2106.23       2077.91        40.24 o                         
   0  10   7       6317.24       6596.38        92.74 o                         
   1  10   7       1942.22       1970.03        40.36 o                         
   2  10   7      19143.26      20219.42       266.93 o                         
   3  10   7       1145.23       1057.75        29.75 o                         
   4  10   7       3336.79       3291.15        52.01 o                         
   5  10   7       5782.88       5831.74        81.49 o                         
   6  10   7       6686.57       6539.34        88.98 o                         
   7  10   7        718.56        681.53        37.75 o                         
   8  10   7        505.43        459.96        40.64 o                         
   9  10   7        999.65       1035.40        76.88 o                         
  10  10   7        776.27        951.74       114.72 o                         
  -9  11   7       1225.79       1243.87        95.49 o                         
  -8  11   7        220.83        166.57        67.18 o                         
  -7  11   7       4254.80       4049.00        81.27 o                         
  -6  11   7       4188.61       4269.40        70.20 o                         
  -5  11   7       1224.63       1209.93        37.16 o                         
  -4  11   7       1971.94       2023.62        40.62 o                         
  -3  11   7      12788.38      13186.98       156.87 o                         
  -2  11   7       1977.88       1978.60        41.37 o                         
  -1  11   7        216.15        218.46        20.29 o                         
   0  11   7        257.24        304.02        22.22 o                         
   1  11   7        190.26        190.64        20.81 o                         
   2  11   7       1987.37       1937.17        45.79 o                         
   3  11   7      12976.71      13380.59       173.13 o                         
   4  11   7       1926.30       1920.40        40.63 o                         
   5  11   7       1525.91       1455.45        47.07 o                         
   6  11   7       4268.19       4329.45        79.39 o                         
   7  11   7       4818.85       4595.08        85.33 o                         
   8  11   7        244.37        152.55        39.92 o                         
   9  11   7       1040.73       1125.32       104.13 o                         
  -9  12   7        374.83        423.10        86.82 o                         
  -8  12   7        627.71        607.21        87.55 o                         
  -7  12   7         44.13         34.73        21.07 o                         
  -6  12   7       2607.10       2702.67        56.58 o                         
  -5  12   7       3663.33       3729.12        63.40 o                         
  -4  12   7       7946.16       8141.90       110.89 o                         
  -3  12   7       2885.35       2964.64        53.81 o                         
  -2  12   7       4382.05       4399.70        66.91 o                         
  -1  12   7       3596.37       3506.56        59.67 o                         
   0  12   7       7299.92       7007.74       101.51 o                         
   1  12   7       3747.80       3611.73        61.39 o                         
   2  12   7       3722.58       3791.84        68.60 o                         
   3  12   7       2923.65       2953.63        52.85 o                         
   4  12   7       8274.28       8274.97       110.10 o                         
   5  12   7       3857.64       3876.05        75.19 o                         
   6  12   7       2829.15       2934.17        72.22 o                         
   7  12   7         19.98         66.56        33.81 o                         
   8  12   7        569.45        574.65        71.92 o                         
   9  12   7        376.36        335.24        96.96 o                         
  -9  13   7       3028.93       2922.26       178.10 o                         
  -8  13   7        581.15        577.72        82.06 o                         
  -7  13   7       3279.01       3316.88        89.53 o                         
  -6  13   7       1531.49       1533.01        46.02 o                         
  -5  13   7       1123.25       1202.95        45.33 o                         
  -4  13   7        500.90        543.61        29.27 o                         
  -3  13   7       8461.39       8757.11       121.35 o                         
  -2  13   7        924.67        920.51        39.88 o                         
  -1  13   7        645.42        684.64        32.06 o                         
   0  13   7        807.43        909.31        38.19 o                         
   1  13   7        766.52        863.55        36.69 o                         
   2  13   7       1007.38       1019.85        38.24 o                         
   3  13   7       7964.85       8079.78       118.32 o                         
   4  13   7        556.92        563.09        32.90 o                         
   5  13   7        967.88       1048.88        47.33 o                         
   6  13   7       1327.71       1192.24        62.40 o                         
   7  13   7       3569.02       3691.00        86.30 o                         
   8  13   7        516.41        484.64        76.87 o                         
   9  13   7       2915.21       3197.04       186.59 o                         
  -8  14   7        147.83        270.74        83.79 o                         
  -7  14   7        890.98        898.92        54.68 o                         
  -6  14   7       2643.04       2716.96        70.10 o                         
  -5  14   7       1066.58       1027.88        46.16 o                         
  -4  14   7       4606.35       4533.96        80.11 o                         
  -3  14   7       1455.35       1457.10        48.08 o                         
  -2  14   7       4744.81       4646.83        73.27 o                         
  -1  14   7       2694.15       2648.79        55.38 o                         
   0  14   7       8493.11       8326.69       144.92 o                         
   1  14   7       2788.56       2827.63        69.11 o                         
   2  14   7       3947.74       3925.89        74.30 o                         
   3  14   7       1399.48       1334.66        42.60 o                         
   4  14   7       4571.03       4519.22        76.40 o                         
   5  14   7        955.88        951.45        54.73 o                         
   6  14   7       2334.46       2329.19        81.76 o                         
   7  14   7       1051.85       1057.08        81.75 o                         
   8  14   7        157.49        195.13        91.13 o                         
  -8  15   7        848.65        917.07       142.93 o                         
  -7  15   7       1562.53       1611.79        87.89 o                         
  -6  15   7       1017.69        970.24        46.50 o                         
  -5  15   7       1293.79       1373.31        67.68 o                         
  -4  15   7         10.87        -13.06        35.42 o                         
  -3  15   7       3385.50       3367.16        77.12 o                         
  -2  15   7        129.74        120.65        31.35 o                         
  -1  15   7       2168.26       2207.69        55.36 o                         
   0  15   7        186.68        262.80        31.77 o                         
   1  15   7       1803.66       1867.19        59.49 o                         
   2  15   7        109.59         82.35        31.36 o                         
   3  15   7       3413.91       3376.28        72.59 o                         
   4  15   7         12.27         -2.84        33.03 o                         
   5  15   7       1331.58       1327.96        62.18 o                         
   6  15   7        928.19        908.72        66.14 o                         
   7  15   7       1624.72       1711.80       112.57 o                         
   8  15   7        743.67        779.96        91.27 o                         
  -7  16   7       1552.11       1610.07       107.89 o                         
  -6  16   7       1178.68       1250.28        64.07 o                         
  -5  16   7        532.32        535.56        42.09 o                         
  -4  16   7       4017.30       4002.10        87.87 o                         
  -3  16   7        732.24        701.78        48.18 o                         
  -2  16   7       2960.23       3116.34        81.52 o                         
  -1  16   7        225.01        205.89        42.89 o                         
   0  16   7      15063.81      15117.07       230.54 o                         
   1  16   7        185.02        209.59        39.58 o                         
   2  16   7       2959.85       3010.88        80.61 o                         
   3  16   7        663.24        572.31        39.31 o                         
   4  16   7       3348.94       3356.17        84.00 o                         
   5  16   7        461.14        382.32        46.43 o                         
   6  16   7       1316.85       1301.19        84.32 o                         
   7  16   7       1508.22       1450.50       107.09 o                         
  -7  17   7       1002.92       1099.18       109.73 o                         
  -6  17   7        136.82        115.35        69.70 o                         
  -5  17   7       2469.96       2473.13        88.24 o                         
  -4  17   7         73.70        106.14        41.91 o                         
  -3  17   7       1506.77       1592.06        84.24 o                         
  -2  17   7        148.83        193.38        54.68 o                         
  -1  17   7       6730.79       6702.77       149.92 o                         
   0  17   7       4552.76       4282.89       102.27 o                         
   1  17   7       6468.74       6517.60       145.01 o                         
   2  17   7        139.88        168.63        43.42 o                         
   3  17   7       1455.40       1437.56        58.64 o                         
   4  17   7         70.83         50.60        38.04 o                         
   5  17   7       2364.42       2699.40       103.12 o                         
   6  17   7        146.36        158.23        80.27 o                         
   7  17   7        837.60        868.34       100.74 o                         
  -6  18   7       1232.96       1115.57        92.59 o                         
  -5  18   7         56.90        165.98        64.94 o                         
  -4  18   7       3005.19       3108.96       205.00 o                         
  -3  18   7       2137.50       2184.45       101.89 o                         
  -2  18   7        470.62        557.74        74.80 o                         
  -1  18   7         16.30         42.03        55.43 o                         
   0  18   7       2642.28       2701.95        96.57 o                         
   1  18   7          7.49        151.70        54.08 o                         
   2  18   7        476.51        491.60        59.03 o                         
   3  18   7       2257.84       2366.91        73.36 o                         
   4  18   7       2817.63       2785.62       105.13 o                         
   5  18   7         52.81         45.79        60.87 o                         
   6  18   7       1372.34       1452.15       111.18 o                         
  -5  19   7       1738.58       1930.41       143.84 o                         
  -4  19   7         50.74        240.24        72.96 o                         
  -3  19   7       1639.41       1569.95        91.51 o                         
  -2  19   7        527.92        552.27        68.99 o                         
  -1  19   7        402.51        413.39        64.03 o                         
   0  19   7       2326.03       2244.76       102.66 o                         
   1  19   7        260.93        324.20        72.66 o                         
   2  19   7        586.26        672.69        81.46 o                         
   3  19   7       1740.60       1874.01       101.52 o                         
   4  19   7         54.19         98.38        73.74 o                         
   5  19   7       1910.13       1891.53       134.62 o                         
  -4  20   7       1479.67       1643.20       104.42 o                         
  -3  20   7        344.39        471.71        74.98 o                         
  -2  20   7        582.37        658.89        78.31 o                         
  -1  20   7        328.24        305.39        71.10 o                         
   0  20   7        104.72        118.63        68.48 o                         
   1  20   7        351.35        255.60        81.09 o                         
   2  20   7        588.50        787.37        74.87 o                         
   3  20   7        400.88        380.71        75.10 o                         
   4  20   7       1496.35       1632.49       146.98 o                         
  -2  21   7        711.47        717.24        87.08 o                         
  -1  21   7        482.30        415.13        80.36 o                         
   0  21   7        410.30        259.78        75.80 o                         
   1  21   7        462.85        388.84        82.73 o                         
   2  21   7        738.23        773.98        86.29 o                         
   0   0   8       4140.51       4229.36        68.69 o                         
   1   0   8        856.49        768.81        14.54 o                         
   2   0   8      38426.33      37797.80       484.84 o                         
   3   0   8       6232.88       6242.00        77.56 o                         
   4   0   8        480.39        436.51        19.12 o                         
   5   0   8       1278.56       1227.43        30.02 o                         
   6   0   8       8163.73       8112.58       124.31 o                         
   7   0   8       3272.71       3117.33        55.81 o                         
   8   0   8        619.93        589.48        38.70 o                         
   9   0   8        698.16        681.75        37.23 o                         
  10   0   8       4431.35       4343.65       129.93 o                         
  11   0   8        182.81        186.52       111.72 o                         
 -11   1   8         91.35        132.51        93.77 o                         
 -10   1   8       2268.98       2177.63       105.84 o                         
  -9   1   8         74.41         23.49        41.30 o                         
  -8   1   8        498.16        403.84        39.34 o                         
  -7   1   8       1043.80       1082.85        43.10 o                         
  -6   1   8        697.74        693.23        25.35 o                         
  -5   1   8        764.99        850.55        25.66 o                         
  -4   1   8       2927.39       3144.72        48.02 o                         
  -3   1   8      24496.48      24258.35       268.56 o                         
  -2   1   8       5328.13       5336.91        59.38 o                         
  -1   1   8     108192.43     108714.45      1264.11 o                         
   0   1   8         60.59         61.06         7.90 o                         
   1   1   8     112323.51     113860.71      1159.49 o                         
   2   1   8       5261.39       5224.24        69.93 o                         
   3   1   8      24941.83      24470.31       282.69 o                         
   4   1   8       2855.55       3070.67        40.67 o                         
   5   1   8        829.75        899.94        32.68 o                         
   6   1   8        690.96        671.27        20.69 o                         
   7   1   8        872.06        920.46        27.37 o                         
   8   1   8        425.22        468.57        29.74 o                         
   9   1   8        105.52         90.99        28.81 o                         
  10   1   8       2254.50       2256.67        92.43 o                         
  11   1   8        133.44        319.50        91.31 o                         
 -11   2   8        125.68        182.79        96.84 o                         
 -10   2   8       1224.38       1251.29        97.40 o                         
  -9   2   8       1061.67        984.18        45.34 o                         
  -8   2   8       2665.23       2616.35        65.75 o                         
  -7   2   8       2408.77       2362.26        69.87 o                         
  -6   2   8       7675.10       7603.20       103.00 o                         
  -5   2   8       2450.47       2404.32        39.54 o                         
  -4   2   8      11981.91      12316.14       145.71 o                         
  -3   2   8       2797.17       2622.93        36.79 o                         
  -2   2   8       5907.75       5727.54        65.50 o                         
  -1   2   8       2772.35       2667.33        32.49 o                         
   0   2   8        310.04        277.99        10.48 o                         
   1   2   8       2655.32       2572.66        32.51 o                         
   2   2   8       6287.64       6060.41        81.58 o                         
   3   2   8       2887.54       2716.73        38.98 o                         
   4   2   8      11508.39      11854.74       132.44 o                         
   5   2   8       2392.64       2340.98        35.79 o                         
   6   2   8       7345.23       7201.23        88.99 o                         
   7   2   8       2426.95       2464.93        40.46 o                         
   8   2   8       2617.17       2597.32        55.48 o                         
   9   2   8        956.53        977.61        47.12 o                         
  10   2   8       1207.30       1184.54        64.70 o                         
  11   2   8        165.65        176.44        93.40 o                         
 -11   3   8        632.77        860.43       156.19 o                         
 -10   3   8        638.98        642.97        73.83 o                         
  -9   3   8        201.01        210.34        25.51 o                         
  -8   3   8       2022.26       2035.07        59.79 o                         
  -7   3   8       6350.16       6403.88        95.84 o                         
  -6   3   8       1105.40       1176.17        32.90 o                         
  -5   3   8       5921.46       5936.92        77.54 o                         
  -4   3   8        991.99        939.04        26.89 o                         
  -3   3   8       9105.87       9229.99        97.18 o                         
  -2   3   8       5085.20       5309.63        63.45 o                         
  -1   3   8      80333.89      79336.86       827.21 o                         
   0   3   8      15326.99      15631.50       166.35 o                         
   1   3   8      81491.84      79918.43       828.40 o                         
   2   3   8       5077.18       5258.13        63.27 o                         
   3   3   8       7975.84       8098.94       112.34 o                         
   4   3   8        948.42        926.32        22.15 o                         
   5   3   8       5623.01       5619.33        70.25 o                         
   6   3   8       1188.13       1197.24        30.23 o                         
   7   3   8       5475.91       5479.99        74.54 o                         
   8   3   8       2024.91       2003.32        44.49 o                         
   9   3   8        312.78        414.97        34.73 o                         
  10   3   8        778.74        820.09        61.60 o                         
  11   3   8        684.12        663.95        99.79 o                         
 -11   4   8        237.30        438.98       125.88 o                         
 -10   4   8        479.17        377.88        73.35 o                         
  -9   4   8        731.65        695.65        34.29 o                         
  -8   4   8       6834.48       6696.82       137.56 o                         
  -7   4   8         60.23         60.89        22.40 o                         
  -6   4   8       4589.91       4577.49        65.40 o                         
  -5   4   8       4395.75       4532.49        56.42 o                         
  -4   4   8       5816.07       5846.74        69.17 o                         
  -3   4   8       2237.48       2252.93        31.84 o                         
  -2   4   8      31772.83      30960.23       322.31 o                         
  -1   4   8        556.34        559.96        14.49 o                         
   0   4   8       4917.48       4710.35        57.37 o                         
   1   4   8        523.25        533.88        14.17 o                         
   2   4   8      31167.15      30259.32       322.09 o                         
   3   4   8       2439.21       2418.94        36.86 o                         
   4   4   8       5660.35       5612.37        75.95 o                         
   5   4   8       4525.28       4659.68        62.05 o                         
   6   4   8       3764.28       3728.17        58.56 o                         
   7   4   8         72.92         84.43        18.67 o                         
   8   4   8       6912.63       6739.67        95.75 o                         
   9   4   8        726.32        697.19        45.06 o                         
  10   4   8        560.09        482.86        71.52 o                         
  11   4   8        268.45        158.71       129.75 o                         
 -11   5   8       1034.75       1002.26       148.74 o                         
 -10   5   8        165.62         75.42        69.75 o                         
  -9   5   8       2489.06       2519.45        82.86 o                         
  -8   5   8        617.02        578.46        28.54 o                         
  -7   5   8      10340.50      10403.44       131.50 o                         
  -6   5   8       2973.39       3054.56        49.47 o                         
  -5   5   8        723.66        726.64        21.98 o                         
  -4   5   8        658.53        592.75        18.22 o                         
  -3   5   8      33176.23      34565.77       373.76 o                         
  -2   5   8       3128.92       3303.54        43.95 o                         
  -1   5   8      15899.24      15423.34       176.65 o                         
   0   5   8      10401.08      10612.79       116.18 o                         
   1   5   8      16586.21      16110.34       169.43 o                         
   2   5   8       3189.38       3292.86        41.57 o                         
   3   5   8      31808.48      33137.05       414.27 o                         
   4   5   8        667.53        615.95        23.36 o                         
   5   5   8        867.29        833.01        26.68 o                         
   6   5   8       3060.72       3076.53        47.66 o                         
   7   5   8       9794.29       9845.34       125.20 o                         
   8   5   8        558.02        618.94        30.29 o                         
   9   5   8       2574.99       2692.75        69.70 o                         
  10   5   8        171.85        143.02        72.37 o                         
  11   5   8       1074.56        938.47       241.50 o                         
 -10   6   8       1066.64       1188.91       173.46 o                         
  -9   6   8       1151.91       1101.86        56.28 o                         
  -8   6   8       8523.57       8503.70       138.58 o                         
  -7   6   8        574.86        577.96        30.59 o                         
  -6   6   8       1849.31       1889.53        35.43 o                         
  -5   6   8       1318.84       1371.23        27.38 o                         
  -4   6   8         11.54         -8.98        12.23 o                         
  -3   6   8       5191.33       5140.81        66.69 o                         
  -2   6   8      25039.86      25145.64       278.10 o                         
  -1   6   8       3372.26       3472.71        45.27 o                         
   0   6   8      35515.06      35595.54       391.80 o                         
   1   6   8       3197.72       3282.42        44.75 o                         
   2   6   8      24315.05      24582.98       288.87 o                         
   3   6   8       5552.36       5572.46        66.88 o                         
   4   6   8         51.31         47.78        17.11 o                         
   5   6   8       1382.16       1451.86        34.79 o                         
   6   6   8       1651.21       1716.76        40.58 o                         
   7   6   8        624.39        575.02        27.47 o                         
   8   6   8       8716.06       8757.50       124.89 o                         
   9   6   8       1119.77       1097.18        54.09 o                         
  10   6   8       1158.76       1200.54        84.14 o                         
 -10   7   8         69.54         89.74        98.58 o                         
  -9   7   8       4146.94       4029.08       123.78 o                         
  -8   7   8       1237.39       1253.74        66.16 o                         
  -7   7   8       5699.42       5915.17       108.50 o                         
  -6   7   8       1566.83       1512.29        35.61 o                         
  -5   7   8       1307.46       1236.89        36.79 o                         
  -4   7   8       5101.11       5229.20        64.67 o                         
  -3   7   8       4753.88       4392.83        61.83 o                         
  -2   7   8        407.72        470.95        18.16 o                         
  -1   7   8       3954.54       3581.39        56.55 o                         
   0   7   8       4237.93       4379.85        63.55 o                         
   1   7   8       4092.19       3647.78        54.03 o                         
   2   7   8        339.52        396.98        16.31 o                         
   3   7   8       4832.16       4553.62        54.88 o                         
   4   7   8       4552.67       4638.71        68.17 o                         
   5   7   8       1562.17       1495.01        36.78 o                         
   6   7   8       1645.38       1662.77        34.51 o                         
   7   7   8       6008.79       6107.08        88.46 o                         
   8   7   8       1172.94       1230.42        45.12 o                         
   9   7   8       4276.71       4293.18        98.93 o                         
  10   7   8         95.54         55.20        90.76 o                         
 -10   8   8        236.83        266.97        94.95 o                         
  -9   8   8        520.03        639.95        66.87 o                         
  -8   8   8       2667.43       2657.83        73.15 o                         
  -7   8   8        568.54        541.09        36.17 o                         
  -6   8   8       1002.33       1001.74        30.09 o                         
  -5   8   8       1745.82       1723.21        34.97 o                         
  -4   8   8       3602.15       3642.75        54.88 o                         
  -3   8   8        499.98        419.55        18.36 o                         
  -2   8   8       9687.88       9384.67       111.55 o                         
  -1   8   8        700.28        676.68        24.21 o                         
   0   8   8      48343.31      49839.42       574.38 o                         
   1   8   8        829.70        760.39        25.05 o                         
   2   8   8       9696.13       9432.53       111.20 o                         
   3   8   8        502.58        456.07        16.49 o                         
   4   8   8       4044.35       4161.72        59.04 o                         
   5   8   8       1887.38       1894.23        37.24 o                         
   6   8   8        834.06        901.43        37.40 o                         
   7   8   8        561.30        555.52        24.40 o                         
   8   8   8       2652.20       2742.15        63.42 o                         
   9   8   8        481.92        617.20        69.16 o                         
  10   8   8        257.65        294.01        95.62 o                         
 -10   9   8        171.50        279.34       100.74 o                         
  -9   9   8       2444.88       2576.20       125.84 o                         
  -8   9   8       1483.77       1462.38        64.61 o                         
  -7   9   8       1979.58       1955.91        61.77 o                         
  -6   9   8       3056.36       3190.54        50.16 o                         
  -5   9   8        345.47        329.89        19.84 o                         
  -4   9   8       7732.79       7752.02        97.48 o                         
  -3   9   8       5255.38       5180.73        68.51 o                         
  -2   9   8        519.77        485.29        23.06 o                         
  -1   9   8       8396.22       8721.97       110.49 o                         
   0   9   8       3903.48       3737.42        56.87 o                         
   1   9   8       8384.52       8633.87       115.97 o                         
   2   9   8        650.83        592.78        22.97 o                         
   3   9   8       5124.69       5166.23        70.78 o                         
   4   9   8       7834.20       7902.05       104.33 o                         
   5   9   8        490.18        478.06        22.29 o                         
   6   9   8       2876.90       2973.83        52.56 o                         
   7   9   8       2151.41       2246.96        48.55 o                         
   8   9   8       1398.04       1333.65        53.67 o                         
   9   9   8       2359.83       2489.53       103.75 o                         
  10   9   8        180.91        213.66        93.11 o                         
 -10  10   8        134.13        115.37       102.24 o                         
  -9  10   8       1068.85       1112.19        80.62 o                         
  -8  10   8         82.62        131.11        59.99 o                         
  -7  10   8        473.29        458.95        32.22 o                         
  -6  10   8        481.90        470.84        33.53 o                         
  -5  10   8        664.44        668.55        28.14 o                         
  -4  10   8       6416.93       6367.86        83.66 o                         
  -3  10   8       1057.90        971.21        29.34 o                         
  -2  10   8       5436.00       5512.95        75.91 o                         
  -1  10   8       1035.70       1064.24        30.94 o                         
   0  10   8      17069.45      16691.04       201.34 o                         
   1  10   8       1148.73       1144.31        32.31 o                         
   2  10   8       5131.86       5148.81        74.17 o                         
   3  10   8       1026.76       1004.90        30.17 o                         
   4  10   8       6508.95       6377.21        85.22 o                         
   5  10   8        615.28        623.23        27.72 o                         
   6  10   8        484.44        509.05        30.52 o                         
   7  10   8        465.52        467.40        30.94 o                         
   8  10   8         89.37        130.35        36.97 o                         
   9  10   8        922.49        877.63        76.40 o                         
  10  10   8        122.16        113.26       107.47 o                         
  -9  11   8       2067.09       2225.08       124.79 o                         
  -8  11   8       1975.63       1823.50       115.98 o                         
  -7  11   8        811.43        816.85        40.43 o                         
  -6  11   8        668.03        660.41        28.38 o                         
  -5  11   8        115.12        123.25        21.16 o                         
  -4  11   8       2868.29       2862.05        49.21 o                         
  -3  11   8       3899.31       3913.95        58.98 o                         
  -2  11   8       2260.39       2201.79        43.86 o                         
  -1  11   8       2972.06       3058.11        52.97 o                         
   0  11   8       2015.86       1793.83        39.36 o                         
   1  11   8       3058.95       3140.70        54.93 o                         
   2  11   8       2125.63       2078.80        41.51 o                         
   3  11   8       3831.45       3872.08        57.30 o                         
   4  11   8       2736.49       2635.95        49.57 o                         
   5  11   8         72.75         53.52        25.22 o                         
   6  11   8        684.32        706.88        35.62 o                         
   7  11   8        813.73        852.70        48.59 o                         
   8  11   8       2108.10       2031.10        70.46 o                         
   9  11   8       2145.08       2328.89       151.25 o                         
  -9  12   8        822.56        893.05       113.92 o                         
  -8  12   8       1256.55       1121.42        85.81 o                         
  -7  12   8        484.55        493.23        42.62 o                         
  -6  12   8        629.77        585.84        32.82 o                         
  -5  12   8       2433.29       2438.50        50.10 o                         
  -4  12   8       3876.94       3984.76        63.79 o                         
  -3  12   8        605.08        609.45        27.20 o                         
  -2  12   8       5354.92       5334.89        79.37 o                         
  -1  12   8       1786.96       1763.92        41.98 o                         
   0  12   8      12446.81      12496.64       157.31 o                         
   1  12   8       1748.84       1752.93        42.68 o                         
   2  12   8       5527.89       5515.61        83.01 o                         
   3  12   8        570.03        534.27        24.75 o                         
   4  12   8       4272.33       4241.85        65.28 o                         
   5  12   8       2320.93       2284.23        59.06 o                         
   6  12   8        657.12        642.48        37.86 o                         
   7  12   8        601.45        549.95        46.36 o                         
   8  12   8       1256.43       1218.88        71.77 o                         
   9  12   8        730.61        748.70       105.22 o                         
  -9  13   8        754.78        684.39       130.19 o                         
  -8  13   8       1301.16       1192.15       105.01 o                         
  -7  13   8       2214.69       2135.12        68.03 o                         
  -6  13   8       1496.18       1575.83        52.21 o                         
  -5  13   8        327.23        325.07        29.51 o                         
  -4  13   8       1807.84       1840.16        45.71 o                         
  -3  13   8         17.05         71.26        24.80 o                         
  -2  13   8       7497.75       7531.41       105.00 o                         
  -1  13   8       4801.23       4856.08        77.68 o                         
   0  13   8       2261.36       2303.75        49.50 o                         
   1  13   8       5004.99       4843.15        78.98 o                         
   2  13   8       7582.59       7712.26       110.82 o                         
   3  13   8        108.34        151.10        21.73 o                         
   4  13   8       1583.96       1508.38        51.20 o                         
   5  13   8        281.72        296.26        33.83 o                         
   6  13   8       1393.74       1436.99        62.89 o                         
   7  13   8       2066.60       2112.23        83.49 o                         
   8  13   8       1175.76       1097.22       100.80 o                         
   9  13   8        816.46        846.18       121.43 o                         
  -8  14   8       3396.96       3475.91       178.38 o                         
  -7  14   8        419.63        422.11        47.37 o                         
  -6  14   8        758.14        685.87        39.55 o                         
  -5  14   8        897.33        897.17        41.02 o                         
  -4  14   8       1221.58       1332.24        54.49 o                         
  -3  14   8         78.77         93.35        28.95 o                         
  -2  14   8       5501.71       5408.64        84.52 o                         
  -1  14   8       2041.33       2012.65        52.59 o                         
   0  14   8      20000.68      20414.08       279.10 o                         
   1  14   8       1927.37       1960.57        67.77 o                         
   2  14   8       5226.39       5193.44        85.00 o                         
   3  14   8         81.11        108.61        23.62 o                         
   4  14   8       1471.12       1572.38        50.02 o                         
   5  14   8        840.92        929.79        53.81 o                         
   6  14   8        855.33        810.50        57.56 o                         
   7  14   8        360.90        417.20        71.12 o                         
   8  14   8       3534.25       3536.60       231.98 o                         
  -8  15   8        779.46        808.85        96.30 o                         
  -7  15   8       1022.66        999.07        74.94 o                         
  -6  15   8        630.91        608.71        46.90 o                         
  -5  15   8        234.33        220.11        35.07 o                         
  -4  15   8        546.60        587.34        37.33 o                         
  -3  15   8       5297.15       5364.31        99.85 o                         
  -2  15   8        705.06        680.07        42.19 o                         
  -1  15   8      10923.29      10876.68       149.72 o                         
   0  15   8          3.12         10.85        29.04 o                         
   1  15   8      10059.46       9837.89       154.54 o                         
   2  15   8        885.82        882.70        45.73 o                         
   3  15   8       4537.33       4575.78        88.33 o                         
   4  15   8        518.64        577.60        34.85 o                         
   5  15   8        178.90        196.38        48.57 o                         
   6  15   8        595.82        598.80        55.63 o                         
   7  15   8       1011.13        998.44        90.80 o                         
   8  15   8        688.95        574.08        95.20 o                         
  -7  16   8        157.75        182.53        70.06 o                         
  -6  16   8        261.51        227.50        55.41 o                         
  -5  16   8        431.41        441.13        45.80 o                         
  -4  16   8        317.29        360.46        40.17 o                         
  -3  16   8        503.72        553.72        49.46 o                         
  -2  16   8       3958.32       4166.18       111.64 o                         
  -1  16   8        983.54       1197.76        65.55 o                         
   0  16   8       4216.98       4125.88        89.60 o                         
   1  16   8        858.85        922.58        52.15 o                         
   2  16   8       3866.00       4173.44        97.07 o                         
   3  16   8        452.51        434.31        35.86 o                         
   4  16   8        397.95        469.84        35.87 o                         
   5  16   8        345.93        328.08        45.23 o                         
   6  16   8        262.92        304.42        72.62 o                         
   7  16   8        152.47        269.25        81.56 o                         
  -6  17   8        457.92        493.08        80.19 o                         
  -5  17   8        421.03        460.64        57.10 o                         
  -4  17   8        112.49        149.02        64.87 o                         
  -3  17   8        572.10        633.57        61.50 o                         
  -2  17   8        135.67         79.01        54.28 o                         
  -1  17   8       6550.71       6473.05       150.72 o                         
   0  17   8         11.49        111.68        46.49 o                         
   1  17   8       7179.88       6970.00       146.59 o                         
   2  17   8        105.78        103.69        43.59 o                         
   3  17   8        384.83        434.19        41.60 o                         
   4  17   8        110.05        129.77        46.32 o                         
   5  17   8        382.45        312.77        59.10 o                         
   6  17   8        380.57        408.09        86.87 o                         
  -6  18   8        439.15        536.87       101.46 o                         
  -5  18   8        460.30        465.29        79.20 o                         
  -4  18   8       1260.18       1363.21       110.67 o                         
  -3  18   8        975.74       1107.08        72.96 o                         
  -2  18   8        883.41        928.32        70.12 o                         
  -1  18   8        398.26        481.40        64.15 o                         
   0  18   8       3460.39       3573.60       114.29 o                         
   1  18   8        503.92        597.60        58.02 o                         
   2  18   8       1160.98       1128.04        73.65 o                         
   3  18   8       1036.42       1054.48        57.84 o                         
   4  18   8       1372.13       1470.49        72.49 o                         
   5  18   8        455.33        537.29        71.08 o                         
   6  18   8        537.90        590.76        93.68 o                         
  -5  19   8         81.39         22.58        81.31 o                         
  -4  19   8        233.66        320.37        73.31 o                         
  -3  19   8       1188.17       1347.45        87.59 o                         
  -2  19   8        872.39       1023.37        76.85 o                         
  -1  19   8       1237.88       1264.09        81.35 o                         
   0  19   8        185.24        215.08        63.76 o                         
   1  19   8       1556.69       1707.98       139.78 o                         
   2  19   8        708.03        796.48       118.72 o                         
   3  19   8       1301.20       1449.48        76.87 o                         
   4  19   8        274.62        241.17        66.74 o                         
   5  19   8         74.24        180.37       105.85 o                         
  -4  20   8        412.97        342.39        90.75 o                         
  -3  20   8       1357.84       1550.24        98.16 o                         
  -2  20   8        452.23        567.92        99.12 o                         
  -1  20   8        332.70        332.31        72.84 o                         
   0  20   8        202.12        234.29        69.98 o                         
   1  20   8        368.94        310.15       102.40 o                         
   2  20   8        335.86        382.34        87.30 o                         
   3  20   8       1417.29       1391.29        90.89 o                         
   4  20   8        535.52        383.04       111.41 o                         
  -2  21   8       1181.22       1130.93        96.57 o                         
  -1  21   8         33.76        -39.26        77.17 o                         
   0  21   8         40.17         24.54        76.08 o                         
   1  21   8         85.67         69.45        78.65 o                         
   2  21   8       1134.40       1199.38       109.19 o                         
   1   0   9       1043.67       1036.20        18.02 o                         
   2   0   9      24300.09      23985.24       276.98 o                         
   3   0   9        570.42        665.61        21.52 o                         
   4   0   9        165.60        127.56        10.87 o                         
   5   0   9       1873.89       1898.64        37.01 o                         
   6   0   9       3051.33       3069.93        50.92 o                         
   7   0   9          8.39         -1.49        18.16 o                         
   8   0   9        449.35        436.85        28.35 o                         
   9   0   9        622.37        637.71        38.78 o                         
  10   0   9        356.96        380.06        86.58 o                         
  11   0   9         92.45        139.29        93.58 o                         
 -11   1   9       1607.06       1459.44       120.04 o                         
 -10   1   9        325.85        249.29        81.01 o                         
  -9   1   9       2015.96       1947.16        64.44 o                         
  -8   1   9        858.16        765.83        45.91 o                         
  -7   1   9       8648.37       8587.06       116.54 o                         
  -6   1   9        234.56        274.61        19.01 o                         
  -5   1   9      11152.03      11272.60       151.88 o                         
  -4   1   9        418.75        416.79        18.68 o                         
  -3   1   9       9596.19       9406.15       113.61 o                         
  -2   1   9       3109.21       3052.95        35.57 o                         
  -1   1   9       1378.61       1453.21        29.55 o                         
   0   1   9        837.27        866.86        18.56 o                         
   1   1   9       1206.13       1339.80        51.11 o                         
   2   1   9       2571.54       2533.86        40.59 o                         
   3   1   9       8590.58       8371.68       107.55 o                         
   4   1   9        386.97        388.12        16.44 o                         
   5   1   9      10592.83      10790.30       134.76 o                         
   6   1   9        180.00        221.29        14.27 o                         
   7   1   9       8448.96       8270.23       103.32 o                         
   8   1   9        745.40        789.47        37.46 o                         
   9   1   9       2083.89       2164.37        59.23 o                         
  10   1   9        343.31        291.22        54.50 o                         
  11   1   9       1653.45       1820.77       225.78 o                         
 -11   2   9       1327.70       1411.60       118.32 o                         
 -10   2   9        169.63        167.61        68.23 o                         
  -9   2   9        245.61        257.77        58.21 o                         
  -8   2   9        497.69        531.63        36.88 o                         
  -7   2   9       4814.60       4876.86        80.97 o                         
  -6   2   9       3009.49       2915.84        52.35 o                         
  -5   2   9        807.75        787.16        25.14 o                         
  -4   2   9       2882.77       2882.46        50.64 o                         
  -3   2   9        267.40        291.50        11.11 o                         
  -2   2   9      34341.63      33225.99       351.18 o                         
  -1   2   9      13686.81      13506.21       142.59 o                         
   0   2   9      43548.60      42570.68       464.96 o                         
   1   2   9      13488.79      13081.32       148.87 o                         
   2   2   9      35468.57      34045.88       446.65 o                         
   3   2   9        303.51        354.69        15.45 o                         
   4   2   9       2604.36       2634.09        38.07 o                         
   5   2   9        873.32        856.09        22.17 o                         
   6   2   9       3351.50       3240.57        49.59 o                         
   7   2   9       4582.22       4530.75        63.18 o                         
   8   2   9        406.81        366.07        22.72 o                         
   9   2   9        254.89        271.38        38.21 o                         
  10   2   9        118.84        130.67        49.86 o                         
  11   2   9       1363.48       1348.52       115.33 o                         
 -11   3   9        507.62        537.94       107.02 o                         
 -10   3   9        773.53        829.87        76.09 o                         
  -9   3   9       2241.40       2085.86        88.44 o                         
  -8   3   9       2714.27       2728.69        70.56 o                         
  -7   3   9       7216.28       7241.93       101.74 o                         
  -6   3   9       3327.40       3449.37        52.54 o                         
  -5   3   9       5827.33       5973.89        75.29 o                         
  -4   3   9       1220.07       1117.96        23.36 o                         
  -3   3   9      21948.96      21662.36       255.99 o                         
  -2   3   9        315.90        266.41        10.14 o                         
  -1   3   9       2455.82       2533.97        32.68 o                         
   0   3   9       6349.85       6359.00        71.60 o                         
   1   3   9       2170.64       2294.41        29.91 o                         
   2   3   9        431.44        387.81        12.98 o                         
   3   3   9      22606.99      22408.75       287.32 o                         
   4   3   9       1345.11       1258.49        25.88 o                         
   5   3   9       5134.68       5182.33        68.83 o                         
   6   3   9       3120.89       3163.33        48.26 o                         
   7   3   9       6792.51       6811.30        86.61 o                         
   8   3   9       3176.52       3110.30        59.69 o                         
   9   3   9       2571.64       2558.11        65.86 o                         
  10   3   9        725.87        812.70        61.91 o                         
  11   3   9        685.91        723.08       104.28 o                         
 -11   4   9       1113.82       1211.83       121.85 o                         
 -10   4   9       1138.74       1099.24        86.04 o                         
  -9   4   9       1353.72       1259.37        66.46 o                         
  -8   4   9         50.95        110.70        42.48 o                         
  -7   4   9       3389.68       3557.29        61.04 o                         
  -6   4   9       1469.42       1510.62        32.81 o                         
  -5   4   9        181.63        162.28        15.86 o                         
  -4   4   9        631.75        665.96        18.09 o                         
  -3   4   9       1841.12       1769.93        26.87 o                         
  -2   4   9      16950.28      16661.99       200.55 o                         
  -1   4   9       1505.17       1395.15        23.43 o                         
   0   4   9          8.93         -0.45         8.61 o                         
   1   4   9       1669.18       1546.88        22.22 o                         
   2   4   9      19507.53      19215.12       185.18 o                         
   3   4   9       1798.38       1726.47        31.24 o                         
   4   4   9        619.91        665.99        24.61 o                         
   5   4   9        143.59        128.14        15.77 o                         
   6   4   9       1371.46       1416.76        32.16 o                         
   7   4   9       3210.20       3313.07        55.53 o                         
   8   4   9         50.39         92.05        21.14 o                         
   9   4   9       1300.73       1236.48        54.26 o                         
  10   4   9       1341.51       1354.26        72.38 o                         
  11   4   9       1226.18       1153.89       291.31 o                         
 -10   5   9        283.63        203.67        81.81 o                         
  -9   5   9       2227.08       2137.62        55.89 o                         
  -8   5   9       2504.08       2500.87        54.20 o                         
  -7   5   9       3784.37       3787.10        58.33 o                         
  -6   5   9       1573.33       1576.96        31.45 o                         
  -5   5   9       2401.06       2277.10        37.56 o                         
  -4   5   9       4418.38       4367.69        54.09 o                         
  -3   5   9       6171.37       6033.49        69.68 o                         
  -2   5   9       1250.07       1279.32        23.31 o                         
  -1   5   9       9494.42       9595.10       107.14 o                         
   0   5   9        413.55        340.34        13.90 o                         
   1   5   9       8816.96       8889.83        97.78 o                         
   2   5   9       1430.15       1469.90        25.58 o                         
   3   5   9       6038.34       5853.08        78.06 o                         
   4   5   9       4439.27       4362.37        65.57 o                         
   5   5   9       2124.45       1990.03        36.48 o                         
   6   5   9       1450.23       1415.45        34.16 o                         
   7   5   9       3309.50       3331.54        54.71 o                         
   8   5   9       3017.23       3072.38        61.45 o                         
   9   5   9       2426.85       2384.84        70.36 o                         
  10   5   9        206.33         87.09        67.09 o                         
 -10   6   9        798.73        925.61       103.37 o                         
  -9   6   9        412.53        403.76        46.44 o                         
  -8   6   9       1339.08       1261.13        51.12 o                         
  -7   6   9       4064.85       4297.99        65.67 o                         
  -6   6   9       4224.96       4279.54        59.93 o                         
  -5   6   9        632.61        604.57        24.12 o                         
  -4   6   9       5727.53       6174.73        76.13 o                         
  -3   6   9       2707.43       2694.02        39.15 o                         
  -2   6   9        195.63        136.79        12.59 o                         
  -1   6   9        356.69        320.36        12.45 o                         
   0   6   9        474.81        600.58        16.12 o                         
   1   6   9        332.81        289.39        13.16 o                         
   2   6   9        287.96        226.39        11.89 o                         
   3   6   9       2595.71       2469.98        42.67 o                         
   4   6   9       6388.83       6852.57        90.90 o                         
   5   6   9        616.26        624.79        27.03 o                         
   6   6   9       4115.81       4181.34        66.49 o                         
   7   6   9       4081.18       4282.42        83.94 o                         
   8   6   9       1342.66       1308.77        42.26 o                         
   9   6   9        470.42        443.34        48.45 o                         
  10   6   9        880.26        915.91       101.59 o                         
 -10   7   9        100.15        219.69       139.74 o                         
  -9   7   9        391.12        368.26        57.61 o                         
  -8   7   9       2830.75       2906.85        88.35 o                         
  -7   7   9        445.20        405.55        25.86 o                         
  -6   7   9       3733.00       3823.55        59.78 o                         
  -5   7   9       3243.10       3113.82        46.53 o                         
  -4   7   9       1963.81       2032.74        35.50 o                         
  -3   7   9       1248.97       1186.38        26.25 o                         
  -2   7   9       2468.02       2469.72        37.57 o                         
  -1   7   9      24715.45      26460.85       327.51 o                         
   0   7   9        292.63        344.31        17.34 o                         
   1   7   9      25566.46      26766.13       296.07 o                         
   2   7   9       2343.12       2310.82        35.35 o                         
   3   7   9       1097.02       1078.36        20.74 o                         
   4   7   9       2148.16       2234.82        43.34 o                         
   5   7   9       3085.11       3026.91        52.11 o                         
   6   7   9       3657.71       3714.64        59.40 o                         
   7   7   9        456.39        458.25        27.67 o                         
   8   7   9       3067.87       3077.86        61.28 o                         
   9   7   9        406.87        394.30        42.47 o                         
  10   7   9         98.25        126.27        90.93 o                         
 -10   8   9         48.85         74.62        95.33 o                         
  -9   8   9        366.14        322.34        75.09 o                         
  -8   8   9       5660.49       5977.56       112.93 o                         
  -7   8   9       2061.06       2052.15        51.62 o                         
  -6   8   9       1160.54       1178.06        29.68 o                         
  -5   8   9       6771.87       6918.01        86.59 o                         
  -4   8   9       3945.35       3991.44        59.00 o                         
  -3   8   9       5291.55       5298.30        67.95 o                         
  -2   8   9       1783.36       1747.19        31.55 o                         
  -1   8   9       1721.21       1792.12        36.03 o                         
   0   8   9       2380.17       2536.02        42.48 o                         
   1   8   9       1484.89       1579.05        34.01 o                         
   2   8   9       1647.85       1529.57        30.19 o                         
   3   8   9       5110.02       5090.28        67.47 o                         
   4   8   9       4509.92       4628.10        59.65 o                         
   5   8   9       6641.58       6714.48        93.81 o                         
   6   8   9       1265.26       1375.39        41.17 o                         
   7   8   9       1797.75       1820.15        50.83 o                         
   8   8   9       5993.97       6172.79       100.31 o                         
   9   8   9        449.58        383.71        61.19 o                         
  10   8   9         45.59         32.70        83.78 o                         
 -10   9   9        386.44        454.98       106.25 o                         
  -9   9   9        539.09        563.06        68.44 o                         
  -8   9   9        193.45        233.45        40.77 o                         
  -7   9   9         70.90         81.99        27.04 o                         
  -6   9   9        143.64        107.99        20.80 o                         
  -5   9   9       5616.04       5649.84        75.61 o                         
  -4   9   9         43.69         45.64        16.79 o                         
  -3   9   9      12008.14      11921.39       141.59 o                         
  -2   9   9          0.48        -10.86        13.17 o                         
  -1   9   9      13931.64      13602.89       166.10 o                         
   0   9   9        388.06        314.61        19.68 o                         
   1   9   9      13922.14      13558.71       164.59 o                         
   2   9   9          5.55        -13.64        13.64 o                         
   3   9   9      12204.21      12074.88       134.26 o                         
   4   9   9         71.61         68.32        16.53 o                         
   5   9   9       5654.26       5709.52        77.29 o                         
   6   9   9        131.79         67.47        23.62 o                         
   7   9   9         92.85         78.36        32.26 o                         
   8   9   9        203.90        227.56        35.75 o                         
   9   9   9        530.14        566.42        59.16 o                         
  10   9   9        459.61        396.42       103.12 o                         
  -9  10   9        415.98        351.05        70.33 o                         
  -8  10   9       8444.14       7785.51       197.19 o                         
  -7  10   9       4234.11       4162.81       131.99 o                         
  -6  10   9        532.40        526.40        27.66 o                         
  -5  10   9        565.14        547.34        26.16 o                         
  -4  10   9      10182.51      10623.88       130.94 o                         
  -3  10   9       4625.35       4623.28        64.73 o                         
  -2  10   9      14323.82      14845.65       184.79 o                         
  -1  10   9        792.40        755.24        30.58 o                         
   0  10   9        200.07        322.45        19.73 o                         
   1  10   9        789.60        729.95        28.21 o                         
   2  10   9      15035.90      15476.73       184.43 o                         
   3  10   9       4461.46       4451.74        65.52 o                         
   4  10   9      10446.13      10869.89       127.86 o                         
   5  10   9        525.06        547.16        30.65 o                         
   6  10   9        559.64        511.07        26.50 o                         
   7  10   9       4505.79       4382.83       107.58 o                         
   8  10   9       8207.94       8162.90       142.45 o                         
   9  10   9        417.46        238.08        72.59 o                         
  -9  11   9        664.06        758.77       103.10 o                         
  -8  11   9        229.58        206.62        61.68 o                         
  -7  11   9       1995.39       1903.36        54.88 o                         
  -6  11   9       1018.64        964.45        35.12 o                         
  -5  11   9        685.36        657.77        30.47 o                         
  -4  11   9        992.17        961.12        34.39 o                         
  -3  11   9      14253.14      14441.02       172.22 o                         
  -2  11   9        308.33        328.92        22.69 o                         
  -1  11   9      17560.75      17783.55       218.65 o                         
   0  11   9       3656.71       3618.12        58.16 o                         
   1  11   9      17886.43      18267.83       229.50 o                         
   2  11   9        336.10        308.70        20.73 o                         
   3  11   9      14813.98      14876.15       180.36 o                         
   4  11   9       1183.85       1208.26        33.22 o                         
   5  11   9        759.87        798.98        34.42 o                         
   6  11   9        931.18        907.20        47.18 o                         
   7  11   9       1769.98       1683.07        63.97 o                         
   8  11   9        188.69        219.48        44.29 o                         
   9  11   9        584.66        698.11       100.22 o                         
  -9  12   9        466.27        629.15       108.67 o                         
  -8  12   9       4516.85       4409.46       209.58 o                         
  -7  12   9        542.38        528.46        38.57 o                         
  -6  12   9        771.77        740.76        34.09 o                         
  -5  12   9       1088.51       1109.48        38.94 o                         
  -4  12   9      12068.15      12138.06       140.57 o                         
  -3  12   9        596.95        595.78        26.44 o                         
  -2  12   9       8893.92       8824.65       119.71 o                         
  -1  12   9        968.92        932.44        36.05 o                         
   0  12   9      19402.86      19908.72       240.85 o                         
   1  12   9        986.64       1018.39        36.49 o                         
   2  12   9       9388.66       9370.56       119.37 o                         
   3  12   9        648.22        637.53        27.80 o                         
   4  12   9      10833.56      10740.08       138.50 o                         
   5  12   9        918.67        955.79        37.31 o                         
   6  12   9        740.80        694.53        39.84 o                         
   7  12   9        530.67        632.81        49.78 o                         
   8  12   9       4427.40       4488.73       126.43 o                         
   9  12   9        562.83        565.93        97.57 o                         
  -8  13   9        511.32        528.37        78.27 o                         
  -7  13   9       1982.30       1905.96        64.59 o                         
  -6  13   9        667.61        632.96        41.80 o                         
  -5  13   9       1367.45       1362.62        55.10 o                         
  -4  13   9        418.74        539.97        33.36 o                         
  -3  13   9       6721.26       6807.03        94.16 o                         
  -2  13   9        289.03        343.82        27.36 o                         
  -1  13   9      19068.85      19134.12       228.46 o                         
   0  13   9       2469.49       2682.88        53.41 o                         
   1  13   9      17897.97      17933.36       238.12 o                         
   2  13   9        232.88        245.44        24.28 o                         
   3  13   9       7211.65       7209.30       104.50 o                         
   4  13   9        465.20        545.72        27.26 o                         
   5  13   9       1498.62       1503.56        53.10 o                         
   6  13   9        762.12        703.42        49.72 o                         
   7  13   9       1826.64       1873.43       108.24 o                         
   8  13   9        554.82        640.80       107.97 o                         
  -8  14   9       1295.82       1468.90       108.77 o                         
  -7  14   9        272.27        193.12        41.42 o                         
  -6  14   9        697.23        693.83        59.50 o                         
  -5  14   9        646.77        660.94        39.08 o                         
  -4  14   9       4562.44       4565.01        83.38 o                         
  -3  14   9       1580.53       1451.12        45.67 o                         
  -2  14   9       2057.57       2188.31        54.42 o                         
  -1  14   9        509.25        507.76        33.55 o                         
   0  14   9      25825.79      25138.64       459.60 o                         
   1  14   9        452.19        454.13        31.72 o                         
   2  14   9       2038.10       2109.60        51.05 o                         
   3  14   9       1598.37       1507.14        41.47 o                         
   4  14   9       4816.23       4803.46        80.09 o                         
   5  14   9        737.21        744.88        53.52 o                         
   6  14   9        765.97        788.69        53.77 o                         
   7  14   9        257.06        251.17        67.98 o                         
   8  14   9       1281.12       1307.70       106.02 o                         
  -8  15   9        284.54        494.20       130.93 o                         
  -7  15   9        814.19        906.57        77.47 o                         
  -6  15   9        768.94        777.69        52.03 o                         
  -5  15   9       1411.83       1283.93        61.02 o                         
  -4  15   9       1467.66       1490.94        53.34 o                         
  -3  15   9       2188.51       2157.27        61.34 o                         
  -2  15   9         96.58         81.56        37.80 o                         
  -1  15   9       1996.25       2069.49        54.04 o                         
   0  15   9        212.60        283.57        33.98 o                         
   1  15   9       1815.09       1790.16        63.03 o                         
   2  15   9         95.87         68.19        29.60 o                         
   3  15   9       2624.78       2602.67        61.18 o                         
   4  15   9       1297.38       1308.66        49.07 o                         
   5  15   9       1583.86       1550.07        84.03 o                         
   6  15   9        886.02        911.87        62.90 o                         
   7  15   9        796.55        941.35        89.28 o                         
   8  15   9        376.79        337.69       106.52 o                         
  -7  16   9         59.39         -4.91        81.45 o                         
  -6  16   9         74.32        135.32        57.87 o                         
  -5  16   9        232.88        202.56        50.39 o                         
  -4  16   9       1802.35       1672.91        64.71 o                         
  -3  16   9        314.58        281.48        48.38 o                         
  -2  16   9       6060.75       5865.90       136.88 o                         
  -1  16   9       2362.81       2599.85       143.63 o                         
   0  16   9       1935.87       1961.91        70.03 o                         
   1  16   9       2339.44       2302.83        73.48 o                         
   2  16   9       5827.27       5734.95       115.74 o                         
   3  16   9        317.43        292.46        34.40 o                         
   4  16   9       2090.74       1811.42        83.70 o                         
   5  16   9        293.94        254.72        52.23 o                         
   6  16   9         73.64        110.45        99.86 o                         
   7  16   9         28.56         32.78        90.88 o                         
  -6  17   9       1025.06       1023.56        92.21 o                         
  -5  17   9        533.50        530.81        60.05 o                         
  -4  17   9       1500.58       1396.20        83.05 o                         
  -3  17   9        910.88        861.56        66.83 o                         
  -2  17   9        695.74        746.83        63.35 o                         
  -1  17   9        286.48        426.80        57.59 o                         
   0  17   9        188.69        141.45        47.33 o                         
   1  17   9        322.79        384.01        61.31 o                         
   2  17   9        723.77        788.24        65.58 o                         
   3  17   9        865.05        948.99        49.28 o                         
   4  17   9       1506.41       1492.39        70.65 o                         
   5  17   9        617.70        612.31        63.16 o                         
   6  17   9        958.23        968.08        91.89 o                         
  -6  18   9         16.91         40.73        95.86 o                         
  -5  18   9        585.67        437.26        77.60 o                         
  -4  18   9         33.92         86.52        64.76 o                         
  -3  18   9        437.65        356.88        65.20 o                         
  -2  18   9        888.09        942.18        69.01 o                         
  -1  18   9        268.52        397.85        60.30 o                         
   0  18   9       4569.69       4579.45       127.77 o                         
   1  18   9        269.72        222.71        50.03 o                         
   2  18   9        659.15        668.08        52.90 o                         
   3  18   9        475.97        480.19        45.70 o                         
   4  18   9         38.77         88.33        53.05 o                         
   5  18   9        601.44        656.31        82.59 o                         
   6  18   9         39.65         -0.53        94.92 o                         
  -5  19   9        563.59        358.05        89.32 o                         
  -4  19   9        233.64        236.19        73.90 o                         
  -3  19   9       1420.63       1484.55       110.37 o                         
  -2  19   9        442.53        513.04        72.30 o                         
  -1  19   9       1064.02       1058.91        75.50 o                         
   0  19   9        105.74        159.55        65.24 o                         
   1  19   9       1135.13       1197.50        78.45 o                         
   2  19   9        372.64        410.27        57.54 o                         
   3  19   9       1533.80       1427.66        77.69 o                         
   4  19   9        277.92        286.99        85.50 o                         
   5  19   9        662.27        659.56       117.32 o                         
  -4  20   9        289.13        272.59        91.61 o                         
  -3  20   9        409.94        450.82        78.53 o                         
  -2  20   9       2725.34       2788.42       118.83 o                         
  -1  20   9        347.12        411.23        72.83 o                         
   0  20   9        555.20        625.84        75.87 o                         
   1  20   9        310.46        284.04        71.33 o                         
   2  20   9       3198.79       3172.02       143.20 o                         
   3  20   9        412.85        407.13        65.31 o                         
   4  20   9        379.47        370.18       114.66 o                         
  -2  21   9        204.38        173.17       101.47 o                         
  -1  21   9        348.93        301.31        83.12 o                         
   0  21   9         61.88         72.06        81.47 o                         
   1  21   9        399.61        225.04        95.22 o                         
   2  21   9        163.54        235.47       110.43 o                         
   0   0  10      66053.18      63684.54       938.45 o                         
   1   0  10        174.73        180.19         9.97 o                         
   2   0  10      20765.78      20373.08       225.60 o                         
   3   0  10       1883.16       1928.18        35.82 o                         
   4   0  10       2581.28       2579.92        40.08 o                         
   5   0  10        779.91        769.13        25.08 o                         
   6   0  10      22231.03      22008.46       260.50 o                         
   7   0  10         66.25         24.76        19.62 o                         
   8   0  10       2414.50       2473.93        53.12 o                         
   9   0  10       4013.05       3959.70        80.63 o                         
  10   0  10       1229.73       1078.85        79.59 o                         
  11   0  10        363.53        296.18        98.63 o                         
 -11   1  10        711.75        569.81       102.89 o                         
 -10   1  10        304.60        293.55        67.99 o                         
  -9   1  10       1265.71       1109.11        57.15 o                         
  -8   1  10        417.36        417.45        36.74 o                         
  -7   1  10        299.01        346.49        26.08 o                         
  -6   1  10       6280.23       6401.13        93.70 o                         
  -5   1  10      12384.05      12645.25       163.66 o                         
  -4   1  10       4411.47       4330.52        54.72 o                         
  -3   1  10       2864.29       2824.33        46.70 o                         
  -2   1  10       9253.94       9396.89       100.97 o                         
  -1   1  10      24712.25      24183.28       278.74 o                         
   0   1  10      25526.75      25578.03       281.74 o                         
   1   1  10      27068.61      26453.85       268.11 o                         
   2   1  10       8905.99       9041.48       105.29 o                         
   3   1  10       3146.10       3119.00        45.33 o                         
   4   1  10       4233.78       4101.63        54.69 o                         
   5   1  10      12580.39      12816.38       154.17 o                         
   6   1  10       6557.26       6722.89        83.47 o                         
   7   1  10        305.92        331.13        18.78 o                         
   8   1  10        522.71        490.28        27.43 o                         
   9   1  10       1209.78       1134.26        49.23 o                         
  10   1  10        279.24        303.22        59.36 o                         
  11   1  10        668.14        652.36       107.68 o                         
 -11   2  10        279.28        210.63       100.78 o                         
 -10   2  10       3524.98       3511.59       131.33 o                         
  -9   2  10       4929.17       4661.08       131.88 o                         
  -8   2  10       2420.04       2460.90        67.38 o                         
  -7   2  10       3031.81       2979.27        65.79 o                         
  -6   2  10      20404.85      20552.24       253.40 o                         
  -5   2  10       1970.74       2053.48        38.60 o                         
  -4   2  10      11355.60      11133.65       134.01 o                         
  -3   2  10       2702.25       2913.30        39.59 o                         
  -2   2  10       1933.80       1916.32        32.45 o                         
  -1   2  10       3506.71       3322.79        41.17 o                         
   0   2  10       7068.01       7282.80        81.19 o                         
   1   2  10       3174.46       2984.42        38.59 o                         
   2   2  10       2098.31       2023.90        26.93 o                         
   3   2  10       2463.09       2711.27        43.78 o                         
   4   2  10      11124.57      11091.55       135.50 o                         
   5   2  10       1875.98       1922.86        33.78 o                         
   6   2  10      19572.36      19514.80       238.96 o                         
   7   2  10       2838.15       2759.08        46.59 o                         
   8   2  10       2103.43       2154.40        50.45 o                         
   9   2  10       4511.95       4537.44       107.09 o                         
  10   2  10       3830.95       3900.79       113.55 o                         
  11   2  10        239.64        222.79        95.58 o                         
 -11   3  10        697.66        633.50       111.44 o                         
 -10   3  10        394.08        392.45        74.32 o                         
  -9   3  10       1072.16        976.40        62.17 o                         
  -8   3  10        328.60        368.16        60.34 o                         
  -7   3  10       1211.35       1387.35        39.26 o                         
  -6   3  10       2756.05       2864.26        49.02 o                         
  -5   3  10       4999.67       5203.63        76.17 o                         
  -4   3  10       2232.86       2080.97        35.19 o                         
  -3   3  10       7038.75       6164.87        79.54 o                         
  -2   3  10       1420.31       1351.29        22.73 o                         
  -1   3  10      16370.39      16748.28       190.47 o                         
   0   3  10        336.45        335.47        12.88 o                         
   1   3  10      18640.06      18975.19       183.76 o                         
   2   3  10       1170.11       1126.03        19.74 o                         
   3   3  10       7271.27       6501.92        81.13 o                         
   4   3  10       2084.38       1936.85        35.82 o                         
   5   3  10       4982.79       5065.98        64.82 o                         
   6   3  10       2986.68       3021.44        45.66 o                         
   7   3  10       1040.48       1172.20        35.56 o                         
   8   3  10        253.44        280.79        22.46 o                         
   9   3  10       1084.19       1131.91        52.60 o                         
  10   3  10        375.12        336.70        65.86 o                         
  11   3  10        745.27        878.94       111.13 o                         
 -10   4  10       2698.84       2571.58       159.17 o                         
  -9   4  10        824.92        773.28        53.72 o                         
  -8   4  10       2566.61       2512.46        65.92 o                         
  -7   4  10        483.16        477.96        25.16 o                         
  -6   4  10      16742.00      16876.94       209.29 o                         
  -5   4  10        228.61        254.86        15.49 o                         
  -4   4  10      13320.98      13147.20       143.49 o                         
  -3   4  10       4231.42       4098.33        56.31 o                         
  -2   4  10      18367.35      19193.21       210.82 o                         
  -1   4  10       1409.02       1380.56        21.94 o                         
   0   4  10       1629.23       1403.39        23.32 o                         
   1   4  10       1273.97       1226.84        21.88 o                         
   2   4  10      17990.11      18586.27       193.12 o                         
   3   4  10       4507.16       4378.56        61.42 o                         
   4   4  10      13345.72      13157.13       168.10 o                         
   5   4  10        303.82        319.09        17.36 o                         
   6   4  10      15678.88      15677.63       180.38 o                         
   7   4  10        404.80        407.62        22.81 o                         
   8   4  10       2050.01       2047.07        46.60 o                         
   9   4  10        989.35       1013.99        48.08 o                         
  10   4  10       2917.85       2818.10        92.71 o                         
 -10   5  10        773.43        765.02        96.66 o                         
  -9   5  10        478.57        468.62        57.55 o                         
  -8   5  10        740.80        666.10        27.28 o                         
  -7   5  10       2723.94       2786.47        51.98 o                         
  -6   5  10       3654.71       3713.01        54.99 o                         
  -5   5  10        163.55        157.51        16.15 o                         
  -4   5  10       5410.46       5385.61        66.22 o                         
  -3   5  10      29048.44      29130.19       314.06 o                         
  -2   5  10       4936.32       4916.61        68.20 o                         
  -1   5  10      16952.52      17891.59       220.50 o                         
   0   5  10        686.64        666.91        18.89 o                         
   1   5  10      18566.23      19505.18       193.60 o                         
   2   5  10       5367.00       5462.38        67.82 o                         
   3   5  10      30525.11      30392.06       346.73 o                         
   4   5  10       5685.87       5749.59        75.39 o                         
   5   5  10        147.61        142.37        16.68 o                         
   6   5  10       3623.76       3718.44        55.28 o                         
   7   5  10       3076.33       3123.76        52.83 o                         
   8   5  10        752.47        767.20        35.32 o                         
   9   5  10        526.90        515.37        44.04 o                         
  10   5  10        641.05        593.26        81.82 o                         
 -10   6  10         84.14        -28.53        89.45 o                         
  -9   6  10        548.02        528.36        52.92 o                         
  -8   6  10        254.46        240.14        35.10 o                         
  -7   6  10       2529.32       2507.95        50.64 o                         
  -6   6  10      10152.57      10229.70       123.28 o                         
  -5   6  10       4270.33       4163.55        59.79 o                         
  -4   6  10      15787.54      15733.92       171.29 o                         
  -3   6  10       1434.29       1368.72        26.51 o                         
  -2   6  10       8513.54       8946.65       110.53 o                         
  -1   6  10        326.84        342.72        17.23 o                         
   0   6  10        215.62        157.28        12.97 o                         
   1   6  10        252.71        261.38        13.39 o                         
   2   6  10       8711.31       8996.18       101.03 o                         
   3   6  10       1134.15       1079.45        30.13 o                         
   4   6  10      15632.84      15571.95       199.85 o                         
   5   6  10       4276.54       4120.82        63.46 o                         
   6   6  10       9884.08       9925.04       130.82 o                         
   7   6  10       2671.21       2675.48        53.60 o                         
   8   6  10        158.81        203.06        29.27 o                         
   9   6  10        561.16        527.41        40.46 o                         
  10   6  10        124.09        189.97        75.67 o                         
 -10   7  10        297.30        410.89        95.78 o                         
  -9   7  10       1150.23       1256.44        76.01 o                         
  -8   7  10       1598.56       1611.23        89.61 o                         
  -7   7  10        244.66        308.89        49.70 o                         
  -6   7  10        214.39        209.15        23.07 o                         
  -5   7  10       1600.74       1558.54        32.06 o                         
  -4   7  10       2886.92       2706.74        42.09 o                         
  -3   7  10      13292.03      13467.65       159.42 o                         
  -2   7  10       2747.74       2791.67        43.86 o                         
  -1   7  10       6022.87       6233.45        83.30 o                         
   0   7  10        799.65        728.13        19.96 o                         
   1   7  10       6246.20       6509.76        75.38 o                         
   2   7  10       2752.62       2794.78        38.94 o                         
   3   7  10      14040.28      14191.88       145.63 o                         
   4   7  10       2899.80       2695.97        49.48 o                         
   5   7  10       1722.49       1707.93        39.43 o                         
   6   7  10        320.00        339.26        24.20 o                         
   7   7  10        452.69        455.85        28.13 o                         
   8   7  10       1684.72       1690.48        52.04 o                         
   9   7  10       1261.15       1308.95        63.80 o                         
  10   7  10        286.24        349.32        84.93 o                         
 -10   8  10        228.42        199.79        98.23 o                         
  -9   8  10        498.43        484.79        67.53 o                         
  -8   8  10        829.16        721.13        46.85 o                         
  -7   8  10       3155.43       3129.75        58.72 o                         
  -6   8  10       1831.40       1786.55        42.22 o                         
  -5   8  10       1630.29       1662.72        34.67 o                         
  -4   8  10      17946.98      17603.18       200.25 o                         
  -3   8  10        526.55        478.29        20.30 o                         
  -2   8  10       4137.75       4394.21        57.65 o                         
  -1   8  10        601.54        582.61        23.65 o                         
   0   8  10      12228.81      12728.28       155.09 o                         
   1   8  10        531.74        524.24        19.86 o                         
   2   8  10       3891.89       4041.81        56.50 o                         
   3   8  10        554.05        474.46        16.72 o                         
   4   8  10      17577.20      17326.92       210.16 o                         
   5   8  10       1577.58       1625.23        40.10 o                         
   6   8  10       1905.53       1884.31        47.70 o                         
   7   8  10       3134.81       3166.16        71.89 o                         
   8   8  10        649.46        557.53        40.19 o                         
   9   8  10        498.57        482.04        55.29 o                         
  10   8  10        207.70        104.16        80.66 o                         
 -10   9  10        130.13         54.36       101.41 o                         
  -9   9  10       1623.29       1687.75       100.28 o                         
  -8   9  10       2503.01       2349.87        75.57 o                         
  -7   9  10       2123.71       2030.44        49.57 o                         
  -6   9  10        183.83        174.61        19.44 o                         
  -5   9  10       1652.61       1754.19        36.86 o                         
  -4   9  10        892.08        858.23        28.09 o                         
  -3   9  10       4903.67       4758.14        68.86 o                         
  -2   9  10       6253.52       6294.36        80.58 o                         
  -1   9  10       4279.65       4486.84        62.98 o                         
   0   9  10       2171.28       2253.96        42.35 o                         
   1   9  10       3788.63       3941.69        60.28 o                         
   2   9  10       6348.79       6421.42        80.39 o                         
   3   9  10       5099.08       4926.66        62.28 o                         
   4   9  10        779.07        798.82        23.72 o                         
   5   9  10       1730.61       1740.79        47.29 o                         
   6   9  10        242.92        215.19        25.77 o                         
   7   9  10       2192.77       2077.02        55.55 o                         
   8   9  10       2389.48       2332.81        71.09 o                         
   9   9  10       1444.03       1465.53        81.59 o                         
  10   9  10        134.62         51.21        96.78 o                         
  -9  10  10        425.43        387.86        96.85 o                         
  -8  10  10        560.50        584.09        58.22 o                         
  -7  10  10       4856.52       5029.55       111.51 o                         
  -6  10  10        269.81        298.87        23.72 o                         
  -5  10  10       2178.93       2197.07        44.66 o                         
  -4  10  10       9827.83      10067.67       122.61 o                         
  -3  10  10       2622.60       2637.48        45.04 o                         
  -2  10  10        412.09        377.95        21.11 o                         
  -1  10  10        566.35        515.61        23.49 o                         
   0  10  10      20203.36      19446.46       233.50 o                         
   1  10  10        491.29        499.18        28.17 o                         
   2  10  10        360.24        348.55        19.67 o                         
   3  10  10       2684.24       2703.60        47.17 o                         
   4  10  10       9803.56       9963.14       115.73 o                         
   5  10  10       2122.32       2149.90        39.37 o                         
   6  10  10        336.17        316.02        29.94 o                         
   7  10  10       4859.12       4924.06       101.63 o                         
   8  10  10        474.47        553.08        43.82 o                         
   9  10  10        406.54        394.58        71.96 o                         
  -9  11  10        199.27        301.71        95.27 o                         
  -8  11  10        835.49        963.88        77.44 o                         
  -7  11  10       1227.31       1275.40        52.23 o                         
  -6  11  10       1360.32       1284.30        41.78 o                         
  -5  11  10       5582.30       5595.58        82.98 o                         
  -4  11  10       1340.79       1337.64        39.78 o                         
  -3  11  10       2358.08       2342.80        43.76 o                         
  -2  11  10        150.97        156.76        18.60 o                         
  -1  11  10       1933.17       1853.04        41.30 o                         
   0  11  10       3477.55       3572.69        57.72 o                         
   1  11  10       2051.94       2021.85        44.48 o                         
   2  11  10        191.33        223.63        19.55 o                         
   3  11  10       2273.52       2301.88        45.76 o                         
   4  11  10       1269.55       1304.89        39.61 o                         
   5  11  10       5276.40       5272.68        81.70 o                         
   6  11  10       1388.87       1294.65        53.83 o                         
   7  11  10       1389.86       1421.15        64.55 o                         
   8  11  10        833.07        944.56        54.85 o                         
   9  11  10        231.56        200.05       101.85 o                         
  -9  12  10        251.91        265.66       104.46 o                         
  -8  12  10        277.29        189.13        70.36 o                         
  -7  12  10       4947.05       4813.59        91.69 o                         
  -6  12  10        215.93        223.91        30.31 o                         
  -5  12  10       1372.68       1356.10        43.58 o                         
  -4  12  10        510.06        620.24        29.12 o                         
  -3  12  10       3666.14       3646.14        59.45 o                         
  -2  12  10       2268.73       2336.94        51.36 o                         
  -1  12  10        276.48        282.40        24.14 o                         
   0  12  10      24425.30      24805.13       296.52 o                         
   1  12  10        268.64        275.87        23.94 o                         
   2  12  10       2584.03       2748.87        48.51 o                         
   3  12  10       3557.30       3596.77        59.55 o                         
   4  12  10        923.08        923.88        71.98 o                         
   5  12  10       1248.30       1312.21        41.96 o                         
   6  12  10        289.73        248.87        20.73 o                         
   7  12  10       4981.41       4955.54       114.95 o                         
   8  12  10        260.05        244.22        58.36 o                         
   9  12  10        252.80        260.83       114.26 o                         
  -8  13  10        510.49        492.28        84.93 o                         
  -7  13  10        422.65        382.90        36.72 o                         
  -6  13  10          6.83         -9.56        28.38 o                         
  -5  13  10       1538.65       1465.06        53.30 o                         
  -4  13  10       2021.71       2087.84        51.36 o                         
  -3  13  10       6309.03       6458.70        92.58 o                         
  -2  13  10          2.63        -14.15        23.62 o                         
  -1  13  10       1666.62       1802.76        46.96 o                         
   0  13  10       7461.73       7647.27       105.55 o                         
   1  13  10       1974.69       2101.86        48.65 o                         
   2  13  10          4.79        -23.38        23.38 o                         
   3  13  10       6245.34       6172.40        90.83 o                         
   4  13  10       2082.89       2080.31        43.72 o                         
   5  13  10       1574.78       1574.86        49.41 o                         
   6  13  10          3.95         26.24        33.39 o                         
   7  13  10        274.52        259.46        68.66 o                         
   8  13  10        580.62        690.20        87.25 o                         
  -8  14  10        135.48        234.65        85.27 o                         
  -7  14  10       1284.86       1365.28        82.53 o                         
  -6  14  10       2169.73       2287.50        69.86 o                         
  -5  14  10        711.34        749.85        39.15 o                         
  -4  14  10       3769.55       3741.18        79.95 o                         
  -3  14  10        280.24        236.22        30.90 o                         
  -2  14  10       4571.05       4626.40        81.22 o                         
  -1  14  10        475.05        507.27        33.95 o                         
   0  14  10        500.06        539.38        36.42 o                         
   1  14  10        628.74        660.93        41.68 o                         
   2  14  10       3950.74       4155.64        74.93 o                         
   3  14  10        368.67        368.16        28.51 o                         
   4  14  10       3828.66       3700.94        74.24 o                         
   5  14  10        539.77        586.68        49.13 o                         
   6  14  10       2135.46       2097.60        89.89 o                         
   7  14  10       1200.16       1196.65        84.36 o                         
   8  14  10        137.98        211.45        85.12 o                         
  -7  15  10       1159.93       1171.96        97.66 o                         
  -6  15  10       1275.94       1413.75        75.92 o                         
  -5  15  10         41.45        169.96        40.83 o                         
  -4  15  10        230.35        251.07        34.83 o                         
  -3  15  10       4049.51       4046.50        80.35 o                         
  -2  15  10        906.32        843.65        43.36 o                         
  -1  15  10        924.51        864.59        49.77 o                         
   0  15  10       3204.57       3390.11        73.52 o                         
   1  15  10        928.25        953.89        50.97 o                         
   2  15  10        873.53        779.18        41.42 o                         
   3  15  10       3421.34       3400.42        78.58 o                         
   4  15  10        270.49        263.41        29.66 o                         
   5  15  10         15.40         98.57        49.67 o                         
   6  15  10       1395.44       1741.33       122.00 o                         
   7  15  10        980.28        934.71        89.16 o                         
  -7  16  10        725.17        497.83        91.01 o                         
  -6  16  10       3097.31       3117.85       104.56 o                         
  -5  16  10       1673.06       1743.03        73.36 o                         
  -4  16  10        877.30       1024.80        66.25 o                         
  -3  16  10        537.56        484.02        57.04 o                         
  -2  16  10       1694.26       1729.51        81.27 o                         
  -1  16  10        722.66        723.82        50.99 o                         
   0  16  10       2117.29       2189.29        77.21 o                         
   1  16  10        693.91        719.77        43.79 o                         
   2  16  10       1468.16       1542.20        64.02 o                         
   3  16  10        613.52        647.51        38.72 o                         
   4  16  10        738.94        816.75        60.53 o                         
   5  16  10       1553.87       1573.02        82.20 o                         
   6  16  10       3064.87       3405.65       206.22 o                         
   7  16  10        730.58        754.33        92.94 o                         
  -6  17  10        921.52        805.66        86.97 o                         
  -5  17  10        348.74        482.00        75.64 o                         
  -4  17  10          7.56        -28.07        57.63 o                         
  -3  17  10       2599.38       2628.67       107.45 o                         
  -2  17  10       2595.22       2398.40        94.39 o                         
  -1  17  10        134.61        169.63        57.33 o                         
   0  17  10        488.29        598.50        55.08 o                         
   1  17  10        105.36        152.35        46.51 o                         
   2  17  10       2723.87       2550.05        77.36 o                         
   3  17  10       2335.76       2389.64        70.99 o                         
   4  17  10          2.85         17.59        40.36 o                         
   5  17  10        461.65        546.36        70.19 o                         
   6  17  10       1048.30       1078.49        95.34 o                         
  -5  18  10        819.19        942.79        78.54 o                         
  -4  18  10        354.47        327.31        72.05 o                         
  -3  18  10        218.51        229.81        63.94 o                         
  -2  18  10       3645.67       3428.20       113.66 o                         
  -1  18  10        632.42        664.88        68.55 o                         
   0  18  10       5081.63       4726.40       129.91 o                         
   1  18  10        568.01        576.96        57.27 o                         
   2  18  10       3935.19       3689.03       103.14 o                         
   3  18  10        219.49        230.44        40.83 o                         
   4  18  10        389.12        341.83        53.47 o                         
   5  18  10        824.22        749.29        90.63 o                         
   6  18  10        726.44        919.68       319.88 o                         
  -5  19  10        455.07        301.47        86.78 o                         
  -4  19  10         38.99         99.58        72.59 o                         
  -3  19  10       1099.75       1306.97        88.27 o                         
  -2  19  10        195.24        152.52        68.32 o                         
  -1  19  10        286.15        410.40        68.00 o                         
   0  19  10         87.00        102.52        66.09 o                         
   1  19  10        457.50        516.71       109.98 o                         
   2  19  10        232.62        255.94        53.86 o                         
   3  19  10        906.99        874.82        64.78 o                         
   4  19  10         54.60        -64.50        64.96 o                         
   5  19  10        509.14        576.62       109.71 o                         
  -3  20  10        343.65        515.52        82.43 o                         
  -2  20  10       3242.41       3420.11       134.92 o                         
  -1  20  10        293.33        246.81        75.51 o                         
   0  20  10         63.97        182.60        75.30 o                         
   1  20  10        281.38        277.92        71.75 o                         
   2  20  10       2999.41       3109.58       127.20 o                         
   3  20  10        348.75        394.09        70.12 o                         
  -2  21  10         64.14        -56.00       197.85 o                         
  -1  21  10       2028.96       2088.14       130.78 o                         
   0  21  10        526.62        574.85        98.55 o                         
   1  21  10       2156.49       2111.36       149.00 o                         
   1   0  11      13442.65      13027.30       146.55 o                         
   2   0  11       1736.27       1631.32        28.19 o                         
   3   0  11        596.67        669.01        18.27 o                         
   4   0  11          9.21         68.88        14.03 o                         
   5   0  11      11207.83      11410.56       140.68 o                         
   6   0  11       2318.03       2420.57        44.56 o                         
   7   0  11        198.55        236.56        16.02 o                         
   8   0  11       5901.23       5865.91        91.62 o                         
   9   0  11       1786.34       1822.43        55.46 o                         
  10   0  11        514.59        468.50        72.68 o                         
  11   0  11        513.26        369.02       105.88 o                         
 -11   1  11         18.29       -108.56       126.34 o                         
 -10   1  11       3646.26       3716.87       134.97 o                         
  -9   1  11       1201.37       1118.12        42.97 o                         
  -8   1  11        533.15        543.25        30.65 o                         
  -7   1  11       1710.88       1684.16        43.61 o                         
  -6   1  11       3444.56       3352.89        57.69 o                         
  -5   1  11       5691.07       6007.65        74.97 o                         
  -4   1  11        246.62        212.10        13.55 o                         
  -3   1  11        357.57        382.68        15.09 o                         
  -2   1  11       1074.67       1098.95        19.25 o                         
  -1   1  11      42518.27      41319.44       455.44 o                         
   0   1  11       2711.72       2789.36        37.14 o                         
   1   1  11      43240.00      41932.62       435.96 o                         
   2   1  11        920.45        925.52        19.29 o                         
   3   1  11        326.11        348.48        16.62 o                         
   4   1  11        256.62        216.24        15.10 o                         
   5   1  11       5699.96       6013.64        79.59 o                         
   6   1  11       3248.86       3212.35        51.71 o                         
   7   1  11       1740.06       1691.90        37.92 o                         
   8   1  11        650.84        665.08        32.39 o                         
   9   1  11       1233.03       1285.41        60.41 o                         
  10   1  11       3680.53       3806.44       133.74 o                         
  11   1  11         12.11         85.51        98.23 o                         
 -11   2  11        191.40        126.79       102.41 o                         
 -10   2  11         64.76         67.76        83.16 o                         
  -9   2  11       2655.08       2538.83        87.00 o                         
  -8   2  11       8440.24       8302.64       158.06 o                         
  -7   2  11        436.90        438.50        24.71 o                         
  -6   2  11       6817.95       6925.15        95.59 o                         
  -5   2  11       3975.04       3822.58        51.45 o                         
  -4   2  11       1758.39       1739.32        29.97 o                         
  -3   2  11        205.04        224.61        11.50 o                         
  -2   2  11       3403.05       3238.87        39.03 o                         
  -1   2  11       2562.13       2492.25        32.76 o                         
   0   2  11       5396.90       5050.12        58.97 o                         
   1   2  11       2448.06       2367.26        32.27 o                         
   2   2  11       3197.36       2934.85        37.00 o                         
   3   2  11        200.10        221.36        14.64 o                         
   4   2  11       1687.85       1580.37        35.90 o                         
   5   2  11       3859.59       3773.42        53.18 o                         
   6   2  11       6443.00       6514.74        89.86 o                         
   7   2  11        412.26        430.52        23.16 o                         
   8   2  11       7784.82       7711.46       107.93 o                         
   9   2  11       2752.05       2660.56        73.41 o                         
  10   2  11         89.00        115.77        68.73 o                         
  11   2  11        252.62        205.15       100.16 o                         
 -10   3  11       1066.88       1116.00        85.63 o                         
  -9   3  11        163.70        121.01        40.76 o                         
  -8   3  11        791.31        903.41        49.09 o                         
  -7   3  11        147.47        156.16        19.58 o                         
  -6   3  11       3868.73       3919.77        63.04 o                         
  -5   3  11      18489.06      18410.67       217.11 o                         
  -4   3  11       1621.82       1815.31        33.85 o                         
  -3   3  11       2490.73       2648.21        40.77 o                         
  -2   3  11       2277.83       2171.48        30.62 o                         
  -1   3  11       8467.17       8329.79        89.91 o                         
   0   3  11       3543.01       3580.65        44.45 o                         
   1   3  11       7999.63       7788.69        89.92 o                         
   2   3  11       2377.31       2255.93        29.30 o                         
   3   3  11       2687.03       2929.85        47.51 o                         
   4   3  11       1597.34       1777.49        34.23 o                         
   5   3  11      18220.63      18075.28       208.33 o                         
   6   3  11       3934.36       3977.49        56.10 o                         
   7   3  11        206.12        215.17        20.80 o                         
   8   3  11        863.01        896.35        37.37 o                         
   9   3  11        242.92        213.80        39.73 o                         
  10   3  11       1121.44       1112.31        99.65 o                         
 -10   4  11        695.76        595.53        96.24 o                         
  -9   4  11        563.16        596.79        46.60 o                         
  -8   4  11       3526.05       3452.58        98.25 o                         
  -7   4  11       1794.76       1884.13        50.12 o                         
  -6   4  11       6679.05       6785.11        84.92 o                         
  -5   4  11       6039.66       6017.43        81.15 o                         
  -4   4  11      13186.68      12353.70       151.82 o                         
  -3   4  11        377.94        316.47        14.33 o                         
  -2   4  11       8190.58       8183.03        88.70 o                         
  -1   4  11        979.00        997.09        20.27 o                         
   0   4  11         57.57         41.78         9.95 o                         
   1   4  11       1111.74       1158.45        18.99 o                         
   2   4  11       7406.17       7370.75        91.48 o                         
   3   4  11        405.04        380.13        18.16 o                         
   4   4  11      12345.03      11452.19       145.17 o                         
   5   4  11       6070.92       5963.22        74.35 o                         
   6   4  11       6232.38       6366.12        82.38 o                         
   7   4  11       1894.61       1934.65        41.01 o                         
   8   4  11       3768.82       3714.66        65.31 o                         
   9   4  11        569.17        587.39        54.26 o                         
  10   4  11        749.98        753.24        65.09 o                         
 -10   5  11        260.39        301.35        91.90 o                         
  -9   5  11       1757.52       1687.69        65.43 o                         
  -8   5  11        544.38        445.81        29.15 o                         
  -7   5  11       2433.04       2327.87        40.79 o                         
  -6   5  11         68.44         65.10        15.19 o                         
  -5   5  11      10442.17      10167.16       121.91 o                         
  -4   5  11       4119.48       4196.10        54.43 o                         
  -3   5  11      10801.13      11823.05       136.86 o                         
  -2   5  11       5159.12       4938.31        64.44 o                         
  -1   5  11       9409.31      10005.23       108.03 o                         
   0   5  11       1972.57       1983.32        32.03 o                         
   1   5  11       7900.55       8359.42       106.60 o                         
   2   5  11       5369.75       5212.66        63.25 o                         
   3   5  11      10588.19      11812.46       144.09 o                         
   4   5  11       4403.33       4556.69        66.42 o                         
   5   5  11      10269.40      10065.81       118.06 o                         
   6   5  11         40.07         12.80        18.01 o                         
   7   5  11       2070.53       1935.42        47.84 o                         
   8   5  11        469.10        448.55        30.36 o                         
   9   5  11       1611.94       1583.36        65.05 o                         
  10   5  11        331.09        324.58        76.98 o                         
 -10   6  11        223.88        217.77        94.79 o                         
  -9   6  11        253.34        238.68        60.53 o                         
  -8   6  11       1219.96       1231.95        52.80 o                         
  -7   6  11       2092.14       1997.10        43.07 o                         
  -6   6  11       2609.87       2535.77        47.52 o                         
  -5   6  11        636.05        643.09        20.48 o                         
  -4   6  11      17883.53      18325.90       196.60 o                         
  -3   6  11        431.51        379.25        16.13 o                         
  -2   6  11       9206.08       8883.90       112.40 o                         
  -1   6  11        518.36        474.02        19.07 o                         
   0   6  11      49911.07      52976.69       608.71 o                         
   1   6  11        520.20        458.40        15.86 o                         
   2   6  11       9619.89       9168.36       102.14 o                         
   3   6  11        404.06        377.66        15.39 o                         
   4   6  11      17493.45      17803.74       229.24 o                         
   5   6  11        524.42        542.22        27.09 o                         
   6   6  11       2233.96       2190.89        43.69 o                         
   7   6  11       2201.13       2222.96        50.51 o                         
   8   6  11       1419.15       1453.62        49.73 o                         
   9   6  11        243.21        266.73        38.61 o                         
  10   6  11        148.95        203.23        74.35 o                         
 -10   7  11        342.53        503.81       103.42 o                         
  -9   7  11       1521.57       1366.93        81.07 o                         
  -8   7  11         63.88        -29.76        29.76 o                         
  -7   7  11       1508.65       1383.03        38.75 o                         
  -6   7  11       4081.29       4049.94        61.54 o                         
  -5   7  11      15415.27      15570.36       181.27 o                         
  -4   7  11       3187.03       3307.22        49.28 o                         
  -3   7  11        412.90        449.24        19.94 o                         
  -2   7  11       3450.06       3509.82        50.23 o                         
  -1   7  11      17294.07      18118.73       209.52 o                         
   0   7  11       2151.91       2325.31        39.58 o                         
   1   7  11      15887.89      16856.10       188.08 o                         
   2   7  11       3681.60       3747.20        48.50 o                         
   3   7  11        392.73        461.18        14.80 o                         
   4   7  11       3507.47       3594.44        59.37 o                         
   5   7  11      15579.45      15708.33       201.91 o                         
   6   7  11       3729.03       3653.58        60.99 o                         
   7   7  11       1398.91       1364.16        45.78 o                         
   8   7  11         31.78          6.60        33.06 o                         
   9   7  11       1425.71       1466.98        66.12 o                         
  10   7  11        289.76        276.61        87.49 o                         
 -10   8  11        121.78        198.88       112.98 o                         
  -9   8  11        110.49         50.84        60.88 o                         
  -8   8  11        159.78        121.06        38.07 o                         
  -7   8  11       4091.21       4096.24        69.11 o                         
  -6   8  11        403.62        421.22        32.54 o                         
  -5   8  11        880.74        856.46        27.44 o                         
  -4   8  11      10374.89      10534.30       126.17 o                         
  -3   8  11       2357.77       2389.09        39.65 o                         
  -2   8  11       1317.87       1216.21        26.84 o                         
  -1   8  11       5535.11       5652.04        76.82 o                         
   0   8  11      26147.59      27143.63       318.19 o                         
   1   8  11       5582.75       5651.74        72.19 o                         
   2   8  11       1150.91        978.77        27.41 o                         
   3   8  11       2256.64       2257.29        37.12 o                         
   4   8  11      10298.33      10605.59       142.11 o                         
   5   8  11        875.91        905.04        36.40 o                         
   6   8  11        548.07        507.42        33.02 o                         
   7   8  11       3801.87       3908.03        70.72 o                         
   8   8  11        135.83        145.97        34.34 o                         
   9   8  11         70.36         88.49        47.34 o                         
  10   8  11         78.09         78.35        80.37 o                         
 -10   9  11        819.91        793.36       116.18 o                         
  -9   9  11       1280.82       1359.06       119.85 o                         
  -8   9  11        473.51        454.69        45.30 o                         
  -7   9  11       1908.68       2029.33        56.98 o                         
  -6   9  11       1418.24       1474.42        35.98 o                         
  -5   9  11       3537.39       3479.81        56.02 o                         
  -4   9  11       1764.11       1843.76        37.25 o                         
  -3   9  11        880.67        884.51        29.23 o                         
  -2   9  11       5495.78       5541.50        72.81 o                         
  -1   9  11       4264.95       4042.24        54.05 o                         
   0   9  11       5313.72       5335.94        69.92 o                         
   1   9  11       3724.53       3521.87        56.32 o                         
   2   9  11       5535.39       5572.98        72.27 o                         
   3   9  11        895.30        917.52        25.38 o                         
   4   9  11       1801.15       1842.06        35.02 o                         
   5   9  11       3963.15       3938.53        67.90 o                         
   6   9  11       1208.38       1291.31        44.96 o                         
   7   9  11       2210.74       2304.01        76.62 o                         
   8   9  11        562.95        555.15        46.13 o                         
   9   9  11       1417.02       1542.10        74.53 o                         
  10   9  11        919.25        903.98       103.80 o                         
  -9  10  11        997.49       1061.52       105.78 o                         
  -8  10  11        713.83        720.71        64.36 o                         
  -7  10  11       2812.96       2876.55        83.36 o                         
  -6  10  11       1495.70       1553.66        43.23 o                         
  -5  10  11       2302.25       2338.22        44.91 o                         
  -4  10  11       2140.77       2272.33        43.63 o                         
  -3  10  11        763.02        781.83        28.33 o                         
  -2  10  11       8252.08       8259.82       100.85 o                         
  -1  10  11       3810.49       3854.35        60.22 o                         
   0  10  11       8985.46       8763.20       113.94 o                         
   1  10  11       3676.40       3686.42        55.01 o                         
   2  10  11       7973.92       7870.86       104.45 o                         
   3  10  11        851.97        818.59        26.80 o                         
   4  10  11       1867.29       1946.61        44.21 o                         
   5  10  11       2355.63       2271.77        57.27 o                         
   6  10  11       1579.43       1596.67        52.02 o                         
   7  10  11       2445.08       2503.00        73.64 o                         
   8  10  11        656.58        675.28        47.71 o                         
   9  10  11       1105.09       1082.32       102.52 o                         
  -9  11  11       1547.60       1639.94       130.75 o                         
  -8  11  11       2099.89       2078.06       132.22 o                         
  -7  11  11       1727.53       1824.04        57.09 o                         
  -6  11  11       1036.21       1022.99        39.17 o                         
  -5  11  11       3058.09       3075.37        58.31 o                         
  -4  11  11        281.39        305.26        22.68 o                         
  -3  11  11        334.41        319.28        20.96 o                         
  -2  11  11       5534.49       5425.64        74.74 o                         
  -1  11  11        881.45        874.97        32.77 o                         
   0  11  11        679.85        686.99        28.54 o                         
   1  11  11        959.33        953.60        30.83 o                         
   2  11  11       5583.15       5494.17        77.65 o                         
   3  11  11        285.55        283.67        20.69 o                         
   4  11  11        203.67        195.40        17.76 o                         
   5  11  11       3292.24       3247.97        57.93 o                         
   6  11  11        927.28        963.83        46.53 o                         
   7  11  11       1910.74       1924.11        77.27 o                         
   8  11  11       2046.49       2027.14        84.62 o                         
   9  11  11       1512.40       1423.75       118.83 o                         
  -9  12  11        866.04        853.33       118.48 o                         
  -8  12  11        180.48        178.02        69.19 o                         
  -7  12  11       1129.73       1129.00        53.30 o                         
  -6  12  11        923.68        968.02        43.96 o                         
  -5  12  11          7.40         16.33        24.36 o                         
  -4  12  11       2813.46       2796.28        56.82 o                         
  -3  12  11       1722.97       1784.02        43.16 o                         
  -2  12  11       8588.35       8551.00       106.71 o                         
  -1  12  11       1496.91       1456.85        40.58 o                         
   0  12  11        579.27        679.17        35.74 o                         
   1  12  11       1468.95       1418.11        36.03 o                         
   2  12  11       8028.21       8062.88       110.94 o                         
   3  12  11       1822.91       1895.32        43.12 o                         
   4  12  11       2825.24       2794.09        71.69 o                         
   5  12  11          5.78          3.26        20.77 o                         
   6  12  11        719.61        720.33        50.44 o                         
   7  12  11        954.05       1095.41        80.95 o                         
   8  12  11        183.39        202.81        84.54 o                         
   9  12  11        923.23        880.90       118.06 o                         
  -8  13  11       1100.94       1177.66        94.50 o                         
  -7  13  11        382.78        283.17        58.56 o                         
  -6  13  11       3857.53       3896.33        72.60 o                         
  -5  13  11       8498.16       8702.34       124.89 o                         
  -4  13  11        579.10        628.84        34.89 o                         
  -3  13  11        661.28        705.71        31.22 o                         
  -2  13  11       1290.60       1381.26        45.72 o                         
  -1  13  11       5484.55       5546.27        86.53 o                         
   0  13  11         44.23         97.34        23.52 o                         
   1  13  11       5969.16       6005.54        84.49 o                         
   2  13  11       1392.93       1443.96        44.08 o                         
   3  13  11        850.97        909.62        41.62 o                         
   4  13  11        740.02        748.15        32.79 o                         
   5  13  11       8373.10       8368.71       131.85 o                         
   6  13  11       3637.83       3507.11       123.92 o                         
   7  13  11        445.83        403.13        70.25 o                         
   8  13  11       1091.40       1172.54        93.79 o                         
  -8  14  11          0.72          6.66        86.03 o                         
  -7  14  11       1437.79       1498.20        88.86 o                         
  -6  14  11       3827.16       3751.82        82.15 o                         
  -5  14  11       2572.31       2503.80        62.56 o                         
  -4  14  11       1046.34       1126.02        48.37 o                         
  -3  14  11        753.64        704.26        38.45 o                         
  -2  14  11       8771.92       8760.19       132.93 o                         
  -1  14  11       1688.54       1652.82        53.82 o                         
   0  14  11        114.50         45.75        28.09 o                         
   1  14  11       1667.17       1649.81        54.82 o                         
   2  14  11       8165.08       8086.71       120.59 o                         
   3  14  11        836.46        841.60        40.23 o                         
   4  14  11       1209.59       1294.82        56.51 o                         
   5  14  11       2707.19       2603.47        83.36 o                         
   6  14  11       4025.32       4140.80       155.27 o                         
   7  14  11       1549.53       1535.17        95.72 o                         
   8  14  11          2.76         59.34        86.55 o                         
  -7  15  11        909.03       1028.44        91.20 o                         
  -6  15  11       1275.42       1368.14        80.08 o                         
  -5  15  11       9036.93       8965.41       154.16 o                         
  -4  15  11       1154.63       1207.52        59.97 o                         
  -3  15  11        695.29        756.11        48.86 o                         
  -2  15  11        216.69        255.96        43.24 o                         
  -1  15  11       6379.61       6107.99       106.22 o                         
   0  15  11        573.26        579.33        43.13 o                         
   1  15  11       6273.77       6026.50       110.78 o                         
   2  15  11        218.56        259.76        32.56 o                         
   3  15  11        841.64        871.49        48.94 o                         
   4  15  11       1457.07       1355.89        53.87 o                         
   5  15  11       8751.17       8919.26       181.78 o                         
   6  15  11       1189.35       1235.22       135.06 o                         
   7  15  11       1045.70        982.56        91.89 o                         
  -7  16  11        115.67        125.51        89.31 o                         
  -6  16  11       3571.34       3411.37       120.55 o                         
  -5  16  11        241.18        170.47        54.21 o                         
  -4  16  11       4134.37       3839.88       115.08 o                         
  -3  16  11       1752.10       1794.76        86.43 o                         
  -2  16  11       1090.71       1108.68        69.95 o                         
  -1  16  11       1065.59       1043.88        58.46 o                         
   0  16  11        705.03        715.46        49.50 o                         
   1  16  11       1105.87       1118.07        55.58 o                         
   2  16  11        959.73       1127.07        53.74 o                         
   3  16  11       1747.87       1780.35        72.70 o                         
   4  16  11       4127.65       3975.64        99.28 o                         
   5  16  11        198.84        206.98        49.72 o                         
   6  16  11       3710.99       3690.95       141.60 o                         
   7  16  11        135.83        163.54        91.19 o                         
  -6  17  11         30.40         52.01        79.95 o                         
  -5  17  11       5295.79       5060.18       154.44 o                         
  -4  17  11        258.61        279.50        61.91 o                         
  -3  17  11       2065.51       2094.93       108.28 o                         
  -2  17  11        303.58        366.77        56.36 o                         
  -1  17  11       8202.32       7642.79       166.09 o                         
   0  17  11         38.55          5.99        47.20 o                         
   1  17  11       7503.91       7038.01       143.95 o                         
   2  17  11        300.83        347.65        41.76 o                         
   3  17  11       1948.59       1906.91        74.16 o                         
   4  17  11        347.18        364.97        48.90 o                         
   5  17  11       5144.19       4981.76       161.51 o                         
   6  17  11         45.09         71.97        81.34 o                         
  -5  18  11        914.55        873.36        81.25 o                         
  -4  18  11        752.74        803.78        77.19 o                         
  -3  18  11        356.92        400.07        68.08 o                         
  -2  18  11        518.66        576.78        68.29 o                         
  -1  18  11        817.86        902.86        70.09 o                         
   0  18  11       3376.76       3963.62       119.33 o                         
   1  18  11        766.25        811.73        61.65 o                         
   2  18  11        503.15        545.98        57.18 o                         
   3  18  11        406.52        418.06        45.16 o                         
   4  18  11        528.45        484.54        65.98 o                         
   5  18  11        924.88        995.69       101.87 o                         
  -4  19  11        678.46        844.26        83.22 o                         
  -3  19  11       1026.02       1089.68        86.29 o                         
  -2  19  11        148.67        152.48        68.93 o                         
  -1  19  11       4163.45       4258.94       125.14 o                         
   0  19  11        150.77        262.37        69.54 o                         
   1  19  11       3963.37       3912.50       130.15 o                         
   2  19  11        145.31        158.12        49.43 o                         
   3  19  11        820.56        741.86        64.76 o                         
   4  19  11        596.80        530.84        88.55 o                         
  -3  20  11        146.34        301.96        77.34 o                         
  -2  20  11       1214.35       1287.03        87.93 o                         
  -1  20  11        256.48        336.99        77.66 o                         
   0  20  11       1128.58       1314.70       133.32 o                         
   1  20  11        248.88        204.80        79.45 o                         
   2  20  11       1077.82       1095.65        87.57 o                         
   3  20  11        177.42        295.79        86.71 o                         
  -1  21  11       1048.74        936.66       121.87 o                         
   0  21  11          4.21        137.55        96.93 o                         
   1  21  11       1027.07        893.97       119.77 o                         
   0   0  12      89198.64      86201.16      1269.97 o                         
   1   0  12          1.83         58.60        11.94 o                         
   2   0  12         35.31         32.50         9.40 o                         
   3   0  12        314.32        298.46        16.14 o                         
   4   0  12      27372.22      28877.86       337.36 o                         
   5   0  12       3568.92       3553.62        52.08 o                         
   6   0  12       5649.48       5525.69        75.49 o                         
   7   0  12        879.48        873.44        30.19 o                         
   8   0  12       4309.04       4281.72        73.47 o                         
   9   0  12         24.99         67.25        36.72 o                         
  10   0  12         22.68         71.73        72.19 o                         
  11   0  12         49.82        -65.74        98.28 o                         
 -11   1  12        320.60        314.51       301.10 o                         
 -10   1  12        412.71        376.94        74.85 o                         
  -9   1  12       6425.81       6162.69       119.18 o                         
  -8   1  12         38.09         13.17        18.91 o                         
  -7   1  12      16631.60      16451.26       193.22 o                         
  -6   1  12        315.40        267.55        19.37 o                         
  -5   1  12      11456.72      11315.57       139.89 o                         
  -4   1  12          4.37         -2.66         9.62 o                         
  -3   1  12        215.74        225.54        13.71 o                         
  -2   1  12       3761.30       3780.79        47.73 o                         
  -1   1  12      12702.33      12239.45       143.39 o                         
   0   1  12       1190.93       1216.29        21.41 o                         
   1   1  12      12280.60      11791.06       130.32 o                         
   2   1  12       3679.13       3654.19        47.87 o                         
   3   1  12        236.37        230.67        14.14 o                         
   4   1  12          7.84        -13.16        13.16 o                         
   5   1  12      11480.00      11360.81       133.24 o                         
   6   1  12        374.32        372.07        19.56 o                         
   7   1  12      16832.27      16925.54       204.10 o                         
   8   1  12         54.72         62.57        20.65 o                         
   9   1  12       6414.47       6275.15       111.98 o                         
  10   1  12        485.32        386.65        72.38 o                         
  11   1  12        324.68        294.03       126.71 o                         
 -10   2  12       1167.58       1103.94        88.94 o                         
  -9   2  12       1355.98       1331.23        65.53 o                         
  -8   2  12         26.76         85.01        37.91 o                         
  -7   2  12       1049.26        992.01        35.49 o                         
  -6   2  12       4525.96       4388.10        67.84 o                         
  -5   2  12       1806.81       1815.93        32.37 o                         
  -4   2  12       6735.93       6207.52        85.84 o                         
  -3   2  12        361.45        276.90        11.48 o                         
  -2   2  12        324.05        366.84        14.16 o                         
  -1   2  12       3910.72       3948.72        50.49 o                         
   0   2  12      44415.21      42187.31       442.40 o                         
   1   2  12       4014.32       3956.97        50.34 o                         
   2   2  12        348.04        358.32        13.37 o                         
   3   2  12        328.43        266.22        17.95 o                         
   4   2  12       6984.88       6520.45        83.66 o                         
   5   2  12       2021.63       2085.05        35.86 o                         
   6   2  12       4674.17       4475.44        66.64 o                         
   7   2  12       1190.01       1178.16        33.54 o                         
   8   2  12         46.99        115.15        29.22 o                         
   9   2  12       1355.62       1454.62        60.99 o                         
  10   2  12       1196.07       1096.65        91.05 o                         
 -10   3  12        463.17        499.46        92.61 o                         
  -9   3  12       4712.47       4695.09       145.38 o                         
  -8   3  12       1581.54       1589.22        53.10 o                         
  -7   3  12       2308.42       2298.08        49.38 o                         
  -6   3  12       1569.66       1503.91        37.92 o                         
  -5   3  12       7644.09       7818.48       105.10 o                         
  -4   3  12          8.32         -6.91        12.50 o                         
  -3   3  12       4310.38       4276.90        58.56 o                         
  -2   3  12        307.35        343.38        15.15 o                         
  -1   3  12       4456.62       4568.32        60.42 o                         
   0   3  12         95.95         57.12        10.27 o                         
   1   3  12       5039.30       5214.40        58.80 o                         
   2   3  12        254.93        264.03        11.39 o                         
   3   3  12       4167.66       4234.66        62.64 o                         
   4   3  12         13.74         19.70        15.61 o                         
   5   3  12       7301.88       7330.56        98.90 o                         
   6   3  12       1304.30       1325.62        33.80 o                         
   7   3  12       2420.67       2547.49        47.16 o                         
   8   3  12       1581.32       1623.79        49.10 o                         
   9   3  12       4832.27       4782.10       108.68 o                         
  10   3  12        618.10        567.31        80.31 o                         
 -10   4  12        703.33        692.80       101.40 o                         
  -9   4  12       1016.97       1073.08        78.27 o                         
  -8   4  12         78.42        136.14        44.76 o                         
  -7   4  12       2645.89       2540.71        52.10 o                         
  -6   4  12        880.77        941.84        30.30 o                         
  -5   4  12       5757.84       5727.63        76.84 o                         
  -4   4  12        537.72        538.06        22.56 o                         
  -3   4  12       7514.03       7651.40        92.41 o                         
  -2   4  12       9490.23      10573.37       120.40 o                         
  -1   4  12        856.02        840.92        19.53 o                         
   0   4  12       3915.57       3755.11        44.73 o                         
   1   4  12        803.73        793.68        17.63 o                         
   2   4  12       9082.02      10244.86       120.33 o                         
   3   4  12       7578.67       7782.25       109.09 o                         
   4   4  12        288.25        308.66        69.70 o                         
   5   4  12       5595.93       5541.40        71.58 o                         
   6   4  12        841.35        920.19        30.91 o                         
   7   4  12       2763.07       2677.51        50.49 o                         
   8   4  12        123.84        124.96        25.34 o                         
   9   4  12       1023.76       1048.13        53.12 o                         
  10   4  12        689.57        768.13        81.88 o                         
 -10   5  12       2066.89       2161.38       151.21 o                         
  -9   5  12       1728.59       1778.00       113.13 o                         
  -8   5  12       1557.14       1467.48        46.57 o                         
  -7   5  12        978.66       1012.31        32.19 o                         
  -6   5  12       3778.18       3636.50        56.02 o                         
  -5   5  12       1619.77       1699.05        35.26 o                         
  -4   5  12       2499.44       2454.84        37.45 o                         
  -3   5  12       7956.31       8441.91       100.41 o                         
  -2   5  12       1276.06       1317.18        25.85 o                         
  -1   5  12       3381.03       3480.34        46.92 o                         
   0   5  12        837.28       1017.14        23.48 o                         
   1   5  12       3281.86       3356.11        48.76 o                         
   2   5  12       1142.68       1149.61        21.81 o                         
   3   5  12       8003.01       8311.85       105.80 o                         
   4   5  12       2254.23       2209.29        43.91 o                         
   5   5  12       1777.32       1829.87        37.05 o                         
   6   5  12       3836.34       3683.08        55.31 o                         
   7   5  12       1228.79       1238.06        39.73 o                         
   8   5  12       1563.19       1539.39        47.65 o                         
   9   5  12       1798.80       1732.08        59.65 o                         
  10   5  12       2013.19       2064.76       142.56 o                         
 -10   6  12       1501.17       1448.99       119.69 o                         
  -9   6  12        280.13        222.73        74.01 o                         
  -8   6  12        737.02        702.98        39.88 o                         
  -7   6  12       3384.30       3359.05        59.07 o                         
  -6   6  12       1256.45       1261.48        35.09 o                         
  -5   6  12       4613.71       4569.37        58.21 o                         
  -4   6  12       3882.27       4054.84        54.33 o                         
  -3   6  12       7521.55       7346.48        90.73 o                         
  -2   6  12       7888.68       8327.75       101.82 o                         
  -1   6  12       2507.97       2542.70        40.60 o                         
   0   6  12       2145.07       2173.99        36.56 o                         
   1   6  12       2435.22       2457.63        36.57 o                         
   2   6  12       7399.38       7710.95        95.26 o                         
   3   6  12       7851.47       7575.58       101.33 o                         
   4   6  12       4150.44       4349.18        70.87 o                         
   5   6  12       4495.28       4399.57        68.45 o                         
   6   6  12       1005.34        949.08        33.77 o                         
   7   6  12       3241.42       3249.85        58.03 o                         
   8   6  12        645.76        637.82        41.14 o                         
   9   6  12        466.09        427.83        42.10 o                         
  10   6  12       1556.91       1599.62       102.63 o                         
 -10   7  12        981.09       1052.53       114.69 o                         
  -9   7  12        563.83        469.55        86.69 o                         
  -8   7  12        260.74        304.30        34.43 o                         
  -7   7  12        369.29        340.88        26.92 o                         
  -6   7  12       2144.25       2084.80        42.40 o                         
  -5   7  12       1327.95       1399.93        29.89 o                         
  -4   7  12       1194.66       1182.28        28.13 o                         
  -3   7  12       6481.91       6289.07        84.42 o                         
  -2   7  12         66.78         44.88        15.49 o                         
  -1   7  12       2876.89       3075.45        55.48 o                         
   0   7  12        542.28        485.99        19.92 o                         
   1   7  12       3715.06       3931.71        47.86 o                         
   2   7  12         91.85         90.90        12.50 o                         
   3   7  12       6675.50       6470.02        75.94 o                         
   4   7  12       1084.21        996.05        34.62 o                         
   5   7  12       1125.22       1157.34        41.35 o                         
   6   7  12       1804.08       1807.34        43.63 o                         
   7   7  12        437.25        409.19        31.15 o                         
   8   7  12        229.49        281.42        34.54 o                         
   9   7  12        540.42        507.85        49.90 o                         
  10   7  12       1130.47       1039.62        95.14 o                         
 -10   8  12       3142.34       3280.66       182.64 o                         
  -9   8  12        236.19        258.42        90.83 o                         
  -8   8  12        656.14        646.53        43.94 o                         
  -7   8  12       1076.84       1005.88        46.34 o                         
  -6   8  12       5017.26       5127.16        75.22 o                         
  -5   8  12        565.75        603.98        24.91 o                         
  -4   8  12       1212.00       1212.61        43.81 o                         
  -3   8  12       6554.00       6661.45        83.74 o                         
  -2   8  12        515.40        544.07        20.72 o                         
  -1   8  12       1868.87       1657.21        36.00 o                         
   0   8  12       8133.32       8335.23       101.46 o                         
   1   8  12       2043.53       1812.64        31.58 o                         
   2   8  12        476.83        466.83        19.44 o                         
   3   8  12       6421.09       6516.74        79.43 o                         
   4   8  12       1476.39       1473.50        42.67 o                         
   5   8  12        422.41        411.61        27.35 o                         
   6   8  12       4833.93       4922.03        81.70 o                         
   7   8  12       1172.17       1254.12        47.89 o                         
   8   8  12        623.70        626.27        42.34 o                         
   9   8  12        169.55        195.08        54.48 o                         
  10   8  12       3218.28       3202.88       155.43 o                         
  -9   9  12       2134.15       2239.83       193.20 o                         
  -8   9  12        977.82        927.48        55.51 o                         
  -7   9  12       5349.12       5279.03        97.32 o                         
  -6   9  12       1306.16       1332.07        35.83 o                         
  -5   9  12         72.72         80.14        19.02 o                         
  -4   9  12        319.61        284.27        20.79 o                         
  -3   9  12       5701.08       5621.83        74.29 o                         
  -2   9  12       3123.60       3290.88        50.70 o                         
  -1   9  12       9254.30       9404.83       124.81 o                         
   0   9  12       2881.22       3143.83        50.92 o                         
   1   9  12      10242.12      10246.37       113.50 o                         
   2   9  12       3393.51       3535.07        51.06 o                         
   3   9  12       5712.50       5590.85        71.14 o                         
   4   9  12        335.05        333.87        17.73 o                         
   5   9  12        107.50        138.41        25.90 o                         
   6   9  12       1071.19       1079.43        46.93 o                         
   7   9  12       5429.82       5406.02        93.96 o                         
   8   9  12        942.03        913.20        50.17 o                         
   9   9  12       2190.72       2115.90       106.12 o                         
  -9  10  12        748.01        849.32       104.59 o                         
  -8  10  12        234.00        236.00        58.07 o                         
  -7  10  12       1775.99       1653.25        79.30 o                         
  -6  10  12       6764.84       7037.46        99.11 o                         
  -5  10  12        799.42        760.76        30.56 o                         
  -4  10  12        812.79        739.47        27.59 o                         
  -3  10  12       3274.10       3326.53        51.52 o                         
  -2  10  12       1897.19       1940.53        36.74 o                         
  -1  10  12       5379.74       5683.48        75.08 o                         
   0  10  12      11706.99      11318.48       134.75 o                         
   1  10  12       5427.32       5672.57        79.50 o                         
   2  10  12       1478.21       1484.49        35.31 o                         
   3  10  12       3147.61       3105.81        49.88 o                         
   4  10  12        715.95        714.88        24.43 o                         
   5  10  12        751.95        750.42        37.87 o                         
   6  10  12       6869.38       7042.91       105.76 o                         
   7  10  12       1851.73       1863.85        67.40 o                         
   8  10  12        257.35        291.96        44.61 o                         
   9  10  12        695.49        718.23        85.65 o                         
  -9  11  12        122.26        163.61       103.35 o                         
  -8  11  12       1239.64       1330.87        82.74 o                         
  -7  11  12       4115.83       4411.72        97.34 o                         
  -6  11  12        660.95        645.08        32.91 o                         
  -5  11  12       1294.22       1378.64        40.76 o                         
  -4  11  12        519.67        497.74        24.91 o                         
  -3  11  12       3680.72       3650.40        55.84 o                         
  -2  11  12       2329.06       2313.98        42.24 o                         
  -1  11  12      23945.43      23875.43       287.67 o                         
   0  11  12        151.70        182.62        17.86 o                         
   1  11  12      23939.62      24152.74       272.58 o                         
   2  11  12       2186.55       2162.73        44.12 o                         
   3  11  12       3276.45       3176.88        55.61 o                         
   4  11  12        551.24        482.10        22.24 o                         
   5  11  12       1861.70       1795.14        58.81 o                         
   6  11  12        520.27        513.74        38.40 o                         
   7  11  12       3968.16       4189.09        99.49 o                         
   8  11  12       1190.57       1200.22        69.12 o                         
   9  11  12        159.86        115.14       106.60 o                         
  -9  12  12          6.21          0.52       106.71 o                         
  -8  12  12        304.91        322.23        67.31 o                         
  -7  12  12        987.93        953.67        46.78 o                         
  -6  12  12       7117.47       7362.59       118.48 o                         
  -5  12  12       2983.74       2917.73        69.25 o                         
  -4  12  12       1153.64       1129.43        37.52 o                         
  -3  12  12       7448.36       7472.72       100.61 o                         
  -2  12  12        773.30        804.85        36.68 o                         
  -1  12  12       3091.94       3044.33        57.20 o                         
   0  12  12      13860.88      14060.35       177.21 o                         
   1  12  12       3170.07       3124.19        51.77 o                         
   2  12  12        559.82        630.77        28.33 o                         
   3  12  12       7959.85       7930.36       125.45 o                         
   4  12  12       1054.22       1028.61        31.99 o                         
   5  12  12       2959.86       2861.12        56.85 o                         
   6  12  12       7412.86       7475.91       145.25 o                         
   7  12  12        875.57        925.43        73.17 o                         
   8  12  12        350.00        394.76        75.43 o                         
   9  12  12          8.60        -97.22       106.42 o                         
  -8  13  12       1430.12       1540.81       122.13 o                         
  -7  13  12        104.32        137.67        56.02 o                         
  -6  13  12         43.46         84.70        31.45 o                         
  -5  13  12       2855.79       2833.56        62.37 o                         
  -4  13  12        487.89        481.23        35.02 o                         
  -3  13  12       2162.04       2152.15        49.75 o                         
  -2  13  12       2719.13       2741.50        54.26 o                         
  -1  13  12       8166.73       8200.98       114.43 o                         
   0  13  12        150.58        131.09        24.89 o                         
   1  13  12       8417.66       8462.76       125.03 o                         
   2  13  12       2929.84       3015.22        55.98 o                         
   3  13  12       2303.14       2296.39        54.00 o                         
   4  13  12        574.83        585.32        27.77 o                         
   5  13  12       3090.63       2998.69        83.77 o                         
   6  13  12         12.15         -6.21        57.64 o                         
   7  13  12        133.38        224.75        65.95 o                         
   8  13  12       1328.08       1290.40        92.46 o                         
  -8  14  12        199.04        161.84        86.38 o                         
  -7  14  12        632.58        664.81        82.88 o                         
  -6  14  12       1758.83       1831.78        69.22 o                         
  -5  14  12         97.97         81.58        29.84 o                         
  -4  14  12        226.56        185.29        35.78 o                         
  -3  14  12         47.08         15.74        25.17 o                         
  -2  14  12       1505.50       1535.71        47.38 o                         
  -1  14  12        383.87        400.79        32.68 o                         
   0  14  12          3.45        -26.10        26.10 o                         
   1  14  12        408.95        426.03        30.04 o                         
   2  14  12       1604.36       1794.79        49.22 o                         
   3  14  12         68.81         62.44        27.59 o                         
   4  14  12        281.78        237.43        30.24 o                         
   5  14  12        105.38         20.92        32.41 o                         
   6  14  12       2009.53       1847.26       119.31 o                         
   7  14  12        481.45        643.93        82.28 o                         
   8  14  12        208.42        199.50        88.94 o                         
  -7  15  12        593.91        567.83        87.80 o                         
  -6  15  12        533.81        651.60        57.87 o                         
  -5  15  12       1274.20       1542.11        67.21 o                         
  -4  15  12        810.29        753.78        58.21 o                         
  -3  15  12        984.78       1030.24        58.74 o                         
  -2  15  12        302.25        314.70        33.29 o                         
  -1  15  12        598.68        572.87        48.56 o                         
   0  15  12         34.22        -34.95        34.95 o                         
   1  15  12        611.85        572.97        36.10 o                         
   2  15  12        417.49        482.43        35.44 o                         
   3  15  12       1100.50       1221.97        51.30 o                         
   4  15  12        913.83        848.18        50.71 o                         
   5  15  12       1153.28       1227.35        77.76 o                         
   6  15  12        492.00        639.77        74.83 o                         
   7  15  12        760.96        817.07        88.64 o                         
  -7  16  12        786.08        928.05       113.43 o                         
  -6  16  12         93.19        191.17       103.73 o                         
  -5  16  12       1143.70        949.80        81.57 o                         
  -4  16  12         69.68        118.47        50.33 o                         
  -3  16  12       1323.82       1273.73        78.88 o                         
  -2  16  12       3978.86       3771.88       129.17 o                         
  -1  16  12         42.23          5.52        44.09 o                         
   0  16  12       6323.84       6016.37       124.77 o                         
   1  16  12         45.50         27.82        32.03 o                         
   2  16  12       3716.10       3546.22        80.74 o                         
   3  16  12       1179.56       1100.58        52.89 o                         
   4  16  12         78.83         48.40        30.18 o                         
   5  16  12       1230.33       1212.68        71.77 o                         
   6  16  12         58.22        153.64        88.37 o                         
   7  16  12        750.84        866.13        95.81 o                         
  -6  17  12       1106.29       1028.27        95.79 o                         
  -5  17  12       1266.42       1219.66        78.28 o                         
  -4  17  12       3081.98       3162.33       114.14 o                         
  -3  17  12        180.76        258.47        61.00 o                         
  -2  17  12        252.51        259.34        62.42 o                         
  -1  17  12        125.52        313.19        60.83 o                         
   0  17  12        193.45        192.95        49.91 o                         
   1  17  12        126.06        220.32        40.53 o                         
   2  17  12        300.79        221.25        42.82 o                         
   3  17  12        117.60        162.64        39.25 o                         
   4  17  12       3326.20       3248.18        92.74 o                         
   5  17  12       1422.94       1590.39       124.69 o                         
   6  17  12       1177.88       1161.61       117.23 o                         
  -5  18  12        349.53        217.66        76.30 o                         
  -4  18  12        117.33        121.48        70.31 o                         
  -3  18  12        616.85        604.63        72.14 o                         
  -2  18  12       1188.36       1178.74        78.50 o                         
  -1  18  12        554.41        440.20        66.36 o                         
   0  18  12       6754.24       6644.39       175.93 o                         
   1  18  12        593.40        475.72        47.24 o                         
   2  18  12       1023.04       1068.48        60.33 o                         
   3  18  12        599.30        597.38        50.06 o                         
   4  18  12        201.31        200.71        61.30 o                         
   5  18  12        383.13        339.38       102.27 o                         
  -4  19  12        726.22        756.31        84.92 o                         
  -3  19  12        586.24        527.13        79.04 o                         
  -2  19  12       1111.59       1083.58        81.47 o                         
  -1  19  12        518.19        697.96        85.60 o                         
   0  19  12       1369.51       1349.08        87.91 o                         
   1  19  12        457.09        604.67        61.46 o                         
   2  19  12       1093.37       1241.04        73.86 o                         
   3  19  12        534.92        544.71        60.65 o                         
   4  19  12        793.31        838.79        98.76 o                         
  -3  20  12         55.59         65.81        85.63 o                         
  -2  20  12        176.75        352.24        83.45 o                         
  -1  20  12         18.21         37.01        74.07 o                         
   0  20  12       3892.98       4769.83       144.73 o                         
   1  20  12          7.42        -31.12        75.18 o                         
   2  20  12        146.65        191.70        76.39 o                         
   3  20  12         85.87        -60.97       201.59 o                         
   0  21  12          2.31         17.23       104.27 o                         
   1   0  13       5230.63       5156.33        63.13 o                         
   2   0  13       3021.28       3578.46        58.81 o                         
   3   0  13        123.99         90.60        13.39 o                         
   4   0  13      14132.13      15307.43       183.76 o                         
   5   0  13        456.76        491.85        20.27 o                         
   6   0  13        609.10        666.21        24.04 o                         
   7   0  13       1361.21       1427.76        33.95 o                         
   8   0  13      17099.18      16955.31       218.57 o                         
   9   0  13       1768.04       1788.20        55.10 o                         
  10   0  13        232.89        264.15        78.41 o                         
 -10   1  13        898.18        861.40        98.18 o                         
  -9   1  13       2758.03       2690.44        69.05 o                         
  -8   1  13        897.98        940.17        30.75 o                         
  -7   1  13        159.88        168.99        15.89 o                         
  -6   1  13        563.02        525.46        22.69 o                         
  -5   1  13       3444.80       3407.75        50.57 o                         
  -4   1  13       2525.61       2399.57        37.84 o                         
  -3   1  13       3109.07       2997.63        42.69 o                         
  -2   1  13         93.09         50.15        11.39 o                         
  -1   1  13      10744.26       9853.92       113.57 o                         
   0   1  13        109.67         83.99        10.22 o                         
   1   1  13      10727.51       9821.97       108.74 o                         
   2   1  13        101.78         73.98        10.77 o                         
   3   1  13       3404.37       3304.19        46.82 o                         
   4   1  13       2727.18       2607.49        42.42 o                         
   5   1  13       3646.33       3620.98        50.86 o                         
   6   1  13        585.10        616.40        23.68 o                         
   7   1  13         84.32        100.03        20.79 o                         
   8   1  13       1066.99       1170.15        65.88 o                         
   9   1  13       2901.17       2823.77        69.71 o                         
  10   1  13        925.43        913.14        84.73 o                         
 -10   2  13        111.17        -29.16        85.55 o                         
  -9   2  13        461.89        448.01        49.65 o                         
  -8   2  13       8240.08       8369.54       146.45 o                         
  -7   2  13       1275.42       1259.76        31.20 o                         
  -6   2  13       8549.51       8501.29       112.80 o                         
  -5   2  13        274.25        304.45        14.34 o                         
  -4   2  13       9667.10       9988.93       124.34 o                         
  -3   2  13       4309.67       4451.26        54.88 o                         
  -2   2  13       3996.64       4584.30        60.91 o                         
  -1   2  13       4400.51       4275.35        50.17 o                         
   0   2  13       1658.14       1842.05        41.39 o                         
   1   2  13       3929.83       3821.45        51.67 o                         
   2   2  13       3956.09       4588.73        61.33 o                         
   3   2  13       4457.78       4732.56        63.10 o                         
   4   2  13       9833.13      10258.48       126.08 o                         
   5   2  13        328.53        378.14        19.14 o                         
   6   2  13       9143.40       9072.21       115.52 o                         
   7   2  13       1131.49       1264.54        47.69 o                         
   8   2  13       8586.86       8665.76       127.98 o                         
   9   2  13        520.64        596.37        42.84 o                         
  10   2  13         64.49         11.80        95.74 o                         
 -10   3  13        594.74        485.59        92.27 o                         
  -9   3  13       1073.29       1007.12        78.65 o                         
  -8   3  13       1306.26       1288.37        47.55 o                         
  -7   3  13        221.77        228.28        31.78 o                         
  -6   3  13       2127.58       2109.78        40.16 o                         
  -5   3  13       8130.66       7965.49       106.98 o                         
  -4   3  13       7732.81       7756.06       104.60 o                         
  -3   3  13        628.54        726.84        22.22 o                         
  -2   3  13       5764.82       5841.57        70.97 o                         
  -1   3  13      14266.72      13552.13       149.81 o                         
   0   3  13        254.19        195.20        12.01 o                         
   1   3  13      14727.28      14068.79       156.87 o                         
   2   3  13       5649.08       5769.92        78.51 o                         
   3   3  13        338.83        471.74        51.05 o                         
   4   3  13       7617.90       7678.08       104.76 o                         
   5   3  13       8812.66       8617.48       108.19 o                         
   6   3  13       2046.24       1947.03        40.07 o                         
   7   3  13        236.19        261.24        24.01 o                         
   8   3  13       1440.37       1511.08        44.96 o                         
   9   3  13       1199.40       1254.64        52.21 o                         
  10   3  13        526.13        431.23        99.08 o                         
 -10   4  13        877.63        909.23       169.42 o                         
  -9   4  13       1111.68       1207.02        84.77 o                         
  -8   4  13       3975.04       3773.10        96.59 o                         
  -7   4  13       3956.47       3959.84        68.04 o                         
  -6   4  13       5064.23       5062.20        76.24 o                         
  -5   4  13        204.37        204.68        16.57 o                         
  -4   4  13      15037.69      15006.62       182.51 o                         
  -3   4  13       1245.66       1322.76        27.57 o                         
  -2   4  13       4719.41       4868.09        60.29 o                         
  -1   4  13       3093.99       2879.65        40.62 o                         
   0   4  13       1183.95       1062.05        20.72 o                         
   1   4  13       3124.69       2895.93        42.62 o                         
   2   4  13       4934.42       5114.13        57.79 o                         
   3   4  13       1437.62       1524.31        34.82 o                         
   4   4  13      15480.21      15482.32       194.32 o                         
   5   4  13        138.91        106.82        19.46 o                         
   6   4  13       5663.48       5660.12        72.29 o                         
   7   4  13       3506.89       3569.82        63.09 o                         
   8   4  13       3550.00       3543.60        78.57 o                         
   9   4  13       1010.39       1109.89        54.84 o                         
  10   4  13        953.74       1043.19        80.82 o                         
 -10   5  13        268.35        184.17        97.18 o
[truncated: 472,879 more chars]
